# Supplementary material for: Evolution of sequence traits of prion-like proteins linked to amyotrophic lateral sclerosis (ALS)
Source: PeerJ. 2022 Nov 17;10:e14417. doi: 10.7717/peerj.14417 (PMC9676014; doi:10.7717/peerj.14417)
Supplement: Supplemental Information 2 [file peerj-10-14417-s002.gz]

Archive with 46 entries (45 files):
- ./._tree-files
- tree-files
- tree-files/._TDP43.fLPS.low-complexity.txt
- tree-files/TDP43.fLPS.low-complexity.txt
- tree-files/._TDP43.fasta
- tree-files/TDP43.fasta
- tree-files/._TDP43.plaac.LLR.txt
- tree-files/TDP43.plaac.LLR.txt
- tree-files/._TDP43.plaac.PRD.txt
- tree-files/TDP43.plaac.PRD.txt
- tree-files/._EWS-etc.fLPS.low-complexity.txt
- tree-files/EWS-etc.fLPS.low-complexity.txt
- tree-files/._TDP43.fLPS.default.txt
- tree-files/TDP43.fLPS.default.txt
- tree-files/._hnRNAP2.plaac.LLR.txt
- tree-files/hnRNAP2.plaac.LLR.txt
- tree-files/._TDP43.domains.txt
- tree-files/TDP43.domains.txt
- tree-files/._hnRNAP2.plaac.PRD.txt
- tree-files/hnRNAP2.plaac.PRD.txt
- tree-files/._hnRNAP2.fLPS.default.txt
- tree-files/hnRNAP2.fLPS.default.txt
- tree-files/._hnRNAP2.domains.txt
- tree-files/hnRNAP2.domains.txt
- tree-files/._README
- tree-files/README
- tree-files/._EWS-etc.fLPS.default.txt
- tree-files/EWS-etc.fLPS.default.txt
- tree-files/._EWS-etc.iupred.txt
- tree-files/EWS-etc.iupred.txt
- tree-files/._EWS-etc.fasta
- tree-files/EWS-etc.fasta
- tree-files/._hnRNAP2.iupred.txt
- tree-files/hnRNAP2.iupred.txt
- tree-files/._TDP43.iupred.txt
- tree-files/TDP43.iupred.txt
- tree-files/._hnRNAP2.fasta
- tree-files/hnRNAP2.fasta
- tree-files/._EWS-etc.plaac.LLR.txt
- tree-files/EWS-etc.plaac.LLR.txt
- tree-files/._EWS-etc.plaac.PRD.txt
- tree-files/EWS-etc.plaac.PRD.txt
- tree-files/._hnRNAP2.fLPS.low-complexity.txt
- tree-files/hnRNAP2.fLPS.low-complexity.txt
- tree-files/._EWS-etc.domains.txt
- tree-files/EWS-etc.domains.txt
