# Supplementary material for: Evolution of sequence traits of prion-like proteins linked to amyotrophic lateral sclerosis (ALS)
Source: PeerJ. 2022 Nov 17;10:e14417. doi: 10.7717/peerj.14417 (PMC9676014; doi:10.7717/peerj.14417)
Supplement: Supplemental Information 2 [file peerj-10-14417-s002.gz › tree-files/TDP43.fLPS.low-complexity.txt]

2711_0_000774	358	185,201,{A}	
2711_0_004b82	456	193,219,{G}	
2951_1_00461e	329	269,276,{G}	
2951_1_008526	521	336,350,{P}	133,202,{GS}	208,236,{GA}	
3055_0_001052	316	189,209,{A}	
3068_0_001441	303	191,217,{G}	
3075_0_0008dc	777	502,571,{G}	230,239,{A}	694,722,{P}	307,497,{GA}	
3076_0_0023c9	662	511,523,{G}	
3218_0_000c2d	456	190,284,{GS}	382,449,{GS}	
3218_0_002be4	456	190,284,{GS}	382,449,{GS}	
3476_0_007619	358	185,201,{A}	
3562_0_002988	393	182,216,{G}	
3641_0_000416	357	185,201,{A}	
3649_0_002270	358	318,346,{G}	185,201,{A}	
3656_0_003660	369	181,188,{G}	189,205,{A}	292,357,{GA}	
3661_0_004e74	460	102,107,{G}	
3661_0_00512c	371	181,193,{G}	194,210,{A}	298,359,{GA}	
3661_0_0056f3	435	193,207,{G}	227,435,{GS}	89,119,{SG}	
3661_0_006409	371	181,191,{G}	192,208,{A}	310,359,{GA}	
3673_0_0033ff	370	189,205,{A}	293,358,{GA}	
3702_0_004b36	379	339,363,{G}	173,178,{P}	323,333,{S}	
3711_0_002a15	381	172,178,{P}	
3726_0_003dcc	384	322,371,{GS}	
3750_0_000727	365	322,351,{G}	186,202,{A}	
3750_0_005e54	365	322,351,{G}	186,202,{A}	
3760_0_004f74	363	322,349,{G}	
3775_0_00430c	378	186,202,{A}	305,368,{GS}	
3821_0_002039	358	306,346,{G}	187,203,{A}	
3827_0_004ee3	359	319,347,{G}	
3847_0_000406	362	310,350,{G}	191,207,{A}	
3847_0_00679f	365	180,187,{P}	312,352,{G}	194,210,{A}	
3880_0_0078b8	397	321,345,{G}	
3885_0_000c2b	357	308,345,{G}	
3900_0_003ad2	449	361,389,{G}	
3900_0_003aed	450	367,395,{G}	
3914_0_00312b	357	308,345,{G}	
3981_0_002913	357	303,344,{G}	
3981_0_00488f	358	304,344,{G}	180,202,{A}	
3983_0_004951	368	314,354,{G}	190,212,{A}	
3983_0_005026	359	305,345,{G}	180,202,{A}	
3988_0_0023a7	359	305,345,{G}	180,202,{A}	
4039_0_006243	417	345,404,{G}	
4072_0_0013d3	372	322,330,{P}	182,237,{G}	332,360,{G}	
4081_0_0013fc	376	216,236,{G}	336,364,{G}	327,332,{P}	
4097_0_000dc8	366	326,354,{G}	318,324,{P}	182,227,{GA}	
4097_0_00a825	367	317,325,{P}	327,355,{G}	182,226,{GA}	
4098_0_001341	368	318,326,{P}	328,356,{G}	182,227,{GA}	
4100_0_009c34	366	326,354,{G}	318,324,{P}	182,227,{GA}	
4113_0_0006ba	371	182,237,{G}	331,359,{G}	322,327,{P}	
4182_0_00575e	364	321,352,{G}	182,187,{G}	188,204,{A}	
4232_0_0090ff	400	307,388,{G}	180,185,{P}	
4232_0_00b401	445	378,417,{GS}	
4236_0_006966	406	319,394,{G}	182,202,{G}	
4533_0_000c17	360	187,203,{A}	211,227,{G}	
4533_0_002c02	364	306,311,{G}	349,359,{S}	
4555_0_003e37	362	189,205,{A}	
4558_0_002969	360	187,203,{A}	
4572_0_00197d	684	214,224,{G}	515,550,{A}	
4572_0_003440	341	161,216,{GA}	
4615_0_0036db	363	308,344,{G}	
4686_0_004192	483	101,107,{G}	283,322,{G}	337,384,{GS}	
4686_0_004ad3	363	178,211,{A}	
5759_1_00134f	504	259,319,{S}	
5759_1_001c97	335	245,252,{E}	
6183_0_00261f	457	339,349,{A}	297,336,{G}	
6185_0_000172	457	339,349,{A}	297,336,{G}	
6198_0_003803	575	496,506,{A}	9,14,{A}	
6210_0_0027c8	396	338,356,{G}	
6279_0_001f0c	408	376,401,{G}	10,18,{E}	
6279_0_001f32	389	307,340,{S}	
6412_0_0015fb	387	310,336,{A}	268,303,{GS}	
6500_0_001290	458	372,456,{G}	309,346,{G}	188,225,{G}	
6500_0_00443d	452	9,21,{E}	
6526_0_00384f	471	191,195,{S}	385,471,{GS}	
6526_0_004221	440	386,407,{G}	
6565_0_003cbd	403	279,289,{G}	
6565_0_004935	458	9,22,{E}	
6573_0_00131d	403	267,307,{G}	366,401,{G}	10,22,{E}	
6573_0_00535f	452	343,373,{G}	403,408,{A}	386,401,{S}	414,449,{GS}	
6832_0_000010	503	308,327,{G}	27,40,{E}	
6850_0_002b0c	609	268,374,{G}	
6850_0_002c5c	493	270,372,{G}	
6945_0_00440d	204	152,160,{G}	
6958_0_000439	383	342,350,{P}	
6973_0_001687	348	119,227,{G}	234,327,{GA}	
7004_0_003f9b	500	273,387,{GA}	
7029_0_002862	409	281,307,{G}	
7029_0_007314	392	353,358,{P}	332,342,{A}	
7038_0_0003ce	459	9,22,{E}	380,457,{GN}	
7038_0_002d26	167	9,22,{E}	
7070_0_0023fe	450	271,297,{G}	
7091_0_000d90	411	307,335,{G}	10,23,{E}	
7130_0_001966	444	347,440,{GN}	
7130_0_002670	411	307,335,{G}	10,23,{E}	341,351,{A}	
7130_0_002df5	304	61,85,{P}	168,171,{A}	247,282,{GA}	
7160_0_0005d8	533	374,438,{G}	291,340,{GS}	
7165_0_001514	569	277,370,{G}	403,464,{G}	15,28,{E}	
7167_0_0020b0	630	282,392,{G}	473,478,{A}	
7168_0_000df1	572	277,373,{G}	405,467,{G}	15,28,{E}	
7176_0_0036c6	540	383,442,{G}	330,339,{G}	304,321,{GS}	
7209_0_000c6f	487	392,438,{S}	328,384,{S}	
7213_0_0028d0	576	8,21,{E}	
7217_0_00142c	529	8,21,{E}	268,395,{GN}	
7220_0_0029e8	533	8,21,{E}	411,417,{S}	375,397,{GN}	
7222_0_002998	568	8,21,{E}	316,421,{GN}	
7224_0_0023d7	536	8,21,{E}	
7227_0_0013dd	531	8,21,{E}	410,416,{S}	293,396,{GN}	
7230_0_000f72	559	8,21,{E}	
7237_0_002297	540	8,21,{E}	332,398,{GN}	
7244_0_000eff	539	8,21,{E}	293,394,{GN}	
7245_0_0013fd	534	8,21,{E}	411,417,{S}	375,397,{GN}	
7260_0_000af8	581	8,21,{E}	562,578,{S}	319,427,{GN}	506,556,{GN}	
7274_0_000864	540	8,21,{E}	413,419,{S}	268,399,{GN}	
7282_0_002a8b	546	8,21,{E}	332,401,{GN}	
7375_0_0021a5	578	534,576,{S}	279,447,{GN}	
7425_0_0018cc	481	278,359,{A}	214,220,{G}	
7493_0_002289	634	22,34,{S}	96,104,{S}	37,41,{A}	396,509,{GN}	532,610,{GN}	
7536_0_003d53	184	9,22,{E}	
7539_0_001c00	452	269,401,{GN}	
7539_0_001c02	468	10,22,{E}	
7668_0_001392	476	277,351,{G}	354,357,{A}	
7668_0_0038a4	505	291,406,{G}	423,496,{GS}	
7719_0_000523	440	32,46,{E}	
7741_0_005890	467	348,369,{A}	
7868_0_001ccd	410	279,304,{G}	367,409,{GS}	
7897_0_001538	435	343,351,{A}	18,45,{E}	296,341,{GN}	
7918_0_004225	409	317,325,{A}	275,310,{GN}	361,406,{SGN}	
7950_0_002d92	399	275,300,{G}	307,315,{A}	355,398,{SG}	
7950_0_003725	421	326,334,{A}	2,25,{E}	
7955_0_001bc6	412	10,22,{E}	321,329,{A}	346,411,{SG}	
7955_0_005cfc	396	275,286,{G}	305,313,{A}	10,23,{E}	
7955_0_006fa7	303	10,23,{E}	
7962_0_006cd7	408	10,22,{E}	317,325,{A}	346,403,{SG}	284,304,{GS}	
7962_0_0078cb	402	280,291,{G}	310,318,{A}	10,23,{E}	339,401,{SGN}	
7994_0_002123	420	312,321,{S}	10,22,{E}	299,311,{G}	331,339,{A}	354,419,{SG}	
7994_0_002829	400	10,23,{E}	280,290,{G}	344,399,{SG}	
7998_0_00265e	422	311,320,{S}	15,27,{E}	332,340,{A}	
7998_0_0033ad	400	283,291,{G}	10,23,{E}	
8010_0_0029a7	399	275,303,{G}	
8010_0_005a03	418	10,22,{E}	327,335,{A}	290,309,{G}	
8019_0_000404	406	10,22,{E}	312,320,{A}	275,298,{G}	
8019_0_0013d9	405	10,22,{E}	312,320,{A}	275,294,{G}	360,404,{SG}	
8019_0_00437e	392	275,305,{GS}	
8019_0_00832c	399	354,398,{SG}	275,305,{GS}	
8022_0_002d75	405	10,22,{E}	312,320,{A}	275,294,{G}	
8022_0_003527	392	275,305,{GS}	
8022_0_006229	399	354,398,{SG}	275,305,{GS}	
8022_0_006af7	406	10,22,{E}	312,320,{A}	275,298,{G}	
8030_0_0052a7	406	10,22,{E}	312,320,{A}	275,298,{G}	
8030_0_005804	399	275,305,{GS}	
8030_0_006620	391	348,390,{SG}	275,305,{GS}	
8030_0_008cdf	405	10,22,{E}	312,320,{A}	275,294,{G}	
8036_0_00029e	406	10,22,{E}	312,320,{A}	275,298,{G}	
8036_0_001d1e	393	275,305,{GS}	
8036_0_002780	405	10,22,{E}	312,320,{A}	275,294,{G}	
8036_0_0039d8	399	275,305,{GS}	
8078_0_004584	405	10,22,{E}	314,322,{A}	325,404,{SG}	280,310,{SG}	
8078_0_0045b9	402	316,324,{A}	284,305,{GS}	
8081_0_0013d5	405	10,22,{E}	314,322,{A}	325,404,{SG}	280,310,{SG}	
8081_0_001cff	396	275,306,{G}	310,318,{A}	
8083_0_000010	396	310,318,{A}	278,299,{GS}	
8083_0_004d27	405	10,22,{E}	314,322,{A}	325,404,{SG}	280,310,{SG}	
8090_0_0010e6	405	10,22,{E}	314,322,{A}	325,404,{SG}	280,310,{SG}	
8090_0_0019cb	396	351,393,{S}	275,306,{G}	310,318,{A}	
8128_0_00165b	405	10,22,{E}	314,322,{A}	325,404,{SG}	280,310,{SG}	
8128_0_005de7	396	351,393,{S}	275,306,{G}	10,22,{E}	310,318,{A}	
8153_0_000532	396	351,393,{S}	275,306,{G}	10,22,{E}	310,318,{A}	
8153_0_001fe5	405	10,22,{E}	314,322,{A}	325,404,{SG}	280,310,{SG}	
8187_0_003e95	405	10,22,{E}	314,322,{A}	325,404,{SG}	280,310,{SG}	
8187_0_005549	396	351,393,{S}	310,318,{A}	278,299,{GS}	
8208_0_0033d8	396	275,306,{G}	310,318,{A}	
8208_0_003ade	407	10,22,{E}	316,324,{A}	345,406,{SG}	281,312,{SG}	
8255_0_001ee3	408	10,22,{E}	
8255_0_0038ad	404	10,22,{E}	313,321,{A}	324,403,{SG}	279,309,{SG}	
8355_0_0051a1	460	321,364,{G}	19,41,{E}	416,459,{SG}	
8355_0_00525d	413	277,317,{G}	4,26,{E}	324,332,{A}	369,412,{SG}	
8364_0_0032b8	418	282,322,{G}	9,31,{E}	329,337,{A}	374,417,{SG}	
8469_0_000426	414	273,314,{G}	321,329,{A}	366,413,{SG}	
8478_0_000bfd	414	273,314,{G}	321,329,{A}	366,413,{SG}	
8496_0_0028d8	414	273,314,{G}	321,329,{A}	345,413,{SGN}	
8502_0_001dde	414	273,314,{G}	321,329,{A}	366,413,{SG}	
441894_0_0014d1	414	273,314,{G}	321,329,{A}	345,413,{SGN}	
8839_0_001f2b	417	273,314,{G}	321,329,{A}	345,416,{SGN}	
381198_0_001ed0	438	297,338,{G}	345,353,{A}	369,437,{SGN}	
8897_0_00315c	414	273,314,{G}	321,329,{A}	345,413,{SGN}	
8932_0_003759	411	273,314,{G}	321,329,{A}	376,410,{SG}	
8954_0_0003aa	414	273,314,{G}	321,329,{A}	345,413,{SGN}	
216574_0_001f02	414	273,314,{G}	321,329,{A}	345,413,{SGN}	
8969_0_00343b	414	273,314,{G}	321,329,{A}	345,413,{SGN}	
8996_0_002fea	414	273,314,{G}	321,329,{A}	345,413,{SGN}	
9031_0_0036db	414	273,314,{G}	321,329,{A}	345,413,{SGN}	
9103_0_0036b2	414	273,314,{G}	321,329,{A}	345,413,{SGN}	
9135_0_00299d	414	273,314,{G}	321,329,{A}	345,413,{SGN}	
9157_0_002ec6	414	273,314,{G}	321,329,{A}	345,413,{SGN}	
9172_0_003522	414	273,314,{G}	321,329,{A}	366,413,{SG}	
9209_0_003642	364	223,264,{G}	271,279,{A}	295,363,{SGN}	
9233_0_000661	414	273,314,{G}	366,413,{SG}	
9238_0_001e47	414	273,314,{G}	321,329,{A}	345,413,{SGN}	
9244_0_00364e	414	273,314,{G}	321,329,{A}	345,413,{SGN}	
9258_0_002288	414	274,314,{G}	321,329,{A}	345,413,{SGN}	
9305_0_002694	414	274,314,{G}	321,329,{A}	345,413,{SGN}	
9361_0_0050b2	414	321,329,{A}	277,314,{GN}	368,413,{SG}	
9365_0_0041e3	414	274,314,{G}	345,413,{SGN}	
9371_0_001db4	414	274,314,{G}	321,329,{A}	345,413,{SGN}	
9402_0_0020d0	414	274,314,{G}	321,329,{A}	345,413,{SGN}	
9407_0_001f1f	414	274,314,{G}	321,329,{A}	345,413,{SGN}	
9483_0_001ef7	414	274,314,{G}	321,329,{A}	345,413,{SGN}	
9531_0_00424f	413	273,313,{G}	320,328,{A}	331,412,{SGN}	
9541_0_00066c	414	274,314,{G}	321,329,{A}	345,413,{SGN}	
9544_0_000126	414	274,314,{G}	321,329,{A}	345,413,{SGN}	
9545_0_003c38	414	274,314,{G}	321,329,{A}	345,413,{SGN}	
9555_0_000085	414	274,314,{G}	321,329,{A}	345,413,{SGN}	
9595_0_0006bf	253	113,153,{G}	160,168,{A}	
9597_0_0006e1	414	274,314,{G}	321,329,{A}	
9598_0_0006d1	414	274,314,{G}	321,329,{A}	
9601_0_00037e	414	274,314,{G}	321,329,{A}	
9606_0_000827	414	274,314,{G}	321,329,{A}	
9615_0_00050c	414	274,314,{G}	321,329,{A}	345,413,{SGN}	
9646_0_002821	414	274,314,{G}	321,329,{A}	345,413,{SGN}	
9668_0_0005a9	414	274,314,{G}	321,329,{A}	345,413,{SGN}	
9685_0_002532	414	274,314,{G}	321,329,{A}	345,413,{SGN}	
9691_0_001fb5	414	274,314,{G}	321,329,{A}	345,413,{SGN}	
74533_0_000f22	414	274,314,{G}	321,329,{A}	345,413,{SGN}	
62698_0_003809	414	274,314,{G}	321,329,{A}	345,413,{SGN}	
9713_0_00198e	414	274,314,{G}	321,329,{A}	345,413,{SGN}	
9733_0_001dab	414	274,314,{G}	321,329,{A}	345,413,{SGN}	
9739_0_001348	414	274,314,{G}	321,329,{A}	345,413,{SGN}	
9749_0_002f99	414	274,314,{G}	321,329,{A}	345,413,{SGN}	
9755_0_001f86	414	274,314,{G}	321,329,{A}	345,413,{SGN}	
310752_0_000ca0	414	274,314,{G}	321,329,{A}	
127582_0_0035b1	414	274,314,{G}	321,329,{A}	345,413,{SGN}	
9785_0_0025a5	414	274,314,{G}	321,329,{A}	345,413,{SGN}	
9793_0_001f8a	414	274,314,{G}	321,329,{A}	345,413,{SGN}	
9796_0_000a38	414	274,314,{G}	321,329,{A}	345,413,{SGN}	
9798_0_001834	414	274,314,{G}	321,329,{A}	345,413,{SGN}	
1230840_0_001e1e	414	274,314,{G}	321,329,{A}	345,413,{SGN}	
9823_0_001f02	414	274,314,{G}	321,329,{A}	345,413,{SGN}	
9837_0_002461	414	274,314,{G}	321,329,{A}	345,413,{SGN}	
9838_0_00082e	414	274,314,{G}	321,329,{A}	345,413,{SGN}	
9874_0_000047	414	274,314,{G}	321,329,{A}	345,413,{SGN}	
43346_0_002e0a	414	274,314,{G}	321,329,{A}	345,413,{SGN}	
9913_0_002f23	414	274,314,{G}	321,329,{A}	345,413,{SGN}	
9915_0_002de7	414	274,314,{G}	321,329,{A}	345,413,{SGN}	
9925_0_002cf9	414	274,314,{G}	321,329,{A}	345,413,{SGN}	
9938_0_00036d	414	274,314,{G}	345,413,{SGN}	
9938_0_0044de	411	271,311,{G}	318,326,{A}	
9940_0_000b1c	330	190,230,{G}	237,245,{A}	261,329,{SGN}	
9940_0_002c96	414	274,314,{G}	321,329,{A}	
9974_0_00175f	414	274,314,{G}	321,329,{A}	345,413,{SGN}	
9978_0_003b81	414	274,314,{G}	321,329,{A}	345,413,{SGN}	
9986_0_004ea0	783	643,683,{G}	690,698,{A}	215,236,{G}	714,782,{SGN}	
9994_0_003ed2	414	274,314,{G}	321,329,{A}	345,413,{SGN}	
10029_0_003aba	414	274,314,{G}	321,329,{A}	368,413,{SG}	
10036_0_00301e	414	274,314,{G}	321,329,{A}	368,413,{SG}	
10047_0_0011ca	336	274,314,{G}	321,329,{A}	
10089_0_0012fd	414	274,314,{G}	321,329,{A}	368,413,{SG}	
10090_0_00137e	414	274,314,{G}	321,329,{A}	368,413,{SG}	
10093_0_001bd9	414	274,314,{G}	321,329,{A}	368,413,{SG}	
10116_0_0023ed	414	274,314,{G}	321,329,{A}	368,413,{SG}	
10141_0_002aa6	413	274,313,{G}	320,328,{A}	331,412,{SGN}	
10160_0_00337a	385	246,285,{G}	292,300,{A}	303,384,{SGN}	
10181_0_0037e6	414	274,314,{G}	321,329,{A}	345,413,{SGN}	
10224_0_003724	311	272,286,{G}	
13037_0_000cd0	411	307,335,{G}	10,23,{E}	341,351,{A}	
13146_0_001009	414	273,314,{G}	321,329,{A}	345,413,{SGN}	
13164_0_001116	392	353,358,{P}	332,342,{A}	
13164_0_001245	405	281,299,{G}	366,374,{S}	
13333_0_0033e6	533	315,321,{A}	
13333_0_0038e2	363	321,351,{G}	
13616_0_002fc9	414	274,314,{G}	321,329,{A}	345,413,{SGN}	
13686_0_002f7a	497	275,283,{G}	213,232,{S}	
13735_0_002bbb	414	273,314,{G}	321,329,{A}	366,413,{SG}	
15368_0_0023ba	643	488,491,{A}	311,342,{GS}	
22663_0_0072e3	359	305,347,{G}	
28532_0_001399	368	327,352,{G}	313,321,{S}	183,209,{GA}	
28588_0_000efc	580	8,21,{E}	511,572,{SGN}	
28612_0_000eca	571	8,21,{E}	
28612_0_005363	314	289,296,{G}	
28737_0_004a7c	414	274,314,{G}	321,329,{A}	
28743_0_001a6e	396	275,306,{G}	310,318,{A}	351,395,{SG}	
28743_0_0022d6	405	10,22,{E}	314,322,{A}	325,404,{SG}	280,310,{SG}	
29029_0_00199b	488	10,23,{E}	
29029_0_0019bc	531	10,23,{E}	
29029_0_001a2b	491	10,23,{E}	
29030_0_001ecf	536	8,21,{E}	412,418,{S}	376,398,{GN}	
29031_0_00229a	307	10,23,{E}	
29058_0_002da6	297	251,267,{G}	
29073_0_002038	414	274,314,{G}	321,329,{A}	345,413,{SGN}	
29078_0_002bdd	283	143,183,{G}	190,198,{A}	214,282,{SGN}	
29088_0_001723	414	274,314,{G}	321,329,{A}	345,413,{SGN}	
29159_0_005254	403	279,289,{G}	10,23,{E}	
29159_0_0061dd	457	9,22,{E}	
29655_0_000fc7	376	322,365,{GS}	
29729_0_00336c	357	185,201,{A}	
29729_0_00780f	356	313,344,{G}	185,201,{A}	
29730_0_003f67	357	314,345,{G}	185,201,{A}	
29730_0_004bcc	357	185,201,{A}	
29760_0_001eea	359	319,347,{G}	186,202,{A}	
30019_0_000c35	568	8,21,{E}	438,444,{S}	
30023_0_002030	535	8,21,{E}	
30025_0_001781	539	333,370,{G}	8,21,{E}	415,421,{S}	379,401,{GN}	
30069_0_001a97	567	277,367,{G}	400,461,{G}	15,28,{E}	
30419_0_000365	414	273,314,{G}	366,413,{SG}	
30455_0_000103	330	189,230,{G}	237,245,{A}	261,329,{SGN}	
30521_0_002dbc	414	274,314,{G}	321,329,{A}	345,413,{SGN}	
30538_0_000205	414	274,314,{G}	321,329,{A}	345,413,{SGN}	
30608_0_00076b	413	273,313,{G}	320,328,{A}	331,412,{SGN}	
30611_0_002872	294	154,194,{G}	201,209,{A}	225,293,{SGN}	
30732_0_000f79	476	232,262,{G}	82,88,{A}	
30732_0_0010d7	405	10,22,{E}	314,322,{A}	280,296,{G}	325,404,{SG}	
30732_0_003a24	453	60,66,{A}	181,239,{GN}	
30732_0_003bc9	396	351,393,{S}	275,306,{G}	310,318,{A}	
31033_0_0008ce	399	286,320,{GA}	
31033_0_0033ea	402	10,22,{E}	312,320,{A}	323,401,{SG}	280,308,{SG}	
32507_0_000984	402	10,22,{E}	311,319,{A}	322,401,{SG}	277,307,{SG}	
32507_0_000ead	396	351,393,{S}	275,306,{G}	10,22,{E}	310,318,{A}	
32536_0_003b63	414	274,314,{G}	321,329,{A}	345,413,{SGN}	
33097_0_0011bf	551	403,414,{A}	
33119_0_005418	396	347,384,{G}	231,240,{G}	338,343,{P}	
34638_0_000c59	479	274,296,{G}	384,414,{GA}	
34720_0_00159a	499	274,288,{G}	236,243,{P}	
34740_0_000558	302	10,23,{E}	
34740_0_003a36	411	307,335,{G}	10,23,{E}	341,351,{A}	
34839_0_003a35	413	274,313,{G}	320,328,{A}	331,412,{SGN}	
34882_0_002f32	414	274,314,{G}	321,329,{A}	345,413,{SGN}	
34882_0_002f70	414	274,314,{G}	321,329,{A}	345,413,{SGN}	
35019_0_002c3c	416	273,316,{G}	323,331,{A}	
35570_0_0004f5	484	296,342,{GS}	
35883_0_001e1f	371	307,359,{G}	
36300_0_0025b8	414	273,314,{G}	321,329,{A}	345,413,{SGN}	
37001_0_0010dd	507	462,491,{GN}	
37003_0_000df7	402	10,22,{E}	311,319,{A}	322,401,{SG}	277,307,{GS}	
37003_0_001ff8	396	351,393,{S}	275,306,{G}	310,318,{A}	
37040_0_00209f	414	273,314,{G}	321,329,{A}	345,413,{SGN}	
37293_0_0009ba	414	274,314,{G}	321,329,{A}	345,413,{SGN}	
37344_0_000e8d	552	464,470,{S}	
37621_0_001353	436	9,21,{E}	326,334,{A}	
37653_0_0014bb	401	334,346,{G}	
37682_0_00a747	373	343,361,{G}	188,243,{GA}	
38123_0_000146	286	233,274,{SG}	164,197,{SG}	
38626_0_0006e3	414	274,314,{G}	321,329,{A}	368,413,{SG}	
38654_0_0004b3	414	273,314,{G}	321,329,{A}	345,413,{SGN}	
39432_0_003092	414	274,314,{G}	321,329,{A}	345,413,{SGN}	
39758_0_001bd1	403	10,22,{E}	
39947_0_000767	363	188,204,{A}	212,228,{G}	
299123_0_000f6f	414	273,314,{G}	321,329,{A}	345,413,{SGN}	
40932_0_001e18	392	353,358,{P}	332,342,{A}	
40932_0_002ef5	398	359,367,{S}	
41427_0_000b44	365	282,350,{G}	
41427_0_001a3a	596	296,383,{G}	449,464,{A}	420,448,{G}	465,484,{G}	
41427_0_00340a	613	282,423,{G}	460,511,{G}	20,33,{E}	
41447_0_001354	396	351,393,{S}	310,318,{A}	278,299,{GS}	
41447_0_001ed6	405	10,22,{E}	314,322,{A}	325,404,{SG}	280,310,{SG}	
41668_1_002eb9	525	299,334,{S}	103,113,{E}	
42026_0_00346c	527	8,21,{E}	407,413,{S}	268,364,{GN}	374,393,{GN}	
42254_0_001785	414	274,314,{G}	321,329,{A}	368,413,{SG}	
42345_0_000d93	359	179,201,{A}	291,345,{GA}	
42514_0_00049f	400	10,23,{E}	280,290,{G}	344,399,{SG}	
42514_0_00181d	404	295,303,{S}	280,294,{G}	10,22,{E}	315,323,{A}	338,403,{SG}	
43041_0_001c46	559	277,359,{G}	391,453,{G}	15,28,{E}	
43151_0_001142	609	430,472,{G}	15,28,{E}	
43179_0_0005ff	414	274,314,{G}	345,413,{SGN}	
43700_0_0005ec	401	356,398,{S}	280,311,{G}	15,27,{E}	315,323,{A}	
43700_0_0016ae	413	10,22,{E}	322,330,{A}	333,412,{SG}	288,318,{SG}	
44394_0_0028cc	414	273,314,{G}	321,329,{A}	345,413,{SGN}	
45779_0_0013a4	408	305,333,{G}	10,23,{E}	339,376,{GA}	
47790_0_000ce8	246	207,234,{G}	
48498_0_004f65	351	292,305,{G}	
48698_0_000215	405	10,22,{E}	314,322,{A}	325,404,{SG}	280,310,{SG}	
48698_0_001b4f	396	275,306,{G}	310,318,{A}	
48698_0_001b87	396	275,306,{G}	310,318,{A}	
48699_0_004cd0	405	10,22,{E}	314,322,{A}	325,404,{SG}	280,310,{SG}	
48699_0_0059ba	396	275,306,{G}	310,318,{A}	
48699_0_005dc0	396	275,306,{G}	310,318,{A}	
48701_0_0010ec	405	10,22,{E}	314,322,{A}	325,404,{SG}	280,310,{SG}	
48701_0_003d10	396	275,306,{G}	310,318,{A}	
48709_0_002068	459	288,354,{G}	370,397,{G}	
48883_0_0028ad	414	273,314,{G}	321,329,{A}	345,413,{SGN}	
49451_0_002839	369	329,357,{G}	321,327,{P}	182,230,{GA}	
50402_0_002aec	414	273,314,{G}	321,329,{A}	345,413,{SGN}	
51031_0_002bd1	345	271,292,{G}	304,339,{P}	
51240_0_002914	360	319,348,{G}	
51337_0_001902	414	274,314,{G}	321,329,{A}	
51338_0_0025c7	413	276,313,{G}	331,412,{SGN}	
51655_0_0002b6	438	306,343,{G}	10,23,{E}	
51953_0_002cef	359	179,201,{A}	291,345,{GA}	
52283_0_0012be	106	8,43,{E}	
52612_0_003a1a	471	421,466,{G}	
52644_0_002b1b	414	273,314,{G}	321,329,{A}	345,413,{SGN}	
52670_0_001383	405	10,22,{E}	314,322,{A}	325,404,{SG}	277,310,{GS}	
52670_0_004cb7	396	310,318,{A}	278,299,{GS}	
54374_0_001b7b	414	273,314,{G}	321,329,{A}	345,413,{SGN}	
54380_0_000d36	414	273,314,{G}	321,329,{A}	345,413,{SGN}	
54383_0_000f45	418	273,314,{G}	370,417,{SG}	
55661_0_002180	414	273,314,{G}	321,329,{A}	345,413,{SGN}	
56086_0_00109f	279	9,21,{E}	
56086_0_0019eb	524	47,60,{E}	
56086_0_0043b7	412	370,376,{P}	377,410,{S}	
56313_0_001584	334	193,234,{G}	244,249,{A}	265,333,{SGN}	
56723_0_000a6e	406	10,22,{E}	315,323,{A}	326,405,{SG}	280,311,{SG}	
56723_0_00121b	396	351,393,{S}	310,318,{A}	278,299,{GS}	
56857_0_0005ec	373	323,361,{G}	
57397_0_00162e	410	273,314,{G}	315,325,{A}	341,409,{SGN}	
57412_0_0005b0	382	273,314,{G}	321,329,{A}	
57577_0_0007be	418	325,352,{G}	
58331_0_004a57	360	304,332,{G}	
59463_0_003a3e	414	274,314,{G}	321,329,{A}	345,413,{SGN}	
59538_0_002a33	414	274,314,{G}	321,329,{A}	345,413,{SGN}	
59729_0_002e38	414	273,314,{G}	321,329,{A}	345,413,{SGN}	
59894_0_002e22	414	321,329,{A}	273,314,{GN}	366,413,{SG}	
60711_0_003cfb	414	274,314,{G}	321,329,{A}	345,413,{SGN}	
61621_0_002721	414	274,314,{G}	321,329,{A}	345,413,{SGN}	
61622_0_004647	414	274,314,{G}	321,329,{A}	345,413,{SGN}	
61853_0_004915	414	274,314,{G}	321,329,{A}	345,413,{SGN}	
62324_0_001d9b	611	277,357,{G}	389,451,{G}	15,28,{E}	
62625_0_000def	580	91,100,{G}	
63057_0_0006b7	358	185,201,{A}	
63459_0_0055b1	378	182,201,{G}	
63459_0_00be7f	378	183,201,{G}	320,368,{GS}	
64793_0_000ff2	469	267,358,{GN}	
66656_0_0014a9	356	185,201,{A}	
66656_0_004269	357	185,201,{A}	
67767_0_001ba2	342	90,100,{G}	41,46,{S}	
69004_0_00026c	569	277,370,{G}	402,464,{G}	15,28,{E}	
69319_0_000663	507	308,312,{G}	319,326,{P}	
69820_0_002cb8	298	278,293,{P}	251,267,{G}	
70779_0_00129d	211	150,158,{G}	
71139_0_0053aa	363	304,351,{G}	
72036_0_002f2b	380	328,331,{G}	
72664_0_000a84	379	321,363,{GS}	189,218,{GA}	
74649_0_0010c0	363	323,351,{G}	187,203,{A}	
74869_0_002fbf	223	19,80,{G}	
74873_0_001b95	356	282,347,{G}	20,32,{E}	
74940_0_0006f4	406	10,22,{E}	312,320,{A}	275,298,{G}	
74940_0_002228	405	10,22,{E}	312,320,{A}	275,294,{G}	
74940_0_0022dc	405	10,22,{E}	312,320,{A}	275,294,{G}	
74940_0_004d08	392	275,305,{GS}	
74940_0_007be0	392	275,305,{GS}	
74940_0_009172	399	354,398,{SG}	275,305,{GS}	
74940_0_00a2f6	406	10,22,{E}	312,320,{A}	275,298,{G}	
75366_0_000e6b	402	280,291,{G}	310,318,{A}	10,23,{E}	344,401,{SGN}	
75366_0_0020ee	396	305,313,{A}	10,23,{E}	275,284,{G}	334,395,{SG}	
75366_0_006acc	406	10,22,{E}	317,325,{A}	340,405,{SG}	
75366_0_0079ea	405	10,22,{E}	317,325,{A}	340,404,{SG}	
75702_0_005f07	367	176,201,{A}	
77166_0_00178f	369	335,366,{G}	
77166_0_0028c9	284	183,278,{G}	
78828_0_00376d	360	185,201,{A}	
79684_0_001cc4	414	274,314,{G}	321,329,{A}	368,413,{SG}	
80966_0_0004b8	396	351,393,{S}	275,306,{G}	310,318,{A}	
80966_0_0032c8	405	10,22,{E}	314,322,{A}	325,404,{SG}	280,310,{SG}	
80972_0_00219d	396	275,306,{G}	310,318,{A}	351,395,{SG}	
80972_0_003684	405	10,22,{E}	314,322,{A}	325,404,{SG}	280,310,{SG}	
81972_0_0061ca	380	324,334,{S}	340,364,{G}	173,178,{P}	188,218,{GA}	
81985_0_004cfd	381	173,178,{P}	321,363,{GS}	
83485_0_001d5f	511	274,296,{G}	237,244,{P}	229,232,{S}	
85066_0_0033c6	414	273,314,{G}	321,329,{A}	345,413,{SGN}	
88015_0_002aab	379	195,198,{G}	
88015_0_00306c	465	421,439,{G}	8,21,{E}	
88036_0_00044a	395	331,382,{GA}	
88036_0_001acd	395	331,382,{GA}	
89399_0_00279c	414	274,314,{G}	321,329,{A}	345,413,{SGN}	
89462_0_004c2a	414	274,314,{G}	321,329,{A}	345,413,{SGN}	
90675_0_008dc6	380	321,364,{GS}	
90675_0_00af4c	380	321,364,{GS}	
90675_0_00bc4c	380	321,364,{GS}	
91411_0_001d63	468	267,357,{GN}	
93721_0_0030ed	406	281,300,{G}	367,375,{S}	
93721_0_003678	392	353,358,{P}	332,342,{A}	
93759_0_0025d6	417	400,406,{S}	366,369,{S}	202,224,{A}	
93934_0_0030a4	414	273,314,{G}	321,329,{A}	345,413,{SGN}	
94827_0_0018d0	414	321,329,{A}	273,314,{GN}	366,413,{SG}	
94835_0_001a82	414	273,314,{G}	321,329,{A}	345,413,{SGN}	
97097_0_000d15	414	273,314,{G}	321,329,{A}	366,413,{SG}	
100784_0_003879	414	273,314,{G}	321,329,{A}	345,413,{SGN}	
101020_0_0003b9	364	176,204,{A}	
103372_0_00053c	499	274,288,{G}	236,243,{P}	
103944_0_003870	424	282,325,{G}	332,340,{A}	9,30,{E}	
104421_0_002917	514	276,293,{G}	229,234,{S}	
104452_0_003541	411	10,23,{E}	341,351,{A}	
104452_0_0039c0	262	47,51,{G}	
104688_0_000517	578	8,21,{E}	509,570,{SGN}	
105023_0_002a15	405	10,22,{E}	314,322,{A}	280,310,{SG}	
105023_0_003da2	403	357,400,{S}	316,324,{A}	284,305,{GS}	
105231_0_0025e4	534	3,25,{G}	
106582_0_003a9f	405	10,22,{E}	314,322,{A}	325,404,{SG}	280,310,{SG}	
106582_0_005213	396	351,393,{S}	275,306,{G}	10,22,{E}	310,318,{A}	
108931_0_000dad	448	268,365,{G}	377,440,{GA}	
109280_0_000732	436	308,329,{G}	10,22,{E}	345,353,{A}	356,435,{SG}	
109280_0_0033d4	405	280,307,{G}	312,352,{A}	
109478_0_002cbf	414	274,314,{G}	321,329,{A}	345,413,{SGN}	
112268_0_00203c	561	277,361,{G}	393,454,{G}	15,28,{E}	
113540_0_00106e	299	224,255,{G}	
113540_0_00504c	409	316,324,{A}	327,408,{SG}	275,309,{GN}	
114398_0_003a5d	448	10,23,{E}	
116153_0_002e4d	491	271,344,{G}	
118200_0_002dcc	414	273,314,{G}	321,329,{A}	366,413,{SG}	
118797_0_003154	414	274,314,{G}	321,329,{A}	345,413,{SGN}	
121225_0_00259f	456	404,437,{G}	
121530_0_00000c	414	273,314,{G}	321,329,{A}	345,413,{SGN}	
123851_0_00133c	541	274,398,{G}	412,536,{GA}	
125878_0_001aec	438	347,355,{A}	3,29,{E}	300,340,{GN}	
125945_0_001857	549	22,35,{E}	425,431,{S}	389,411,{GN}	
126957_0_00047a	462	271,289,{G}	
128390_0_000d2c	414	273,314,{G}	321,329,{A}	345,413,{SGN}	
130453_0_003a54	359	314,347,{G}	186,202,{A}	
130453_0_0072a8	359	314,347,{G}	186,202,{A}	
132908_0_001989	414	274,314,{G}	321,329,{A}	345,413,{SGN}	
133434_0_00181d	500	274,376,{G}	
133434_0_003d70	512	281,385,{G}	
133901_0_00118f	446	284,379,{G}	9,22,{E}	
139723_0_001120	560	277,361,{G}	393,454,{G}	15,28,{E}	
142615_0_001045	358	305,345,{G}	179,201,{A}	
143302_0_000f44	414	274,314,{G}	321,329,{A}	332,413,{SG}	
143948_0_0024a8	392	353,358,{P}	332,342,{A}	
144034_0_002411	514	276,304,{G}	237,244,{P}	338,352,{A}	229,232,{S}	
144197_0_000478	405	10,22,{E}	314,322,{A}	325,404,{SG}	280,310,{SG}	
144197_0_001a7c	397	275,306,{G}	310,318,{A}	351,396,{SG}	
145388_0_0034b1	605	281,391,{A}	43,111,{A}	191,207,{GA}	
146911_0_004872	415	273,316,{G}	323,331,{A}	368,414,{SG}	
150288_0_00318b	396	275,307,{G}	311,319,{A}	
150288_0_003e58	398	10,22,{E}	355,397,{SG}	276,308,{SGN}	
156563_0_002b6b	414	273,314,{G}	321,329,{A}	345,413,{SGN}	
158441_0_002cfb	461	291,354,{G}	9,22,{E}	
166361_0_00148e	463	271,317,{G}	
166423_0_000ceb	471	297,311,{A}	
168631_0_000aee	454	348,450,{GN}	
168631_0_001208	410	307,335,{G}	10,23,{E}	341,378,{GA}	
174628_0_0014cf	573	8,21,{E}	504,565,{SGN}	
175836_0_001b48	364	223,264,{G}	271,279,{A}	295,363,{SGN}	
176057_0_0016c2	411	273,314,{G}	321,329,{A}	345,410,{SGN}	
176946_0_0000c3	415	273,316,{G}	323,331,{A}	368,414,{SG}	
178035_0_001977	481	332,337,{G}	
180498_0_003132	359	186,202,{A}	
181119_0_002e3f	414	273,314,{G}	321,329,{A}	345,413,{SGN}	
185453_0_00272c	414	274,314,{G}	321,329,{A}	345,413,{SGN}	
186990_0_000d6e	414	274,314,{G}	321,329,{A}	345,413,{SGN}	
187382_0_0005b2	414	273,314,{G}	321,329,{A}	345,413,{SGN}	
188344_0_001e83	330	189,230,{G}	237,245,{A}	261,329,{SGN}	
188379_0_00335b	414	273,314,{G}	321,329,{A}	345,413,{SGN}	
192259_0_002e42	363	320,351,{G}	173,197,{A}	209,215,{G}	
197043_0_0055da	388	176,269,{G}	
198806_0_001121	414	273,314,{G}	321,329,{A}	345,413,{SGN}	
199890_0_00137d	563	277,363,{G}	396,458,{G}	15,28,{E}	
200316_0_003c72	329	289,317,{G}	281,287,{P}	145,190,{GA}	
202946_0_000a8b	414	273,314,{G}	321,329,{A}	345,413,{SGN}	
206008_0_004d1a	360	187,203,{A}	
211228_0_00147b	597	452,469,{P}	212,233,{S}	506,518,{G}	
214687_0_000c2d	359	344,350,{S}	179,201,{A}	
214687_0_001ed0	363	179,201,{A}	291,349,{GA}	
215358_0_00582f	396	275,306,{G}	310,318,{A}	351,395,{SG}	
215358_0_0058f4	396	275,306,{G}	310,318,{A}	351,395,{SG}	
218467_0_001ef3	501	451,496,{G}	
218851_0_002c5d	369	174,179,{P}	191,217,{A}	
218851_0_005e25	157	11,27,{S}	
219809_0_002719	511	308,326,{P}	329,337,{A}	
222816_0_002016	498	419,430,{A}	
225117_0_000593	365	322,351,{G}	186,202,{A}	
225117_0_0071c0	361	186,202,{A}	
225117_0_007925	361	186,202,{A}	
225164_0_001897	268	9,21,{E}	
225164_0_005894	322	273,320,{GS}	
225400_0_0026ea	414	274,314,{G}	321,329,{A}	345,413,{SGN}	
230844_0_000e41	414	274,314,{G}	321,329,{A}	368,413,{SG}	
240206_0_003132	414	273,314,{G}	321,329,{A}	345,413,{SGN}	
244447_0_002586	402	281,312,{G}	316,324,{A}	
244447_0_002928	395	10,22,{E}	272,394,{SG}	
246437_0_000d78	414	274,314,{G}	321,329,{A}	345,413,{SGN}	
246812_0_0008c6	305	10,23,{E}	
259920_0_0011e3	414	282,315,{G}	9,21,{E}	322,330,{A}	376,413,{SG}	
279965_0_000b9f	414	273,314,{G}	321,329,{A}	345,413,{SGN}	
286306_0_00242d	782	274,293,{G}	236,243,{P}	580,663,{GN}	
291302_0_0037e6	414	274,314,{G}	321,329,{A}	345,413,{SGN}	
294128_0_0006a6	463	264,366,{GS}	
1841481_0_001a94	405	10,22,{E}	314,322,{A}	325,404,{SG}	280,310,{SG}	
1841481_0_004e73	396	351,393,{S}	310,318,{A}	278,299,{GS}	
303518_0_000c93	405	10,22,{E}	314,322,{A}	325,404,{SG}	280,310,{SG}	
303518_0_001fa0	396	351,393,{S}	275,306,{G}	10,22,{E}	310,318,{A}	
307491_0_00289d	392	353,358,{P}	332,342,{A}	
307491_0_0040bf	405	281,305,{G}	366,374,{S}	
307658_0_002c5c	500	275,291,{G}	
307959_0_005c25	405	10,22,{E}	317,325,{A}	
307959_0_005c63	402	280,291,{G}	310,318,{A}	10,23,{E}	344,401,{SGN}	
307959_0_0069f3	406	10,22,{E}	317,325,{A}	340,405,{SG}	
307959_0_007199	399	307,315,{A}	10,23,{E}	336,398,{SG}	
315563_0_0005cd	458	287,397,{GN}	
321398_0_00239f	414	273,314,{G}	321,329,{A}	345,413,{SGN}	
326594_0_00207c	485	309,334,{A}	
326968_0_00355a	358	289,351,{GA}	
328815_0_002676	414	273,314,{G}	321,329,{A}	345,413,{SGN}	
336983_0_000d10	367	227,267,{G}	274,282,{A}	298,366,{SGN}	
345164_0_001376	414	273,314,{G}	321,329,{A}	345,413,{SGN}	
370354_1_002001	506	265,321,{S}	
370355_1_00223a	422	234,280,{S}	
379532_0_0044c9	367	227,267,{G}	274,282,{A}	298,366,{SGN}	
400682_0_001f53	693	523,593,{S}	358,368,{S}	305,331,{S}	
407821_0_002e86	447	10,23,{E}	
411798_0_0012e0	469	267,358,{GN}	
419612_0_001907	414	274,314,{G}	321,329,{A}	345,413,{SGN}	
423536_1_0048ba	527	91,124,{GS}	436,452,{SG}	
429701_0_0040f6	364	321,352,{G}	182,187,{G}	188,204,{A}	
438502_0_004bad	382	9,22,{E}	
438503_0_000700	555	13,41,{E}	46,52,{A}	55,58,{G}	
441921_0_000eca	564	502,525,{S}	
454923_0_001be0	468	267,360,{GN}	
456900_0_0029ba	489	274,279,{G}	236,243,{P}	
472368_0_008f7d	370	322,358,{G}	187,203,{A}	
520822_0_0016ef	499	275,288,{G}	236,243,{P}	
554065_0_0006e6	619	460,466,{S}	397,425,{GA}	
564608_0_00074d	406	99,159,{G}	184,195,{A}	
564608_0_000be1	406	68,76,{A}	
568069_0_000cf4	98	81,86,{S}	
591936_0_00413a	414	274,314,{G}	321,329,{A}	345,413,{SGN}	
597456_0_0015ac	472	305,310,{A}	
609295_0_00294c	503	277,291,{G}	306,359,{A}	
610380_0_001ef3	516	269,301,{G}	
680683_0_0013cc	410	10,23,{E}	313,335,{GA}	
680683_0_001879	294	270,284,{P}	
885580_0_001a9f	414	274,314,{G}	321,329,{A}	345,413,{SGN}	
888268_0_0031c7	362	180,205,{A}	
932674_0_002d9f	414	273,314,{G}	321,329,{A}	345,413,{SGN}	
981085_0_001bb6	360	320,348,{G}	
1041015_0_00166a	533	8,21,{E}	411,417,{S}	
1049336_0_000a4e	513	281,384,{G}	
1088818_0_000df7	358	185,201,{A}	304,349,{GS}	
1155016_0_0021e5	389	344,364,{S}	319,329,{A}	
1155016_0_0027cb	120	18,43,{S}	
1157962_0_001423	680	472,526,{A}	340,346,{G}	259,271,{P}	
1218281_0_000e42	338	86,93,{E}	
1218281_0_002df4	410	10,23,{E}	
1291522_0_000bde	190	7,30,{SG}	
1415176_0_002fba	414	273,314,{G}	321,329,{A}	366,413,{SG}	
1480154_0_001d4c	455	374,442,{G}	251,258,{P}	272,288,{A}	
1480154_0_002f94	408	303,395,{GA}	
1608454_0_0033f7	402	280,291,{G}	310,318,{A}	10,23,{E}	339,401,{SG}	
1608454_0_0077ce	406	10,22,{E}	317,325,{A}	340,405,{SG}	
1608454_0_009f24	405	10,22,{E}	317,325,{A}	
1608454_0_00a2d3	402	280,291,{G}	310,318,{A}	10,23,{E}	344,401,{SGN}	
1629725_0_000672	449	270,293,{G}	10,23,{E}	
1676925_0_003168	408	275,308,{G}	315,323,{A}	326,407,{SG}	
1737458_0_000598	414	274,314,{G}	321,329,{A}	345,413,{SGN}	
1868482_0_001010	414	274,314,{G}	321,329,{A}	345,413,{SGN}	
