# Supplementary material for: Evolution of sequence traits of prion-like proteins linked to amyotrophic lateral sclerosis (ALS)
Source: PeerJ. 2022 Nov 17;10:e14417. doi: 10.7717/peerj.14417 (PMC9676014; doi:10.7717/peerj.14417)
Supplement: Supplemental Information 2 [file peerj-10-14417-s002.gz › tree-files/TDP43.plaac.LLR.txt]

2711_0_004b82_	456	233,292,22.854
2951_1_008526_	521	143,202,12.655
3075_0_0008dc_	777	515,574,9.231
3076_0_0023c9_	662	326,385,22.413
3218_0_000c2d_	456	195,254,10.758
3218_0_002be4_	456	195,254,11.052
3555_0_0056e2_	386	174,233,3.486
3562_0_002988_	393	175,234,5.253
3661_0_004e74_	460	229,288,24.838
3661_0_0056f3_	435	191,250,19.013
4039_0_006243_	417	345,404,6.577
4072_0_0013d3_	372	173,232,5.578
4081_0_0013fc_	376	178,237,8.793
4113_0_0006ba_	371	173,232,6.738
4232_0_0090ff_	400	325,384,1.139
4232_0_00b401_	445	358,417,10.393
4236_0_006966_	406	335,394,6.388
4533_0_000c17_	360	175,234,2.488
4555_0_003e37_	362	175,234,0.536
4686_0_004192_	483	331,390,11.663
5759_1_00134f_	504	330,389,8.862
6183_0_00261e_	344	268,327,18.453
6183_0_00261f_	457	278,337,14.484
6185_0_000172_	457	278,337,14.484
6185_0_000175_	297	221,280,21.929
6198_0_001084_	358	273,332,14.723
6198_0_003803_	575	467,526,10.674
6210_0_0027c8_	396	296,355,14.938
6279_0_000ba6_	403	332,391,17.578
6279_0_001f32_	389	317,376,0.306
6412_0_0015fb_	387	324,383,11.044
6500_0_001290_	458	369,428,24.981
6500_0_00443d_	452	275,334,10.698
6526_0_00384f_	471	381,440,20.800
6526_0_004221_	440	285,344,7.368
6565_0_003cbd_	403	333,392,14.231
6565_0_003e42_	432	343,402,12.363
6565_0_004935_	458	287,346,13.590
6573_0_00131d_	403	335,394,16.551
6573_0_00535f_	452	281,340,13.432
6832_0_000010_	503	351,410,16.200
6850_0_000d42_	492	284,343,20.259
6850_0_002b0c_	609	280,339,21.372
6850_0_002c5c_	493	279,338,21.570
6958_0_000439_	383	275,334,8.296
6973_0_001687_	348	159,218,17.472
6973_0_001688_	519	219,278,11.517
7004_0_003f9b_	500	390,449,14.344
7029_0_002862_	409	285,344,5.960
7029_0_006406_	322	251,310,1.852
7029_0_007314_	392	332,391,12.459
7038_0_0003ce_	459	391,450,31.002
7070_0_0023fe_	450	379,438,27.412
7091_0_000d90_	411	282,341,15.503
7130_0_001966_	444	380,439,26.890
7130_0_002670_	411	282,341,15.906
7159_0_00024a_	530	300,359,26.613
7160_0_0005d8_	533	304,363,29.812
7165_0_001514_	569	356,415,20.021
7167_0_0020b0_	630	353,412,21.343
7168_0_000df1_	572	317,376,22.634
7176_0_0036c6_	540	308,367,30.417
7200_0_00118b_	388	315,374,26.679
7209_0_000c6f_	487	415,474,1.543
7209_0_0011b7_	405	335,394,18.950
7213_0_0028d0_	576	306,365,28.423
7217_0_00142c_	529	325,384,31.883
7220_0_0029e8_	533	332,391,32.199
7222_0_002998_	568	352,411,30.412
7224_0_0023d7_	536	329,388,29.414
7227_0_0013dd_	531	331,390,32.283
7230_0_000f72_	559	349,408,31.663
7237_0_002297_	540	329,388,24.550
7244_0_000eff_	539	330,389,29.909
7245_0_0013fd_	534	332,391,30.501
7260_0_000af8_	581	357,416,28.592
7274_0_000864_	540	334,393,28.523
7282_0_002a8b_	546	332,391,28.396
7370_0_002784_	496	340,399,21.870
7375_0_0021a5_	578	320,379,29.408
7394_0_000094_	545	352,411,28.812
7395_0_002860_	532	310,369,28.733
7397_0_000cee_	532	310,369,32.325
7425_0_0018cc_	481	210,269,5.160
7460_0_00131b_	467	384,443,27.779
7493_0_002289_	634	408,467,28.542
7539_0_001c00_	452	282,341,27.049
7539_0_001c02_	468	388,447,26.248
7574_0_003bac_	417	252,311,30.726
7668_0_001392_	476	316,375,32.087
7668_0_0038a4_	505	293,352,20.330
7719_0_000523_	440	311,370,20.966
7739_0_0057ef_	431	264,323,30.002
7741_0_005890_	467	271,330,40.339
7868_0_001ccd_	410	284,343,16.414
7897_0_001538_	435	322,381,25.459
7918_0_004225_	409	284,343,17.963
7950_0_002d92_	399	305,364,15.305
7950_0_003725_	421	293,352,14.530
7955_0_001bc6_	412	288,347,16.949
7955_0_005cfc_	396	303,362,21.282
7962_0_006cd7_	408	284,343,16.666
7962_0_0078cb_	402	308,367,22.239
7994_0_002123_	420	324,383,13.243
7994_0_002829_	400	307,366,12.552
7998_0_00265e_	422	300,359,12.271
7998_0_0033ad_	400	307,366,14.207
8010_0_0029a7_	399	307,366,12.144
8010_0_005a03_	418	293,352,13.392
8019_0_000404_	406	278,337,14.248
8019_0_0013d9_	405	310,369,14.362
8019_0_00437e_	392	266,325,14.516
8019_0_00832c_	399	307,366,13.101
8022_0_002d75_	405	310,369,14.405
8022_0_003527_	392	266,325,14.516
8022_0_006229_	399	307,366,13.101
8022_0_006af7_	406	278,337,14.248
8030_0_0052a7_	406	278,337,14.248
8030_0_005804_	399	307,366,13.101
8030_0_006620_	391	266,325,14.516
8030_0_008cdf_	405	310,369,14.405
8036_0_00029e_	406	278,337,14.248
8036_0_001d1e_	393	266,325,14.516
8036_0_002780_	405	310,369,14.405
8036_0_0039d8_	399	307,366,13.101
8078_0_004584_	405	312,371,12.035
8078_0_0045b9_	402	281,340,7.474
8081_0_0013d5_	405	312,371,12.581
8081_0_001cff_	396	275,334,8.711
8083_0_000010_	396	275,334,8.266
8083_0_004d27_	405	312,371,12.581
8090_0_0010e6_	405	312,371,16.513
8090_0_0019cb_	396	275,334,7.797
8128_0_00165b_	405	312,371,11.725
8128_0_005de7_	396	275,334,9.947
8153_0_000532_	396	275,334,9.947
8153_0_001fe5_	405	312,371,11.725
8187_0_003e95_	405	312,371,11.725
8187_0_005549_	396	275,334,8.488
8208_0_0033d8_	396	275,334,9.947
8208_0_003ade_	407	281,340,11.478
8255_0_0038ad_	404	311,370,11.725
8355_0_0051a1_	460	392,451,26.163
8355_0_00525d_	413	345,404,27.653
8364_0_0032b8_	418	350,409,28.199
8469_0_000426_	414	301,360,26.326
8478_0_000bfd_	414	301,360,26.326
8496_0_0028d8_	414	341,400,27.364
8502_0_001dde_	414	301,360,26.326
441894_0_0014d1_	414	341,400,27.421
8839_0_001f2b_	417	301,360,26.326
381198_0_001ed0_	438	365,424,27.364
8897_0_00315c_	414	341,400,27.054
8932_0_003759_	411	273,332,19.821
8954_0_0003aa_	414	341,400,27.054
216574_0_001f02_	414	341,400,27.364
8969_0_00343b_	414	341,400,27.054
8996_0_002fea_	414	341,400,27.364
9031_0_0036db_	414	341,400,27.364
9103_0_0036b2_	414	341,400,27.364
9135_0_00299d_	414	341,400,27.364
9157_0_002ec6_	414	341,400,27.054
9172_0_003522_	414	301,360,26.326
9209_0_003642_	364	291,350,27.364
9233_0_000661_	414	341,400,26.127
9238_0_001e47_	414	341,400,27.364
9244_0_00364e_	414	341,400,27.364
9258_0_002288_	414	301,360,26.370
9305_0_002694_	414	301,360,26.370
9361_0_0050b2_	414	301,360,26.370
9365_0_0041e3_	414	341,400,25.897
9371_0_001db4_	414	301,360,26.370
9402_0_0020d0_	414	301,360,26.370
9407_0_001f1f_	414	301,360,26.370
9483_0_001ef7_	414	301,360,26.370
9531_0_00424f_	413	300,359,26.370
9541_0_00066c_	414	301,360,26.370
9544_0_000126_	414	301,360,26.370
9545_0_003c38_	414	301,360,26.370
9555_0_000085_	414	301,360,26.370
9595_0_0006bf_	253	140,199,27.606
9597_0_0006e1_	414	301,360,27.606
9598_0_0006d1_	414	301,360,27.606
9601_0_00037e_	414	301,360,27.606
9606_0_000827_	414	301,360,27.606
9615_0_00050c_	414	301,360,26.370
9646_0_002821_	414	301,360,26.370
9668_0_0005a9_	414	301,360,26.370
9685_0_002532_	414	301,360,26.370
9691_0_001fb5_	414	301,360,26.370
74533_0_000f22_	414	301,360,26.370
62698_0_003809_	414	301,360,26.370
9713_0_00198e_	414	301,360,26.370
9733_0_001dab_	414	301,360,26.370
9739_0_001348_	414	301,360,26.370
9749_0_002f99_	414	301,360,26.370
9755_0_001f86_	414	301,360,26.370
310752_0_000ca0_	414	301,360,26.370
127582_0_0035b1_	414	301,360,26.370
9785_0_0025a5_	414	301,360,26.370
9793_0_001f8a_	414	301,360,25.133
9796_0_000a38_	414	301,360,25.133
9798_0_001834_	414	301,360,25.133
1230840_0_001e1e_	414	301,360,26.370
9823_0_001f02_	414	301,360,26.370
9837_0_002461_	414	301,360,26.370
9838_0_00082e_	414	301,360,26.370
9874_0_000047_	414	301,360,26.370
43346_0_002e0a_	414	301,360,26.370
9913_0_002f23_	414	301,360,26.370
9915_0_002de7_	414	301,360,26.370
9925_0_002cf9_	414	301,360,26.370
9938_0_00036d_	414	301,360,27.851
9938_0_0044de_	411	298,357,26.370
9940_0_000b1c_	330	217,276,26.693
9940_0_002c96_	414	301,360,26.326
9974_0_00175f_	414	301,360,26.370
9978_0_003b81_	414	301,360,26.370
9986_0_004ea0_	783	670,729,25.133
9994_0_003ed2_	414	301,360,26.370
10029_0_003aba_	414	301,360,25.355
10036_0_00301e_	414	301,360,25.355
10047_0_0011ca_	336	275,334,20.601
10089_0_0012fd_	414	301,360,25.355
10090_0_00137e_	414	301,360,25.355
10093_0_001bd9_	414	301,360,25.355
10116_0_0023ed_	414	301,360,25.355
10141_0_002aa6_	413	300,359,26.370
10160_0_00337a_	385	312,371,26.848
10181_0_0037e6_	414	301,360,26.370
10224_0_003724_	311	252,311,0.653
13037_0_000cd0_	411	282,341,12.742
13037_0_001298_	441	356,415,22.820
13146_0_001009_	414	341,400,26.730
13164_0_001116_	392	332,391,13.897
13164_0_001245_	405	281,340,4.962
13164_0_002826_	333	251,310,0.616
13249_0_001a0f_	461	386,445,27.533
13616_0_002fc9_	414	301,360,26.370
13686_0_002f7a_	497	275,334,5.181
13735_0_002bbb_	414	301,360,26.326
28588_0_000efc_	580	310,369,30.373
28612_0_000eca_	571	388,447,26.467
28612_0_005363_	314	255,314,4.749
28737_0_004a7c_	414	301,360,27.606
28743_0_001a6e_	396	275,334,8.933
28743_0_0022d6_	405	312,371,12.041
29029_0_00199b_	488	281,340,28.065
29029_0_0019bc_	531	320,379,31.376
29029_0_001a2b_	491	319,378,30.383
29030_0_001ecf_	536	457,516,28.825
29053_0_0012f5_	513	352,411,25.757
29073_0_002038_	414	341,400,25.897
29078_0_002bdd_	283	170,229,26.370
29088_0_001723_	414	301,360,26.370
29159_0_005254_	403	342,401,11.980
29159_0_0061dd_	457	287,346,12.397
30019_0_000c35_	568	355,414,28.247
30023_0_002030_	535	332,391,31.191
30025_0_001781_	539	331,390,27.071
30069_0_001a97_	567	330,389,27.312
30419_0_000365_	414	341,400,26.127
30455_0_000103_	330	257,316,27.364
30521_0_002dbc_	414	301,360,26.370
30538_0_000205_	414	301,360,26.370
30608_0_00076b_	413	300,359,26.370
30611_0_002872_	294	181,240,26.370
30732_0_000f79_	476	386,445,13.676
30732_0_0010d7_	405	312,371,16.068
30732_0_003a24_	453	190,249,14.897
30732_0_003bc9_	396	275,334,9.441
31033_0_0008ce_	399	277,336,10.796
31033_0_0033ea_	402	310,369,10.805
32264_0_00003e_	329	265,324,11.197
32507_0_000984_	402	309,368,11.725
32507_0_000ead_	396	275,334,9.947
32536_0_003b63_	414	301,360,26.370
33119_0_005418_	396	328,387,4.367
34638_0_000c59_	479	420,479,17.617
34720_0_00159a_	499	275,334,9.572
34740_0_003840_	443	359,418,24.718
34740_0_003a36_	411	282,341,13.065
34839_0_003a35_	413	340,399,25.897
34882_0_002f32_	414	301,360,26.370
34882_0_002f70_	414	301,360,26.370
35019_0_002c3c_	416	343,402,26.105
35525_0_00545b_	646	289,348,35.800
35525_0_005d47_	183	124,183,1.059
35570_0_0004f5_	484	335,394,15.862
35883_0_001e1f_	371	307,366,3.334
36300_0_0025b8_	414	341,400,27.054
37001_0_0010dd_	507	288,347,29.301
37003_0_000df7_	402	309,368,12.035
37003_0_001ff8_	396	275,334,8.711
37040_0_00209f_	414	341,400,27.054
37293_0_0009ba_	414	301,360,26.370
37344_0_000e8d_	552	369,428,5.415
37621_0_001353_	436	348,407,36.574
37653_0_0014bb_	401	274,333,25.515
37653_0_0014bc_	395	268,327,26.016
38626_0_0006e3_	414	301,360,25.133
38654_0_0004b3_	414	341,400,27.364
39432_0_003092_	414	301,360,26.370
39758_0_001bd1_	403	306,365,28.276
39947_0_000767_	363	174,233,3.260
299123_0_000f6f_	414	341,400,27.364
40932_0_000873_	333	251,310,1.852
40932_0_001e18_	392	332,391,12.459
40932_0_002ef5_	398	277,336,2.757
41427_0_000b44_	365	284,343,3.316
41427_0_001a3a_	596	345,404,24.550
41427_0_00340a_	613	385,444,17.954
41447_0_001354_	396	275,334,8.488
41447_0_001ed6_	405	312,371,11.725
41668_1_002eb9_	525	353,412,11.110
42026_0_00346c_	527	328,387,31.801
42254_0_001785_	414	301,360,25.133
42514_0_00049f_	400	307,366,13.789
42514_0_00181d_	404	308,367,16.431
43041_0_001c46_	559	329,388,18.965
43151_0_001142_	609	354,413,21.856
43179_0_0005ff_	414	301,360,26.147
43700_0_0005ec_	401	329,388,8.805
43700_0_0016ae_	413	320,379,11.725
44394_0_0028cc_	414	341,400,27.644
45779_0_0013a4_	408	280,339,14.713
45779_0_002dea_	442	359,418,25.470
48498_0_004f65_	351	291,350,15.038
48698_0_000215_	405	312,371,12.581
48698_0_001b4f_	396	275,334,8.711
48698_0_001b87_	396	275,334,8.711
48699_0_004cd0_	405	312,371,12.581
48699_0_0059ba_	396	275,334,8.711
48699_0_005dc0_	396	275,334,8.711
48701_0_0010ec_	405	312,371,12.581
48701_0_003d10_	396	275,334,8.711
48709_0_002068_	459	378,437,13.458
48883_0_0028ad_	414	341,400,27.644
49451_0_002839_	369	172,231,2.964
50402_0_002aec_	414	341,400,27.364
50429_0_00243c_	349	281,340,21.158
51031_0_002bd1_	345	261,320,1.547
51337_0_001902_	414	301,360,26.592
51338_0_0025c7_	413	300,359,26.032
51655_0_0002b6_	438	284,343,14.055
52612_0_003a1a_	471	373,432,10.058
52644_0_002b1b_	414	341,400,27.054
52670_0_001383_	405	312,371,12.288
52670_0_004cb7_	396	278,337,9.139
54374_0_001b7b_	414	341,400,27.364
54380_0_000d36_	414	341,400,27.364
54383_0_000f45_	418	345,404,26.407
54969_0_000fcd_	490	422,481,34.974
55661_0_002180_	414	341,400,27.141
56086_0_00109f_	279	215,274,5.685
56086_0_0019eb_	524	413,472,35.634
56086_0_0043b7_	412	273,332,25.130
56313_0_001584_	334	261,320,27.364
56723_0_000a6e_	406	313,372,12.085
56723_0_00121b_	396	275,334,10.132
56857_0_0005ec_	373	307,366,4.935
57397_0_00162e_	410	337,396,27.364
57412_0_0005b0_	382	301,360,26.326
59463_0_003a3e_	414	301,360,26.370
59538_0_002a33_	414	301,360,26.370
59729_0_002e38_	414	341,400,27.364
59894_0_002e22_	414	301,360,26.326
60711_0_003cfb_	414	301,360,26.370
61621_0_002721_	414	301,360,26.370
61622_0_004647_	414	301,360,26.370
61853_0_004915_	414	301,360,26.370
62324_0_001d9b_	611	342,401,18.998
62625_0_000def_	580	518,577,29.593
64793_0_000ff2_	469	386,445,27.779
64838_0_00020c_	460	259,318,32.822
66420_0_001793_	397	306,365,24.181
67767_0_001ba2_	342	70,129,37.542
69004_0_00026c_	569	328,387,20.940
69319_0_000663_	507	265,324,15.139
70779_0_00129d_	211	150,209,10.940
71139_0_0053aa_	363	304,363,0.227
72036_0_002f2b_	380	321,380,8.399
74869_0_002fbf_	223	99,158,14.403
74873_0_001b95_	356	288,347,11.872
74940_0_0006f4_	406	278,337,14.248
74940_0_002228_	405	310,369,14.995
74940_0_0022dc_	405	310,369,14.995
74940_0_004d08_	392	266,325,14.516
74940_0_007be0_	392	266,325,14.516
74940_0_009172_	399	307,366,13.101
74940_0_00a2f6_	406	278,337,14.248
75366_0_000e6b_	402	330,389,21.124
75366_0_0020ee_	396	326,385,19.450
75366_0_006acc_	406	284,343,15.973
75366_0_0079ea_	405	284,343,18.631
76194_0_00066f_	397	334,393,24.834
77166_0_00178f_	369	289,348,6.031
77166_0_0028c9_	284	224,283,19.728
79684_0_001cc4_	414	301,360,25.355
79782_0_0025ec_	489	405,464,23.260
80966_0_0004b8_	396	275,334,8.711
80966_0_0032c8_	405	312,371,12.035
80972_0_00219d_	396	275,334,8.711
80972_0_003684_	405	312,371,11.725
83485_0_001d5f_	511	254,313,13.023
85066_0_0033c6_	414	341,400,27.364
88015_0_00306c_	465	282,341,12.352
88501_0_0001ef_	747	669,728,27.321
89399_0_00279c_	414	301,360,26.370
89462_0_004c2a_	414	301,360,26.370
91411_0_001d63_	468	385,444,27.779
93721_0_0030ed_	406	277,336,6.032
93721_0_003678_	392	332,391,12.459
93721_0_003b75_	320	251,310,0.616
93934_0_0030a4_	414	341,400,27.364
94827_0_0018d0_	414	341,400,26.350
94835_0_001a82_	414	341,400,27.364
97097_0_000d15_	414	341,400,26.127
100784_0_003879_	414	341,400,27.364
103372_0_00053c_	499	275,334,9.519
103944_0_003870_	424	353,412,24.754
104421_0_002917_	514	251,310,6.730
104452_0_003520_	436	364,423,26.214
104452_0_003541_	411	282,341,19.202
104688_0_000517_	578	306,365,30.596
105023_0_002a15_	405	312,371,12.551
105023_0_003da2_	403	281,340,7.030
105231_0_0025e4_	534	267,326,23.434
106582_0_003a9f_	405	312,371,11.725
106582_0_005213_	396	275,334,9.947
108931_0_000dad_	448	273,332,23.524
109280_0_000732_	436	311,370,15.979
109280_0_0033d4_	405	285,344,6.596
109478_0_002cbf_	414	301,360,26.370
110193_0_001ebe_	472	391,450,30.390
112268_0_00203c_	561	332,391,20.043
113334_0_002e53_	555	470,529,28.046
113540_0_00106e_	299	215,274,5.313
113540_0_00504c_	409	265,324,15.900
114398_0_003a5d_	448	289,348,10.169
116153_0_002e4d_	491	410,469,32.149
118200_0_002dcc_	414	341,400,26.127
118797_0_003154_	414	301,360,26.370
121225_0_00259f_	456	382,441,24.608
121530_0_00000c_	414	341,400,27.364
121845_0_003f80_	360	270,329,16.055
123851_0_00133c_	541	444,503,20.447
125878_0_001aec_	438	325,384,25.932
125945_0_001857_	549	336,395,33.177
126957_0_00047a_	462	387,446,16.948
128390_0_000d2c_	414	341,400,27.364
132113_0_00110b_	464	247,306,3.044
132908_0_001989_	414	301,360,26.370
133434_0_00181d_	500	402,461,46.343
133434_0_003d70_	512	414,473,49.968
133901_0_00118f_	446	311,370,21.867
139723_0_001120_	560	332,391,20.043
143302_0_000f44_	414	301,360,23.897
143948_0_001f20_	403	282,341,5.859
143948_0_0024a8_	392	332,391,12.459
143995_0_00196b_	602	519,578,27.779
144034_0_002411_	514	254,313,11.825
144197_0_000478_	405	312,371,11.725
144197_0_001a7c_	397	275,334,8.711
145388_0_0034b1_	605	512,571,0.892
146911_0_004872_	415	303,362,25.140
150288_0_00318b_	396	275,334,6.080
150288_0_003e58_	398	301,360,14.716
156304_0_0014c8_	469	246,305,5.192
156563_0_002b6b_	414	341,400,27.054
158383_0_008022_	384	306,365,4.214
158441_0_002cfb_	461	379,438,14.243
166361_0_00148e_	463	381,440,34.891
166423_0_000ceb_	471	248,307,0.078
168631_0_000aee_	454	381,440,25.660
168631_0_001208_	410	282,341,14.655
174628_0_0014cf_	573	305,364,28.648
175836_0_001b48_	364	291,350,27.364
176057_0_0016c2_	411	343,402,28.764
176946_0_0000c3_	415	303,362,24.683
178035_0_001977_	481	251,310,11.989
181119_0_002e3f_	414	341,400,27.054
185453_0_00272c_	414	301,360,26.370
186990_0_000d6e_	414	301,360,26.370
187382_0_0005b2_	414	341,400,27.644
188344_0_001e83_	330	257,316,27.364
188379_0_00335b_	414	341,400,27.364
192259_0_002e42_	363	304,363,1.402
197043_0_0055da_	388	299,358,23.411
198806_0_001121_	414	341,400,27.364
199890_0_00137d_	563	326,385,21.655
202946_0_000a8b_	414	341,400,27.364
211228_0_00147b_	597	275,334,19.173
214687_0_000c2d_	359	165,224,0.252
214687_0_001ed0_	363	165,224,1.777
215358_0_00582f_	396	275,334,8.711
215358_0_0058f4_	396	275,334,8.711
217634_0_0037eb_	462	395,454,30.788
218467_0_001ef3_	501	413,472,19.774
222816_0_002016_	498	267,326,25.170
224129_0_0000f8_	386	318,377,31.498
225164_0_005894_	322	262,321,8.567
225400_0_0026ea_	414	301,360,26.370
230844_0_000e41_	414	301,360,25.355
240206_0_003132_	414	341,400,27.644
244447_0_002586_	402	281,340,7.855
244447_0_002928_	395	325,384,9.302
246437_0_000d78_	414	301,360,26.370
246812_0_002c45_	443	359,418,25.904
259920_0_0011e3_	414	343,402,23.524
279965_0_000b9f_	414	341,400,27.364
286306_0_00242d_	782	699,758,27.146
286706_0_002039_	487	399,458,24.078
291302_0_0037e6_	414	301,360,26.370
294128_0_0006a6_	463	396,455,21.310
1841481_0_001a94_	405	312,371,11.725
1841481_0_004e73_	396	275,334,8.488
303518_0_000c93_	405	312,371,11.725
303518_0_001fa0_	396	275,334,9.947
307491_0_0013d2_	333	251,310,1.852
307491_0_00289d_	392	332,391,13.695
307491_0_0040bf_	405	281,340,5.629
307658_0_002c5c_	500	275,334,6.441
307959_0_005c25_	405	284,343,17.394
307959_0_005c63_	402	330,389,21.124
307959_0_0069f3_	406	284,343,15.973
307959_0_007199_	399	327,386,19.436
315563_0_0005cd_	458	289,348,30.868
319348_0_0042b2_	514	275,334,34.707
321398_0_00239f_	414	341,400,27.364
328815_0_002676_	414	341,400,27.364
336983_0_000d10_	367	254,313,26.370
345164_0_001376_	414	341,400,27.054
370354_1_002001_	506	313,372,7.651
370355_1_00223a_	422	237,296,1.935
378494_0_006b79_	385	239,298,12.556
379532_0_0044c9_	367	254,313,26.370
400682_0_001f53_	693	329,388,7.506
407821_0_002e86_	447	283,342,12.514
411798_0_0012e0_	469	386,445,27.146
419612_0_001907_	414	301,360,26.370
438502_0_004bad_	382	320,379,21.721
438503_0_000700_	555	451,510,20.027
441921_0_000eca_	564	329,388,9.349
454923_0_001be0_	468	385,444,28.413
456900_0_0029ba_	489	274,333,5.147
472368_0_008f7d_	370	306,365,2.265
516756_0_000e67_	467	384,443,27.779
520822_0_0016ef_	499	275,334,8.746
535359_0_000f7b_	464	244,303,14.918
554065_0_0006e6_	619	249,308,21.097
564608_0_00074d_	406	317,376,10.151
568069_0_002966_	474	409,468,40.562
574566_0_000243_	412	217,276,7.402
591936_0_00413a_	414	301,360,26.370
597456_0_0015ac_	472	247,306,0.292
609295_0_00294c_	503	238,297,5.282
610380_0_001ef3_	516	251,310,16.036
680683_0_0013cc_	410	282,341,14.412
885580_0_001a9f_	414	301,360,26.147
888268_0_0031c7_	362	173,232,0.342
932674_0_002d9f_	414	341,400,27.364
946362_0_000f4c_	315	256,315,9.155
1041015_0_00166a_	533	332,391,31.191
1049336_0_000a4e_	513	419,478,25.060
1155016_0_0021e5_	389	200,259,7.335
1157962_0_001423_	680	368,427,10.175
1218281_0_000e42_	338	277,336,16.501
1218281_0_002df4_	410	281,340,20.387
1415176_0_002fba_	414	301,360,26.326
1480154_0_001d4c_	455	369,428,7.588
1480154_0_002f94_	408	325,384,7.950
1507135_0_001078_	463	247,306,2.394
1608454_0_0033f7_	402	330,389,19.658
1608454_0_0077ce_	406	284,343,15.973
1608454_0_009f24_	405	284,343,17.394
1608454_0_00a2d3_	402	330,389,21.124
1629725_0_000672_	449	379,438,25.748
1676925_0_003168_	408	335,394,15.191
1676925_0_0042b7_	415	340,399,12.411
1720309_0_001e92_	277	203,262,20.687
1737458_0_000598_	414	301,360,26.370
1868482_0_001010_	414	301,360,26.370
2015173_0_00136f_	520	245,304,6.908
