# Supplementary material for: Evolution of sequence traits of prion-like proteins linked to amyotrophic lateral sclerosis (ALS)
Source: PeerJ. 2022 Nov 17;10:e14417. doi: 10.7717/peerj.14417 (PMC9676014; doi:10.7717/peerj.14417)
Supplement: Supplemental Information 2 [file peerj-10-14417-s002.gz › tree-files/TDP43.plaac.PRD.txt]

2711_0_004b82	191,456,77.010
3076_0_0023c9	208,402,53.658
3218_0_000c2d	193,286,15.643
3218_0_002be4	193,269,13.422
3661_0_004e74	193,460,84.822
3661_0_0056f3	191,435,55.112
4232_0_00b401	333,445,12.002
4686_0_004192	223,371,15.988
6183_0_00261e	268,344,24.910
6183_0_00261f	274,338,17.190
6185_0_000172	274,338,17.190
6185_0_000175	221,297,28.429
6198_0_001084	272,358,17.468
6210_0_0027c8	243,356,19.399
6279_0_000ba6	336,403,18.424
6412_0_0015fb	317,387,13.379
6500_0_001290	316,428,33.059
6526_0_00384f	323,471,26.235
6565_0_003cbd	309,403,16.013
6565_0_003e42	343,432,14.249
6565_0_004935	288,458,14.283
6573_0_00131d	274,403,24.731
6573_0_00535f	280,402,18.739
6832_0_000010	302,448,22.678
6850_0_000d42	283,492,30.536
6850_0_002c5c	280,374,30.803
6958_0_000439	274,383,17.507
6973_0_001687	117,339,37.003
7004_0_003f9b	290,492,21.986
7038_0_0003ce	267,459,70.576
7070_0_0023fe	271,441,52.054
7091_0_000d90	256,411,22.999
7130_0_001966	289,444,42.369
7130_0_002670	256,411,25.107
7159_0_00024a	282,530,68.313
7160_0_0005d8	282,533,71.747
7165_0_001514	283,569,51.544
7167_0_0020b0	279,630,56.173
7168_0_000df1	283,572,57.003
7176_0_0036c6	285,540,77.657
7200_0_00118b	228,388,46.637
7209_0_0011b7	331,405,18.648
7213_0_0028d0	267,576,100.309
7217_0_00142c	267,522,98.073
7220_0_0029e8	267,526,97.284
7222_0_002998	290,561,96.273
7224_0_0023d7	267,529,94.172
7227_0_0013dd	267,523,95.007
7230_0_000f72	290,552,98.425
7237_0_002297	267,533,81.001
7244_0_000eff	267,532,97.388
7245_0_0013fd	267,527,96.038
7260_0_000af8	292,574,93.762
7274_0_000864	267,533,94.614
7282_0_002a8b	267,539,82.807
7370_0_002784	269,496,50.731
7375_0_0021a5	270,578,79.120
7394_0_000094	324,545,66.476
7395_0_002860	310,532,67.368
7397_0_000cee	310,532,71.269
7460_0_00131b	267,455,59.662
7493_0_002289	396,622,79.930
7539_0_001c00	279,424,44.650
7539_0_001c02	280,460,51.908
7574_0_003bac	251,390,44.424
7668_0_001392	269,476,63.116
7668_0_0038a4	293,498,49.712
7719_0_000523	310,414,31.548
7739_0_0057ef	264,431,63.108
7741_0_005890	271,467,81.855
7868_0_001ccd	282,377,25.861
7897_0_001538	300,426,48.234
7918_0_004225	266,409,30.197
7950_0_002d92	279,391,21.851
7950_0_003725	280,388,20.846
7955_0_001bc6	271,412,23.260
7955_0_005cfc	266,388,30.965
7962_0_006cd7	271,396,24.100
7962_0_0078cb	271,394,31.336
7994_0_002123	289,420,16.303
7994_0_002829	271,392,19.244
7998_0_00265e	300,413,19.668
7998_0_0033ad	283,392,18.750
8010_0_0029a7	266,367,19.147
8010_0_005a03	293,418,14.772
8019_0_000404	278,406,17.596
8019_0_0013d9	278,405,18.423
8019_0_00437e	266,358,18.504
8019_0_00832c	266,367,19.969
8022_0_002d75	278,405,18.467
8022_0_003527	266,358,18.403
8022_0_006229	266,367,19.969
8022_0_006af7	278,406,17.286
8030_0_0052a7	278,406,17.596
8030_0_005804	266,367,19.865
8030_0_006620	266,359,18.243
8030_0_008cdf	278,405,19.100
8036_0_00029e	278,406,17.286
8036_0_001d1e	266,361,18.601
8036_0_002780	278,405,18.467
8036_0_0039d8	266,367,19.865
8078_0_004584	280,405,14.728
8081_0_0013d5	280,405,15.051
8083_0_004d27	280,405,15.051
8090_0_0010e6	280,405,17.026
8128_0_00165b	280,405,12.016
8128_0_005de7	266,334,12.669
8153_0_000532	266,334,12.669
8153_0_001fe5	280,405,12.016
8187_0_003e95	280,405,12.016
8208_0_0033d8	266,334,12.669
8208_0_003ade	281,407,13.938
8255_0_0038ad	279,404,12.016
8355_0_0051a1	324,460,39.390
8355_0_00525d	269,413,41.333
8364_0_0032b8	274,418,42.102
8469_0_000426	277,414,42.975
8478_0_000bfd	277,414,42.975
8496_0_0028d8	277,414,44.212
8502_0_001dde	277,414,42.342
441894_0_0014d1	277,414,44.269
8839_0_001f2b	277,417,43.236
381198_0_001ed0	301,438,44.212
8897_0_00315c	277,414,42.965
8954_0_0003aa	277,414,43.902
216574_0_001f02	277,414,44.212
8969_0_00343b	277,414,43.902
8996_0_002fea	277,414,44.212
9031_0_0036db	277,414,44.212
9103_0_0036b2	277,414,44.212
9135_0_00299d	277,414,44.212
9157_0_002ec6	277,414,43.902
9172_0_003522	277,414,42.062
9209_0_003642	227,364,44.212
9233_0_000661	277,414,42.975
9238_0_001e47	277,414,44.212
9244_0_00364e	277,414,44.212
9258_0_002288	277,414,41.890
9305_0_002694	277,414,42.200
9361_0_0050b2	277,414,42.200
9365_0_0041e3	277,414,40.976
9371_0_001db4	265,414,43.079
9402_0_0020d0	277,414,41.934
9407_0_001f1f	277,414,41.934
9483_0_001ef7	277,414,42.200
9531_0_00424f	276,413,42.200
9541_0_00066c	277,414,42.200
9544_0_000126	277,414,42.200
9545_0_003c38	277,414,42.200
9555_0_000085	277,414,42.200
9595_0_0006bf	116,253,43.436
9597_0_0006e1	277,414,43.436
9598_0_0006d1	277,414,43.436
9601_0_00037e	277,414,43.436
9606_0_000827	277,414,43.436
9615_0_00050c	277,414,42.200
9646_0_002821	277,414,42.200
9668_0_0005a9	277,414,42.200
9685_0_002532	277,414,42.200
9691_0_001fb5	277,414,42.200
74533_0_000f22	277,414,42.200
62698_0_003809	277,414,42.200
9713_0_00198e	277,414,42.200
9733_0_001dab	277,414,42.200
9739_0_001348	277,414,42.200
9749_0_002f99	277,414,42.200
9755_0_001f86	277,414,42.200
310752_0_000ca0	277,414,41.566
127582_0_0035b1	277,414,42.200
9785_0_0025a5	277,414,42.480
9793_0_001f8a	277,414,40.963
9796_0_000a38	277,414,40.963
9798_0_001834	277,414,40.963
1230840_0_001e1e	277,414,42.200
9823_0_001f02	277,414,42.200
9837_0_002461	277,414,42.200
9838_0_00082e	277,414,42.200
9874_0_000047	277,414,42.200
43346_0_002e0a	277,414,42.200
9913_0_002f23	277,414,42.200
9915_0_002de7	277,414,42.200
9925_0_002cf9	277,414,42.200
9938_0_00036d	277,414,42.684
9938_0_0044de	274,411,41.145
9940_0_000b1c	193,330,41.526
9940_0_002c96	277,414,41.159
9974_0_00175f	277,414,42.200
9978_0_003b81	277,414,42.200
9986_0_004ea0	646,783,40.963
9994_0_003ed2	277,414,42.200
10029_0_003aba	277,414,41.362
10036_0_00301e	277,414,41.362
10047_0_0011ca	277,336,18.954
10089_0_0012fd	277,414,41.362
10090_0_00137e	277,414,41.362
10093_0_001bd9	277,414,41.362
10116_0_0023ed	277,414,41.362
10141_0_002aa6	277,413,41.999
10160_0_00337a	249,385,42.949
10181_0_0037e6	277,414,42.200
13037_0_000cd0	256,411,23.116
13037_0_001298	297,441,38.697
13146_0_001009	277,414,43.578
13249_0_001a0f	269,461,47.418
13616_0_002fc9	277,414,42.200
13735_0_002bbb	277,414,42.975
28588_0_000efc	267,572,105.650
28612_0_000eca	267,563,87.074
28737_0_004a7c	277,414,42.816
28743_0_0022d6	280,405,14.822
29029_0_00199b	268,488,78.683
29029_0_0019bc	269,524,89.112
29029_0_001a2b	269,491,79.502
29030_0_001ecf	267,529,95.153
29073_0_002038	277,414,40.963
29078_0_002bdd	146,283,41.934
29088_0_001723	277,414,42.200
29159_0_005254	309,403,14.948
29159_0_0061dd	288,457,14.113
30019_0_000c35	290,561,89.428
30023_0_002030	267,528,94.732
30025_0_001781	272,532,91.546
30069_0_001a97	283,567,58.402
30419_0_000365	277,414,42.975
30455_0_000103	193,330,44.212
30521_0_002dbc	277,414,42.200
30538_0_000205	277,414,42.200
30608_0_00076b	276,413,42.200
30611_0_002872	157,294,42.200
30732_0_000f79	386,476,21.289
30732_0_0010d7	280,405,17.818
30732_0_003a24	363,453,15.634
30732_0_003bc9	266,334,12.162
31033_0_0033ea	280,392,13.458
32507_0_000984	277,402,12.016
32507_0_000ead	266,334,12.669
32536_0_003b63	277,414,42.200
34740_0_003840	289,443,44.910
34740_0_003a36	256,411,22.893
34839_0_003a35	277,413,41.453
34882_0_002f32	277,414,42.200
34882_0_002f70	277,414,42.200
35019_0_002c3c	277,416,42.519
35525_0_00545b	276,451,44.961
35570_0_0004f5	269,484,38.521
36300_0_0025b8	277,414,43.902
37001_0_0010dd	282,507,63.574
37003_0_000df7	277,402,14.317
37040_0_00209f	277,414,43.902
37293_0_0009ba	277,414,42.200
37621_0_001353	292,436,51.383
37653_0_0014bb	273,401,37.599
37653_0_0014bc	268,395,36.762
38626_0_0006e3	277,414,40.963
38654_0_0004b3	277,414,44.212
39432_0_003092	277,414,42.200
39758_0_001bd1	278,399,40.988
299123_0_000f6f	277,414,44.212
41427_0_001a3a	293,596,73.677
41427_0_00340a	285,613,55.465
41447_0_001ed6	280,405,12.016
42026_0_00346c	267,520,96.004
42254_0_001785	277,414,40.963
42514_0_00049f	271,392,20.703
42514_0_00181d	283,404,21.893
43041_0_001c46	283,559,50.476
43151_0_001142	283,609,57.495
43179_0_0005ff	277,414,41.977
43700_0_0005ec	271,387,15.711
43700_0_0016ae	288,413,12.016
44394_0_0028cc	277,414,44.492
45779_0_0013a4	254,408,23.339
45779_0_002dea	297,442,40.986
48698_0_000215	280,405,15.051
48699_0_004cd0	280,405,15.051
48701_0_0010ec	280,405,15.051
48709_0_002068	272,444,24.750
48883_0_0028ad	277,414,44.492
50402_0_002aec	277,414,44.212
50429_0_00243c	281,349,21.718
51337_0_001902	277,414,40.545
51338_0_0025c7	276,413,41.862
51655_0_0002b6	255,416,26.667
52612_0_003a1a	271,452,20.843
52644_0_002b1b	277,414,43.902
52670_0_001383	280,405,14.038
54374_0_001b7b	277,414,44.212
54380_0_000d36	277,414,44.212
54383_0_000f45	277,418,43.914
54969_0_000fcd	272,490,84.479
55661_0_002180	277,414,43.989
56086_0_0019eb	308,524,72.476
56086_0_0043b7	262,333,26.783
56313_0_001584	197,334,41.102
56723_0_000a6e	280,406,13.419
56723_0_00121b	266,334,12.854
57397_0_00162e	277,410,44.304
57412_0_0005b0	277,382,41.624
59463_0_003a3e	277,414,42.214
59538_0_002a33	277,414,42.200
59729_0_002e38	277,414,44.212
59894_0_002e22	277,414,43.299
60711_0_003cfb	277,414,42.200
61621_0_002721	277,414,42.200
61622_0_004647	277,414,42.200
61853_0_004915	277,414,42.200
62324_0_001d9b	283,559,51.727
62625_0_000def	437,580,36.316
64793_0_000ff2	267,457,61.358
64838_0_00020c	246,345,36.075
66420_0_001793	297,397,37.179
69004_0_00026c	283,569,53.675
69319_0_000663	265,331,17.551
74869_0_002fbf	1,156,31.186
74873_0_001b95	285,356,8.986
74940_0_0006f4	278,406,17.818
74940_0_002228	278,405,19.057
74940_0_0022dc	278,405,19.057
74940_0_004d08	266,358,18.181
74940_0_007be0	266,358,18.181
74940_0_009172	266,367,19.969
74940_0_00a2f6	278,406,17.818
75366_0_000e6b	271,394,29.760
75366_0_0020ee	266,388,27.870
75366_0_006acc	271,406,21.667
75366_0_0079ea	271,405,24.441
76194_0_00066f	297,397,38.026
77166_0_0028c9	177,284,29.175
79684_0_001cc4	277,414,41.052
79782_0_0025ec	269,468,47.955
80966_0_0032c8	280,405,13.340
80972_0_003684	280,405,12.016
85066_0_0033c6	277,414,44.212
88501_0_0001ef	548,742,53.907
89399_0_00279c	277,414,41.934
89462_0_004c2a	277,414,42.200
91411_0_001d63	271,456,55.244
93934_0_0030a4	277,414,44.212
94827_0_0018d0	277,414,44.434
94835_0_001a82	277,414,44.212
97097_0_000d15	277,414,41.105
100784_0_003879	277,414,44.212
103944_0_003870	286,424,40.630
104452_0_003520	297,436,39.048
104452_0_003541	256,411,29.220
104688_0_000517	267,570,101.697
105023_0_002a15	280,367,16.335
105231_0_0025e4	180,442,47.654
106582_0_003a9f	280,405,12.016
106582_0_005213	266,334,12.669
108931_0_000dad	270,448,42.831
109280_0_000732	311,436,21.159
109478_0_002cbf	277,414,42.214
110193_0_001ebe	271,450,54.917
112268_0_00203c	283,561,51.963
113334_0_002e53	399,555,49.467
113540_0_00504c	266,409,23.975
116153_0_002e4d	271,469,55.053
118200_0_002dcc	277,414,40.395
118797_0_003154	277,414,42.200
121225_0_00259f	271,444,45.378
121530_0_00000c	277,414,42.342
123851_0_00133c	271,520,39.360
125878_0_001aec	291,438,42.846
125945_0_001857	281,542,101.657
126957_0_00047a	387,462,14.031
128390_0_000d2c	277,414,44.212
132908_0_001989	277,414,41.934
133434_0_00181d	272,470,75.405
133434_0_003d70	277,495,96.826
133901_0_00118f	283,428,40.333
139723_0_001120	283,560,51.540
143302_0_000f44	277,414,40.090
143995_0_00196b	402,590,59.662
144197_0_000478	280,405,13.475
146911_0_004872	277,415,42.714
150288_0_003e58	276,398,18.397
156563_0_002b6b	277,414,43.902
158441_0_002cfb	273,461,29.362
166361_0_00148e	271,440,51.435
168631_0_000aee	290,454,48.884
168631_0_001208	256,410,22.331
174628_0_0014cf	267,565,100.510
175836_0_001b48	227,364,43.025
176057_0_0016c2	277,411,45.055
176946_0_0000c3	277,415,41.213
178035_0_001977	248,318,14.324
181119_0_002e3f	277,414,43.902
185453_0_00272c	277,414,40.282
186990_0_000d6e	277,414,41.934
187382_0_0005b2	277,414,44.492
188344_0_001e83	193,330,44.212
188379_0_00335b	277,414,44.212
197043_0_0055da	174,388,49.714
198806_0_001121	277,414,44.212
199890_0_00137d	283,563,50.267
202946_0_000a8b	277,414,44.212
217634_0_0037eb	276,454,52.980
218467_0_001ef3	291,501,23.637
222816_0_002016	267,486,58.564
224129_0_0000f8	272,378,37.377
225400_0_0026ea	277,414,42.214
230844_0_000e41	277,414,41.362
240206_0_003132	265,414,45.559
244447_0_002928	265,395,11.255
246437_0_000d78	277,414,42.200
246812_0_002c45	289,443,45.247
259920_0_0011e3	279,414,35.326
279965_0_000b9f	277,414,44.212
286306_0_00242d	580,770,60.503
286706_0_002039	268,466,49.300
291302_0_0037e6	277,414,41.934
294128_0_0006a6	391,463,22.217
1841481_0_001a94	280,405,12.016
303518_0_000c93	280,405,12.016
303518_0_001fa0	266,334,12.669
307959_0_005c25	271,405,22.571
307959_0_005c63	271,394,29.760
307959_0_0069f3	271,406,21.357
307959_0_007199	271,391,27.778
315563_0_0005cd	286,458,69.345
319348_0_0042b2	267,466,87.889
321398_0_00239f	277,414,44.212
328815_0_002676	277,414,44.212
336983_0_000d10	230,367,42.200
345164_0_001376	277,414,43.902
379532_0_0044c9	230,367,40.330
407821_0_002e86	269,346,14.761
411798_0_0012e0	267,457,60.725
419612_0_001907	277,414,42.200
438502_0_004bad	284,382,24.869
438503_0_000700	327,540,39.533
454923_0_001be0	267,456,62.772
516756_0_000e67	267,455,59.662
554065_0_0006e6	163,429,49.294
564608_0_00074d	218,387,21.910
568069_0_002966	272,474,90.531
591936_0_00413a	277,414,42.200
680683_0_0013cc	256,410,23.168
885580_0_001a9f	277,414,41.977
932674_0_002d9f	277,414,44.212
1041015_0_00166a	267,526,92.049
1049336_0_000a4e	280,498,48.394
1155016_0_0021e5	199,311,14.233
1218281_0_002df4	286,390,26.765
1415176_0_002fba	277,414,42.975
1608454_0_0033f7	271,394,28.294
1608454_0_0077ce	271,406,21.357
1608454_0_009f24	271,405,22.571
1608454_0_00a2d3	271,394,29.760
1629725_0_000672	270,441,41.791
1676925_0_003168	266,408,25.772
1676925_0_0042b7	266,405,22.430
1720309_0_001e92	194,277,19.191
1737458_0_000598	277,414,42.200
1868482_0_001010	277,414,42.200
