# Supplementary material for: Evolution of sequence traits of prion-like proteins linked to amyotrophic lateral sclerosis (ALS)
Source: PeerJ. 2022 Nov 17;10:e14417. doi: 10.7717/peerj.14417 (PMC9676014; doi:10.7717/peerj.14417)
Supplement: Supplemental Information 2 [file peerj-10-14417-s002.gz › tree-files/EWS-etc.fLPS.low-complexity.txt]

2880_1_003006	206	7,48,{G}	
3218_0_002dd0	544	95,120,{G}	258,324,{GPR}	
3981_0_004bc2	399	117,145,{G}	250,259,{G}	176,217,{GS}	
4565_0_0183c8	134	69,90,{G}	
6087_0_000203	383	351,369,{G}	67,173,{GS}	280,319,{GR}	
6183_0_0010c6	548	510,541,{G}	180,204,{GS}	
6185_0_001d79	488	171,200,{GS}	
6198_0_0022e4	443	371,436,{G}	233,250,{G}	
6210_0_002868	502	338,377,{G}	
6412_0_00205d	215	169,215,{G}	101,132,{G}	
6412_0_005580	671	369,389,{P}	635,669,{GR}	
6500_0_004476	572	436,454,{G}	
6573_0_0031a1	563	163,278,{GS}	381,421,{GR}	97,175,{SQ}	
6573_0_00348e	323	30,71,{G}	245,323,{GR}	174,210,{GR}	
6669_0_001576	403	129,202,{G}	234,243,{G}	317,401,{GR}	
6832_0_00281d	354	283,352,{GR}	
6850_0_001b76	259	139,173,{G}	31,39,{G}	74,96,{K}	200,257,{GR}	
6850_0_001e08	557	412,457,{G}	
6945_0_004f26	347	218,261,{G}	87,115,{G}	
6958_0_0036e8	167	129,166,{G}	19,25,{G}	12,15,{P}	
6973_0_005e2d	292	129,172,{G}	202,288,{GR}	
7004_0_00178c	474	304,358,{G}	388,436,{G}	7,205,{GS}	
7038_0_002d9e	565	501,563,{GR}	
7070_0_00287a	386	230,273,{G}	12,33,{P}	165,187,{K}	311,384,{GR}	
7091_0_0031d4	425	278,393,{G}	27,180,{GS}	
7130_0_000529	331	161,197,{G}	50,63,{G}	234,329,{GR}	
7200_0_000ce3	817	596,655,{G}	21,110,{G}	692,739,{G}	528,544,{K}	759,815,{GR}	
7213_0_0017a3	432	322,419,{G}	202,282,{G}	51,103,{G}	7,19,{G}	137,159,{K}	
7217_0_0011ed	374	287,368,{G}	198,250,{G}	4,13,{G}	132,154,{K}	45,98,{GS}	
7217_0_003179	532	436,473,{GS}	
7220_0_00060d	404	208,273,{G}	306,398,{G}	42,108,{G}	4,13,{G}	142,164,{K}	
7220_0_000f17	444	376,382,{G}	
7222_0_000b58	366	51,72,{G}	
7222_0_00224b	415	216,288,{G}	321,402,{G}	50,115,{G}	4,17,{G}	150,172,{K}	
7224_0_001ffe	409	210,280,{G}	313,403,{G}	4,14,{G}	144,166,{K}	47,109,{GS}	
7227_0_003298	399	213,270,{G}	303,393,{G}	42,112,{G}	4,13,{G}	147,169,{K}	
7230_0_00019a	414	216,281,{G}	314,408,{G}	52,115,{G}	4,16,{G}	150,172,{K}	
7237_0_002d07	386	194,249,{G}	282,380,{G}	4,12,{G}	128,150,{K}	36,94,{GS}	
7244_0_00012b	394	297,388,{G}	212,264,{G}	4,14,{G}	146,168,{K}	47,111,{GS}	
7245_0_002728	459	391,398,{G}	
7260_0_000022	203	14,63,{G}	
7260_0_000058	327	36,68,{G}	
7260_0_000062	263	14,63,{G}	
7260_0_00197d	247	14,68,{G}	
7260_0_00286a	394	210,267,{G}	301,387,{G}	4,13,{G}	144,166,{K}	45,109,{GS}	
7274_0_002359	401	299,395,{G}	209,266,{G}	45,109,{G}	4,13,{G}	143,165,{K}	
7274_0_002a99	452	195,205,{P}	45,72,{GS}	
7282_0_0015a4	387	280,381,{G}	193,247,{G}	4,12,{G}	127,149,{K}	36,93,{GS}	
7370_0_0035b0	400	318,385,{G}	203,279,{GR}	
7375_0_00279d	385	302,372,{G}	
7394_0_00057e	411	198,296,{G}	327,398,{G}	4,98,{G}	
7395_0_004771	142	4,98,{G}	
7397_0_002376	413	198,298,{G}	329,400,{G}	4,98,{G}	
7425_0_001bef	481	20,53,{P}	219,241,{K}	399,479,{GR}	63,186,{GS}	284,369,{GR}	
7460_0_001adf	415	203,225,{K}	345,413,{GR}	
7493_0_00122d	499	246,268,{K}	76,211,{GS}	412,497,{GR}	318,382,{GR}	21,51,{GS}	
7536_0_0032a8	326	152,217,{G}	247,313,{G}	35,43,{G}	255,259,{P}	
7539_0_0026b8	399	4,143,{G}	242,293,{GR}	323,397,{GR}	
7574_0_004bfb	469	334,373,{GR}	
7668_0_003388	636	463,626,{GR}	
7719_0_001a0e	493	405,491,{GR}	
7739_0_004a21	517	498,516,{G}	434,456,{K}	
7741_0_0020a0	551	419,453,{G}	355,377,{K}	93,317,{GS}	490,549,{GR}	
7868_0_001a9f	428	174,223,{G}	377,426,{GR}	317,345,{GR}	
7868_0_00261b	662	482,532,{G}	565,577,{P}	578,660,{GR}	239,325,{SQ}	
7897_0_000704	436	309,351,{GR}	391,428,{GR}	163,210,{GR}	86,138,{SQ}	
7897_0_003571	494	351,393,{GR}	428,492,{GR}	
7897_0_003ea7	675	576,658,{GPR}	493,541,{GR}	
7918_0_003b00	674	569,582,{P}	586,654,{GR}	313,382,{GR}	
7918_0_003dd1	367	3,165,{GSQ}	321,365,{GR}	261,282,{GR}	
7918_0_004703	571	421,469,{GR}	504,569,{GR}	241,255,{GS}	291,319,{GS}	
7950_0_00220b	641	526,539,{P}	540,620,{GR}	257,325,{GR}	
7950_0_002c5b	572	410,466,{G}	18,229,{GSQP}	501,570,{GR}	
7950_0_00418f	468	409,466,{GR}	335,368,{GR}	
7955_0_000c7b	541	390,439,{G}	474,539,{GR}	
7955_0_0017b7	579	498,575,{GR}	240,305,{GR}	
7955_0_002d1a	626	523,535,{P}	536,622,{GR}	
7955_0_00388d	715	376,441,{G}	158,194,{G}	634,711,{GR}	
7955_0_003ca2	434	302,332,{G}	5,189,{GSQ}	374,432,{GR}	
7955_0_0063be	312	14,38,{G}	231,308,{GR}	
7962_0_006aa8	400	325,350,{GR}	3,82,{GSQ}	
7962_0_007a59	485	222,329,{G}	
7962_0_009d58	139	35,53,{G}	
7994_0_0002d2	557	403,453,{G}	229,300,{G}	488,555,{GR}	
7994_0_002ef5	447	329,356,{G}	397,445,{GR}	3,75,{GSQ}	
7994_0_003670	628	521,533,{P}	534,624,{GR}	
7994_0_005428	594	418,464,{G}	503,592,{GR}	
7998_0_0004ab	528	372,428,{G}	182,269,{G}	464,511,{G}	
7998_0_0034fc	601	496,508,{P}	509,597,{GR}	253,304,{GR}	203,232,{GSQ}	
7998_0_004078	440	3,209,{GSQ}	381,438,{GR}	314,340,{GR}	
7998_0_00469e	568	208,294,{G}	485,566,{GR}	
8010_0_0000ff	439	3,204,{GS}	371,437,{GR}	305,331,{GR}	
8010_0_002e8c	617	514,615,{GR}	
8010_0_003056	635	522,535,{P}	536,614,{GR}	211,238,{SQ}	
8019_0_001aa8	542	201,285,{G}	389,437,{G}	472,540,{GR}	
8019_0_002309	610	244,314,{G}	509,608,{GR}	
8019_0_003d20	427	290,327,{G}	3,188,{GS}	367,425,{GR}	
8019_0_0049f2	436	301,336,{G}	376,434,{GR}	
8019_0_006a12	632	541,630,{GR}	259,325,{GR}	114,138,{GSQ}	27,74,{SQ}	
8019_0_008c3f	92	59,73,{G}	
8022_0_0042fe	610	244,314,{G}	509,608,{GR}	
8022_0_004704	542	387,437,{G}	203,283,{GR}	472,540,{GR}	
8022_0_0084aa	433	302,333,{G}	373,431,{GR}	
8022_0_008ff2	431	300,331,{G}	371,429,{GR}	3,53,{GS}	
8022_0_009680	637	546,616,{GR}	258,324,{GR}	27,74,{SQ}	
8030_0_001734	548	203,287,{G}	391,441,{G}	476,546,{GR}	
8030_0_003846	436	302,336,{G}	376,434,{GR}	
8030_0_004a37	639	541,618,{GR}	259,325,{GR}	114,138,{GSQ}	27,74,{SQ}	
8030_0_00817a	434	300,334,{G}	6,53,{G}	374,432,{GR}	
8030_0_008542	611	510,609,{GR}	
8036_0_000ab8	444	302,343,{G}	383,442,{GR}	
8036_0_0014af	634	541,613,{GR}	259,325,{GR}	27,74,{SQ}	
8036_0_0047cd	555	203,293,{G}	397,450,{G}	485,553,{GR}	
8036_0_004b8a	447	299,335,{G}	6,53,{G}	375,445,{GR}	
8036_0_0062bb	609	514,590,{GR}	212,308,{GS}	
8078_0_0023ed	479	345,374,{G}	
8078_0_002f4a	635	452,492,{G}	531,619,{GPR}	239,306,{GR}	
8081_0_002495	604	242,307,{G}	
8081_0_003084	473	43,253,{GSQ}	352,370,{GR}	
8083_0_002e39	602	239,312,{GR}	
8083_0_0043f4	473	5,254,{GSQ}	353,371,{GR}	
8090_0_002273	600	493,584,{GR}	
8090_0_003089	446	381,444,{GR}	114,218,{GR}	324,341,{GR}	69,119,{SQ}	
8128_0_001167	406	254,301,{G}	338,404,{GR}	
8128_0_0036e4	606	240,305,{GR}	
8128_0_003f6c	469	350,372,{GR}	
8153_0_0008ab	607	241,297,{GR}	
8153_0_001914	547	201,293,{G}	395,442,{G}	183,192,{P}	479,545,{GR}	
8153_0_002c3e	441	316,338,{GR}	62,101,{SQ}	
8187_0_00090b	547	404,446,{G}	150,302,{GS}	7,135,{GSQ}	483,545,{GR}	36,74,{SQ}	
8187_0_003202	434	312,330,{GR}	
8187_0_005b55	602	242,302,{G}	
8208_0_0009fd	478	329,368,{G}	5,217,{GS}	408,476,{GR}	
8208_0_005821	610	243,306,{GS}	
8255_0_002b33	436	372,434,{GR}	312,335,{GR}	5,46,{GS}	
8255_0_00372e	603	496,587,{GR}	
8255_0_00482d	549	396,447,{G}	150,181,{G}	186,194,{P}	7,141,{GSQ}	484,547,{GR}	
8355_0_000326	672	567,578,{P}	580,654,{GR}	
8355_0_000bc2	671	565,576,{P}	578,653,{GR}	
8355_0_00111a	475	358,391,{G}	427,463,{GR}	31,123,{GSQ}	207,246,{GR}	
8355_0_001820	483	367,406,{G}	207,260,{G}	438,471,{GR}	
8355_0_007219	536	198,282,{G}	391,431,{G}	8,193,{SQG}	466,534,{GR}	
8355_0_0077a0	541	397,437,{G}	7,204,{SQG}	472,539,{GR}	
8364_0_0008dd	674	568,579,{P}	581,656,{GR}	487,535,{GPR}	
8364_0_000db8	501	384,420,{G}	225,277,{G}	456,489,{GR}	
8364_0_003e06	554	222,294,{G}	403,444,{G}	7,201,{SQG}	479,552,{GR}	
8469_0_0031df	451	340,363,{G}	186,232,{G}	400,439,{GR}	5,79,{GSQ}	
8469_0_003f18	654	544,557,{P}	558,652,{GR}	454,528,{GPR}	
8469_0_004071	544	394,440,{G}	475,542,{GR}	
8478_0_0007eb	444	173,219,{G}	326,354,{GR}	393,432,{GR}	3,79,{GSQ}	
8478_0_0031b4	660	550,563,{P}	564,658,{GR}	460,534,{GPR}	
8478_0_003bba	538	387,433,{G}	468,536,{GR}	
8496_0_00281f	662	545,558,{P}	559,660,{GR}	187,339,{GSQP}	
8496_0_0031f8	523	378,419,{G}	454,521,{GR}	
8496_0_00382d	482	216,262,{G}	369,393,{GR}	427,470,{GR}	2,62,{SQ}	
8502_0_0019e8	659	542,555,{P}	556,657,{GR}	184,336,{GSQP}	
8502_0_002677	502	237,283,{G}	390,413,{GR}	452,490,{GR}	
441894_0_002aab	487	372,385,{P}	386,485,{GR}	
441894_0_003196	478	213,259,{G}	428,466,{GR}	81,199,{SQG}	366,389,{GR}	
8839_0_0004a1	518	253,299,{G}	468,506,{GR}	52,243,{SQG}	406,429,{GR}	52,95,{SQ}	
8839_0_0035c6	137	3,19,{G}	
8839_0_00379c	639	210,229,{P}	
381198_0_0021c5	520	255,301,{G}	470,508,{GR}	408,431,{GR}	167,245,{SQ}	
381198_0_002bc3	700	585,598,{P}	264,283,{P}	599,698,{GR}	
381198_0_0038c9	256	91,113,{G}	20,70,{SQ}	
8897_0_001a33	577	544,557,{P}	451,528,{GPR}	
8897_0_002cc9	487	216,262,{G}	443,475,{GR}	369,392,{GR}	15,62,{SQ}	
8932_0_000d57	471	205,251,{G}	420,459,{GR}	4,195,{SQG}	358,381,{GR}	4,34,{SQ}	
8932_0_001004	721	603,616,{P}	287,295,{P}	224,243,{P}	617,705,{GR}	245,286,{SQ}	
8954_0_0010fe	731	615,628,{P}	236,255,{P}	629,729,{GR}	
8954_0_002b3b	472	206,252,{G}	422,460,{GR}	359,383,{GR}	
216574_0_00198a	471	206,252,{G}	421,459,{GR}	359,382,{GR}	
216574_0_0032ed	488	372,385,{P}	386,486,{GR}	
8969_0_001a7b	490	225,271,{G}	440,478,{GR}	21,215,{SQG}	378,401,{GR}	
8969_0_002a59	146	108,141,{P}	
8996_0_0028e4	325	212,225,{P}	226,323,{GR}	116,179,{GPR}	
8996_0_002d34	472	206,252,{G}	421,460,{GR}	75,196,{SQG}	359,382,{GR}	
8996_0_003de0	506	347,386,{G}	421,504,{GR}	
9031_0_002e76	673	558,571,{P}	572,671,{GR}	
9031_0_0033d0	472	206,252,{G}	421,460,{GR}	75,196,{SQG}	359,382,{GR}	
9031_0_004537	504	346,385,{G}	23,205,{SQG}	420,502,{GR}	189,236,{GR}	
9103_0_002fd5	671	556,569,{P}	570,669,{GR}	460,523,{GPR}	
9103_0_003455	265	214,253,{GR}	152,175,{GR}	
9135_0_001fb3	769	258,272,{P}	369,377,{P}	306,325,{P}	589,652,{GPR}	327,368,{SQ}	
9135_0_00263a	482	217,263,{G}	432,470,{GR}	16,207,{SQG}	370,393,{GR}	16,59,{SQ}	
9157_0_0028d0	638	521,534,{P}	535,622,{GR}	85,308,{GSQP}	425,488,{GPR}	
9157_0_002c71	471	206,252,{G}	421,459,{GR}	80,196,{SQG}	359,382,{GR}	
9172_0_000611	774	657,670,{P}	671,758,{GR}	220,444,{GSQP}	
9172_0_001635	471	206,252,{G}	421,459,{GR}	359,382,{GR}	80,192,{SQG}	
9172_0_003899	303	134,156,{G}	250,290,{GR}	
9209_0_000ae8	495	230,276,{G}	445,483,{GR}	383,406,{GR}	
9209_0_000c73	506	168,187,{P}	
9233_0_000520	521	256,302,{G}	471,509,{GR}	55,246,{SQG}	409,432,{GR}	55,98,{SQ}	
9233_0_001563	524	223,242,{P}	244,389,{GSQ}	
9238_0_00192a	628	168,187,{P}	
9238_0_0020cd	496	231,277,{G}	446,484,{GR}	27,221,{SQG}	384,407,{GR}	22,77,{SQ}	
9244_0_0022b7	1344	1254,1312,{P}	1158,1166,{P}	706,719,{P}	720,813,{GR}	612,690,{GPR}	
9258_0_002bb6	709	600,613,{P}	614,707,{GR}	203,405,{GSQP}	509,567,{GPR}	
9258_0_002e59	536	169,217,{G}	383,524,{GR}	318,351,{GR}	
9258_0_003e00	552	405,446,{G}	481,535,{GR}	
9305_0_001967	523	375,416,{G}	108,269,{GSQ}	451,521,{GR}	
9305_0_001d6c	659	549,562,{P}	173,192,{P}	563,657,{GR}	283,341,{GR}	458,516,{GPR}	194,274,{SQ}	
9305_0_003a31	547	390,534,{G}	169,217,{G}	318,350,{GR}	2,47,{SQG}	
9361_0_0006ce	605	387,593,{GR}	319,350,{GR}	163,220,{GR}	2,48,{SQ}	
9361_0_00218f	630	520,533,{P}	534,628,{GR}	161,325,{GSQP}	429,487,{GPR}	
9361_0_004937	517	369,410,{G}	7,264,{GSQ}	445,515,{GR}	
9365_0_000cbd	555	168,216,{G}	385,543,{GR}	317,348,{GR}	
9365_0_002f8f	666	556,569,{P}	570,664,{GR}	197,361,{GSQP}	465,523,{GPR}	
9365_0_0030c8	514	167,255,{G}	366,407,{G}	442,512,{GR}	8,149,{GSQ}	
9371_0_002017	400	252,293,{G}	8,141,{GSQ}	328,398,{GR}	
9371_0_00255e	650	438,638,{GR}	370,401,{GR}	214,271,{GR}	
9371_0_004045	494	384,397,{P}	398,492,{GR}	25,189,{GSQP}	293,351,{GPR}	
9402_0_0003bc	656	546,559,{P}	560,654,{GR}	187,351,{GSQP}	455,513,{GPR}	
9402_0_00206c	518	166,259,{G}	370,411,{G}	446,516,{GR}	8,102,{SQG}	
9402_0_00416f	604	389,591,{G}	169,217,{G}	318,349,{GR}	2,47,{SQ}	
9407_0_000088	599	169,217,{G}	386,587,{GR}	318,349,{GR}	2,47,{SQ}	
9407_0_00335d	656	546,559,{P}	560,654,{GR}	187,351,{GSQP}	455,513,{GPR}	
9407_0_004adc	519	166,260,{G}	371,412,{G}	447,517,{GR}	8,102,{SQG}	
9483_0_00031a	661	551,564,{P}	565,659,{GR}	193,356,{GSQP}	460,518,{GPR}	
9483_0_000939	556	242,270,{K}	307,338,{GR}	2,45,{SQ}	
9483_0_00130e	592	171,219,{G}	388,580,{GR}	320,351,{GR}	2,45,{SQ}	
9483_0_00340e	504	356,397,{G}	105,245,{GSQ}	432,502,{GR}	61,105,{SQ}	
9531_0_0003e5	538	390,431,{G}	168,279,{GS}	466,536,{GR}	8,153,{SQG}	
9531_0_000da6	592	171,219,{G}	388,580,{GR}	320,351,{GR}	
9531_0_0035b0	675	565,578,{P}	579,673,{GR}	193,357,{GSQP}	461,519,{GPR}	
9541_0_002994	675	565,578,{P}	579,673,{GR}	193,357,{GSQP}	461,519,{GPR}	
9541_0_003fc9	584	171,219,{G}	388,572,{GR}	320,351,{GR}	2,36,{SQ}	
9541_0_00496e	538	390,431,{G}	168,279,{GS}	466,536,{GR}	8,153,{SQG}	
9544_0_0013b3	592	171,219,{G}	388,580,{GR}	320,351,{GR}	2,36,{SQ}	
9544_0_00271c	662	552,565,{P}	566,660,{GR}	193,357,{GSQP}	461,519,{GPR}	
9544_0_003d8f	584	171,219,{G}	388,572,{GR}	320,351,{GR}	2,36,{SQ}	
9544_0_004af9	538	390,431,{G}	168,279,{GS}	466,536,{GR}	8,153,{SQG}	
9544_0_005232	207	15,207,{GR}	
9545_0_000af0	592	171,219,{G}	388,580,{GR}	320,351,{GR}	2,36,{SQ}	
9545_0_000e90	662	552,565,{P}	566,660,{GR}	193,357,{GSQP}	461,519,{GPR}	
9545_0_004f5d	540	392,433,{G}	168,281,{GS}	468,538,{GR}	8,153,{SQG}	
9555_0_0026fd	675	565,578,{P}	579,673,{GR}	193,357,{GSQP}	461,519,{GPR}	
9555_0_004059	592	171,219,{G}	388,580,{GR}	320,351,{GR}	
9555_0_004b8f	538	172,279,{G}	390,431,{G}	466,536,{GR}	8,153,{SQG}	
9568_0_001da4	532	384,425,{G}	163,273,{GS}	460,530,{GR}	8,148,{SQG}	
9568_0_003546	661	551,564,{P}	565,659,{GR}	193,356,{GSQP}	460,518,{GPR}	
9568_0_003c1f	592	171,219,{G}	388,580,{GR}	320,351,{GR}	
9595_0_001727	593	171,219,{G}	388,581,{GR}	320,351,{GR}	
9595_0_003d86	524	376,417,{G}	452,522,{GR}	8,208,{SQG}	
9595_0_004ced	675	565,578,{P}	579,673,{GR}	193,357,{GSQP}	461,519,{GPR}	
9597_0_003a03	521	373,414,{G}	163,262,{GS}	449,519,{GR}	8,171,{SQG}	
9597_0_003e09	592	171,219,{G}	383,580,{GR}	320,351,{GR}	
9597_0_004b17	676	566,579,{P}	580,674,{GR}	194,358,{GSQP}	462,520,{GPR}	
9598_0_003ee4	524	376,417,{G}	163,265,{GS}	452,522,{GR}	8,171,{SQG}	
9598_0_00418d	598	177,225,{G}	394,586,{GR}	326,357,{GR}	
9598_0_004ffe	676	566,579,{P}	580,674,{GR}	194,358,{GSQP}	462,520,{GPR}	
9601_0_003bcf	527	168,268,{G}	379,420,{G}	455,525,{GR}	8,160,{SQG}	
9601_0_004035	598	177,225,{G}	394,586,{GR}	326,357,{GR}	
9601_0_004bfe	656	546,559,{P}	560,654,{GR}	187,351,{GSQP}	455,513,{GPR}	
9606_0_003ec1	526	378,419,{G}	454,524,{GR}	8,175,{SQG}	
9606_0_0042dd	592	171,219,{G}	388,580,{GR}	320,351,{GR}	
9606_0_004fd5	670	560,573,{P}	574,668,{GR}	188,352,{GSQP}	456,514,{GPR}	
9615_0_0010fb	517	369,410,{G}	8,264,{GSQ}	445,515,{GR}	
9615_0_001b97	571	387,559,{GR}	319,350,{GR}	163,220,{GR}	
9615_0_003c04	663	553,566,{P}	567,661,{GR}	194,358,{GSQP}	462,520,{GPR}	
9646_0_000cb1	656	546,559,{P}	560,654,{GR}	187,351,{GSQP}	455,513,{GPR}	
9646_0_002b90	571	169,217,{G}	386,559,{GR}	318,349,{GR}	
9646_0_003051	516	167,257,{G}	368,409,{G}	444,514,{GR}	8,161,{GSQ}	
9668_0_000fa1	578	169,217,{G}	386,566,{GR}	318,349,{GR}	
9668_0_002f93	662	552,565,{P}	566,660,{GR}	193,357,{GSQP}	465,519,{GPR}	
9668_0_003bdb	522	173,263,{G}	374,415,{G}	450,520,{GR}	14,167,{GSQ}	
9685_0_003624	662	552,565,{P}	566,660,{GR}	193,357,{GSQP}	461,519,{GPR}	
9685_0_003e4d	591	217,233,{G}	402,579,{GR}	334,365,{GR}	163,195,{GR}	2,40,{SQ}	
9685_0_0044ec	516	368,409,{G}	8,263,{GSQ}	444,514,{GR}	
9691_0_0038ed	591	217,233,{G}	402,579,{GR}	334,365,{GR}	163,195,{GR}	2,40,{SQ}	
9691_0_003c8a	662	552,565,{P}	566,660,{GR}	193,357,{GSQP}	461,519,{GPR}	
9691_0_00494c	516	368,409,{G}	8,263,{GSQ}	444,514,{GR}	
74533_0_001a48	656	546,559,{P}	560,654,{GR}	187,351,{GSQP}	455,513,{GPR}	
74533_0_00354a	517	369,410,{G}	8,264,{GSQ}	445,515,{GR}	
74533_0_004028	395	21,37,{G}	206,383,{GR}	138,169,{GR}	
62698_0_001042	509	361,402,{G}	437,507,{GR}	8,150,{GSQ}	
62698_0_001843	662	552,565,{P}	566,660,{GR}	193,357,{GSQP}	461,519,{GPR}	
62698_0_0042b0	579	389,566,{G}	169,217,{G}	318,349,{GR}	2,34,{SQ}	
9713_0_000884	517	168,258,{G}	369,410,{G}	445,515,{GR}	
9713_0_00113a	312	122,299,{G}	51,82,{GR}	
9713_0_004056	600	490,503,{P}	504,598,{GR}	136,295,{GSQP}	399,457,{GPR}	
9713_0_004efe	268	158,171,{P}	172,266,{GR}	67,125,{GPR}	
9733_0_0012a9	514	366,407,{G}	442,512,{GR}	
9733_0_001b7c	533	390,521,{GR}	322,353,{GR}	166,223,{GR}	
9733_0_003e07	644	534,547,{P}	548,642,{GR}	193,356,{GSQP}	443,501,{GPR}	
9739_0_00028d	418	405,418,{P}	314,372,{GPR}	
9739_0_002c2c	597	237,285,{G}	454,585,{GR}	386,417,{GR}	
9739_0_003f55	298	150,191,{G}	22,44,{G}	226,296,{GR}	
9749_0_002252	514	366,407,{G}	8,261,{GSQ}	442,512,{GR}	
9749_0_003210	718	608,621,{P}	622,716,{GR}	249,413,{GSQP}	517,575,{GPR}	
9749_0_00349d	536	390,524,{GR}	319,350,{GR}	163,220,{GR}	
9755_0_000f95	656	546,559,{P}	560,654,{GR}	187,351,{GSQP}	455,513,{GPR}	
9755_0_00181a	514	366,407,{G}	8,261,{GSQ}	442,512,{GR}	
9755_0_002730	588	237,285,{G}	454,576,{GR}	386,417,{GR}	
310752_0_000dfb	662	552,565,{P}	566,660,{GR}	193,357,{GSQP}	461,519,{GPR}	
310752_0_003045	514	366,407,{G}	442,512,{GR}	
310752_0_00375d	575	390,562,{G}	163,220,{GR}	319,350,{GR}	
310752_0_004390	364	167,255,{G}	291,312,{G}	
127582_0_00367a	599	387,587,{GR}	319,350,{GR}	163,220,{GR}	2,68,{SQ}	
127582_0_003ae8	522	374,415,{G}	48,269,{GSQ}	450,520,{GR}	8,63,{SQ}	
127582_0_003e21	656	546,559,{P}	560,654,{GR}	187,351,{GSQP}	455,513,{GPR}	
9785_0_0029ef	580	387,580,{GR}	319,350,{GR}	163,220,{GR}	
9785_0_003bf1	519	371,412,{G}	8,266,{GSQ}	447,517,{GR}	
9785_0_003d6e	657	547,560,{P}	561,655,{GR}	188,352,{GSQP}	456,514,{GPR}	
9793_0_000762	656	546,559,{P}	560,654,{GR}	187,351,{GSQP}	455,513,{GPR}	
9793_0_001264	518	370,411,{G}	8,265,{GSQ}	446,516,{GR}	
9793_0_0034c8	640	211,259,{G}	428,628,{GR}	360,391,{GR}	45,107,{SQ}	
9796_0_001e89	656	546,559,{P}	560,654,{GR}	187,351,{GSQP}	455,513,{GPR}	
9796_0_0027a3	640	211,259,{G}	428,628,{GR}	360,391,{GR}	45,107,{SQ}	
9796_0_002fa6	518	370,411,{G}	8,265,{GSQ}	446,516,{GR}	
9798_0_000a62	519	168,260,{G}	371,412,{G}	447,517,{GR}	
9798_0_000cd4	669	559,572,{P}	573,667,{GR}	200,364,{GSQP}	468,526,{GPR}	
9798_0_000fec	410	368,410,{G}	8,263,{GSQ}	
9798_0_001e66	633	431,620,{G}	211,259,{G}	360,391,{GR}	45,107,{SQ}	
73337_0_00218a	656	546,559,{P}	560,654,{GR}	187,351,{GSQP}	455,513,{GPR}	
73337_0_0030d4	599	387,587,{GR}	319,350,{GR}	163,220,{GR}	2,36,{SQ}	
73337_0_003f32	518	370,411,{G}	446,516,{GR}	
1230840_0_002c1c	597	169,217,{G}	386,585,{GR}	318,349,{GR}	
1230840_0_002c4c	661	551,564,{P}	565,659,{GR}	193,356,{GSQP}	460,518,{GPR}	
1230840_0_003223	511	166,230,{G}	342,382,{G}	417,509,{GR}	8,149,{SQG}	
9823_0_00102f	517	369,410,{G}	445,515,{GR}	
9823_0_003300	602	387,590,{GR}	319,350,{GR}	163,220,{GR}	2,48,{SQ}	
9823_0_003da6	737	552,565,{P}	566,646,{GR}	193,357,{GSQP}	461,519,{GPR}	
9837_0_001067	630	169,217,{G}	386,618,{GR}	318,349,{GR}	43,88,{SQG}	
9837_0_001599	663	553,566,{P}	567,661,{GR}	177,357,{GSQP}	461,520,{GPR}	
9837_0_004731	483	335,376,{G}	7,230,{GSQ}	411,481,{GR}	
9838_0_001851	396	248,289,{G}	12,134,{GSQ}	324,394,{GR}	
9838_0_00308b	658	169,217,{G}	386,646,{GR}	318,349,{GR}	43,88,{SQG}	
9838_0_003573	663	553,566,{P}	567,661,{GR}	177,357,{GSQP}	465,520,{GPR}	
9838_0_003f21	101	7,97,{SQG}	
9838_0_004afa	356	7,240,{GSQ}	338,356,{GR}	
9874_0_00128f	514	366,407,{G}	8,261,{GSQ}	442,512,{GR}	
9874_0_001ffc	633	171,219,{G}	388,621,{GR}	320,351,{GR}	
9874_0_0027f4	757	647,660,{P}	661,755,{GR}	556,614,{GPR}	267,455,{GSQP}	
43346_0_00146f	513	365,406,{G}	8,260,{GSQ}	441,511,{GR}	
43346_0_00444b	597	387,585,{GR}	319,350,{GR}	163,220,{GR}	
43346_0_004984	354	149,330,{GSQP}	
9913_0_0031cb	657	547,560,{P}	561,655,{GR}	172,352,{GSQP}	456,514,{GPR}	
9913_0_0038d5	622	387,610,{GR}	319,350,{GR}	163,220,{GR}	
9913_0_004684	513	365,406,{G}	8,260,{GSQ}	441,511,{GR}	
9915_0_003077	657	547,560,{P}	561,655,{GR}	172,352,{GSQP}	456,514,{GPR}	
9915_0_0039e7	622	390,609,{G}	319,350,{GR}	163,220,{GR}	
9915_0_0044e7	513	365,406,{G}	8,260,{GSQ}	441,511,{GR}	
9925_0_002fc7	662	552,565,{P}	566,660,{GR}	155,357,{GSQP}	461,519,{GPR}	
9925_0_0036c4	616	387,604,{GR}	319,350,{GR}	163,220,{GR}	
9925_0_004462	514	366,407,{G}	8,261,{GSQ}	442,512,{GR}	
9938_0_000543	657	547,560,{P}	561,655,{GR}	172,352,{GSQP}	456,514,{GPR}	
9938_0_00074d	616	170,218,{G}	387,604,{GR}	319,350,{GR}	
9938_0_004460	515	367,408,{G}	8,262,{GSQ}	443,513,{GR}	
9940_0_00273e	570	390,557,{G}	319,350,{GR}	163,220,{GR}	
9940_0_003a3f	664	554,567,{P}	568,662,{GR}	157,359,{GSQP}	463,521,{GPR}	
9940_0_0046b7	514	366,407,{G}	8,261,{GSQ}	442,512,{GR}	
9940_0_004eb2	387	260,301,{G}	336,385,{GR}	
9974_0_0025f4	516	368,409,{G}	444,514,{GR}	8,176,{SQG}	
9974_0_002b0e	662	552,565,{P}	566,660,{GR}	193,345,{GSQP}	461,519,{GPR}	
9974_0_0038ef	605	395,593,{GR}	327,358,{GR}	163,228,{GR}	
9978_0_001fd8	526	378,419,{G}	454,524,{GR}	
9978_0_002e6f	661	551,564,{P}	565,659,{GR}	193,344,{GSQP}	460,518,{GPR}	
9978_0_00347b	593	387,581,{GR}	319,350,{GR}	163,220,{GR}	
9986_0_003278	606	387,594,{GR}	319,350,{GR}	163,220,{GR}	2,48,{SQ}	
9986_0_003b76	624	546,559,{P}	560,620,{GR}	187,339,{GSQP}	455,513,{GPR}	
9986_0_003e71	517	369,410,{G}	8,257,{GSQ}	445,515,{GR}	
9994_0_002710	520	371,412,{G}	447,518,{GR}	
9994_0_00319d	577	387,565,{GR}	319,350,{GR}	163,220,{GR}	2,48,{SQ}	
9994_0_003c6f	631	521,534,{P}	535,629,{GR}	162,326,{GSQP}	430,488,{GPR}	
10020_0_000efb	517	369,410,{G}	8,263,{GSQ}	445,515,{GR}	
10020_0_00133a	538	169,217,{G}	303,318,{G}	355,526,{GR}	
10020_0_0015f0	600	490,503,{P}	504,598,{GR}	136,295,{GSQP}	399,457,{GPR}	
10029_0_00267e	656	546,559,{P}	560,654,{GR}	187,339,{GSQP}	455,513,{GPR}	
10029_0_003c6a	517	370,411,{G}	8,265,{GSQ}	446,515,{GR}	
10029_0_003d90	584	169,217,{G}	386,572,{GR}	318,349,{GR}	
10036_0_0001f1	517	370,411,{G}	8,265,{GSQ}	446,515,{GR}	
10036_0_001148	656	546,559,{P}	560,654,{GR}	187,339,{GSQP}	455,513,{GPR}	
10036_0_0028d1	216	3,22,{G}	123,154,{GR}	
10036_0_004cca	580	168,216,{G}	385,568,{GR}	317,348,{GR}	
10047_0_000b7d	662	552,565,{P}	566,660,{GR}	193,345,{GSQP}	461,519,{GPR}	
10047_0_002855	562	168,216,{G}	385,550,{GR}	317,348,{GR}	
10047_0_004212	517	370,411,{G}	8,265,{GSQ}	446,515,{GR}	
10089_0_001f96	518	371,412,{G}	8,266,{GSQ}	447,516,{GR}	
10089_0_002ec8	631	562,615,{G}	548,561,{P}	
10089_0_003038	656	546,559,{P}	560,654,{GR}	187,339,{GSQP}	455,513,{GPR}	
10089_0_0031f8	584	169,217,{G}	386,572,{GR}	318,349,{GR}	
10090_0_0022b4	518	371,412,{G}	8,266,{GSQ}	447,516,{GR}	
10090_0_00363e	557	169,217,{G}	386,545,{GR}	318,349,{GR}	
10090_0_003ab1	668	552,565,{P}	566,646,{GR}	193,345,{GSQP}	461,519,{GPR}	
10093_0_000203	518	371,412,{G}	8,266,{GSQ}	447,516,{GR}	
10093_0_0030e3	659	549,562,{P}	563,657,{GR}	191,342,{GSQP}	452,516,{GPR}	
10093_0_00356f	585	186,234,{G}	403,573,{GR}	335,366,{GR}	
10116_0_000589	518	371,412,{G}	8,266,{GSQ}	447,516,{GR}	
10116_0_001c60	662	552,565,{P}	566,660,{GR}	193,345,{GSQP}	461,519,{GPR}	
10116_0_003577	394	260,291,{GR}	
10116_0_00452e	662	552,565,{P}	566,660,{GR}	193,345,{GSQP}	461,519,{GPR}	
10116_0_0059f6	560	169,217,{G}	386,560,{GR}	318,349,{GR}	
10141_0_002553	409	267,315,{G}	58,69,{P}	2,33,{GS}	
10141_0_003a94	500	384,488,{GR}	322,347,{GR}	160,217,{GR}	
10141_0_004492	656	546,559,{P}	560,654,{GR}	187,351,{GSQP}	455,513,{GPR}	
10141_0_0045d0	491	343,384,{G}	48,262,{GSQ}	419,489,{GR}	
10160_0_0000e3	516	368,409,{G}	8,263,{GSQ}	444,514,{GR}	
10160_0_000ff0	656	546,559,{P}	560,654,{GR}	187,351,{GSQP}	
10160_0_0029ea	617	507,520,{P}	521,615,{GR}	
10160_0_003dc2	570	169,217,{G}	386,558,{GR}	318,349,{GR}	
10181_0_0011f3	662	552,565,{P}	566,660,{GR}	193,357,{GSQP}	461,519,{GPR}	
10181_0_002967	516	368,409,{G}	444,514,{GR}	8,209,{SQG}	
10181_0_004557	564	387,552,{GR}	163,220,{GR}	325,350,{GR}	
13037_0_002a61	288	125,165,{G}	15,27,{G}	
13146_0_000483	593	573,591,{G}	559,572,{P}	462,543,{GPR}	
13146_0_003541	474	209,255,{G}	424,462,{GR}	83,199,{SQG}	362,385,{GR}	
13249_0_0010c9	286	1,13,{G}	210,284,{GR}	113,177,{GS}	
13616_0_0012b5	505	389,493,{GR}	163,218,{GR}	320,352,{GR}	2,40,{SQG}	
13616_0_0021f3	659	549,562,{P}	173,192,{P}	563,657,{GR}	283,341,{GR}	458,516,{GPR}	194,274,{SQ}	
13616_0_003c09	528	380,421,{G}	20,262,{GSQ}	456,526,{GR}	
13686_0_001860	427	203,225,{K}	345,425,{GR}	
13735_0_0000c5	655	545,558,{P}	559,653,{GR}	187,351,{GSQP}	455,512,{GPR}	
13735_0_0001a7	540	387,432,{G}	99,268,{GSQ}	467,523,{GR}	
13735_0_000884	504	233,279,{G}	380,416,{GR}	456,492,{GR}	
28377_0_0027c6	524	370,419,{G}	23,258,{GSQ}	454,522,{GR}	
28377_0_00349f	698	559,583,{P}	585,680,{GR}	155,347,{GSQP}	464,526,{GPR}	
28588_0_000e1d	413	305,400,{G}	198,266,{G}	45,98,{G}	4,14,{G}	133,155,{K}	
28612_0_00263f	451	283,339,{G}	
28612_0_003a2b	316	205,310,{G}	98,172,{G}	33,55,{K}	
28612_0_005435	342	231,336,{G}	124,198,{G}	2,25,{G}	59,81,{K}	
28737_0_00253a	661	551,564,{P}	565,659,{GR}	155,337,{GSQP}	460,518,{GPR}	
28737_0_0026ee	589	177,225,{G}	394,577,{GR}	326,357,{GR}	11,73,{SQ}	
28737_0_0038b2	520	165,261,{G}	373,414,{G}	449,518,{GR}	
28743_0_004eb0	603	492,587,{GPR}	
28743_0_00512b	468	349,368,{GR}	59,112,{SQ}	
29029_0_000b5d	394	209,270,{G}	303,388,{G}	45,109,{G}	4,13,{G}	143,165,{K}	
29030_0_00008d	438	65,106,{G}	407,410,{P}	
29030_0_001756	404	211,272,{G}	309,398,{G}	43,111,{G}	4,14,{G}	145,167,{K}	
29031_0_0007aa	391	323,384,{G}	233,286,{G}	167,188,{K}	
29053_0_0012eb	454	207,229,{K}	367,452,{GR}	30,168,{GS}	
29058_0_000980	441	275,319,{G}	357,439,{GR}	24,177,{GS}	
29073_0_0009bc	493	345,386,{G}	164,234,{GS}	421,491,{GR}	8,161,{GSQ}	
29073_0_000cde	656	546,559,{P}	560,654,{GR}	187,351,{GSQP}	455,513,{GPR}	
29073_0_0021b3	642	468,629,{G}	280,296,{G}	397,428,{GR}	
29078_0_001425	663	553,566,{P}	179,198,{P}	567,661,{GR}	200,358,{GSQP}	462,520,{GPR}	
29078_0_002e9d	514	366,407,{G}	442,512,{GR}	8,123,{GSQ}	
29078_0_003120	579	387,567,{GR}	319,350,{GR}	163,220,{GR}	2,48,{SQ}	
29088_0_003de2	517	168,258,{G}	369,410,{G}	445,515,{GR}	
29088_0_0044e1	656	546,559,{P}	560,654,{GR}	187,351,{GSQP}	455,513,{GPR}	
29088_0_00459a	580	390,567,{G}	319,350,{GR}	163,220,{GR}	2,48,{SQ}	
29159_0_00042f	499	340,385,{G}	412,495,{GR}	5,36,{GS}	
30019_0_002fb8	406	211,285,{G}	321,400,{G}	4,19,{G}	145,167,{K}	
30023_0_001d83	426	341,370,{GS}	
30023_0_00207b	393	205,267,{G}	300,387,{G}	45,105,{G}	4,13,{G}	139,161,{K}	
30025_0_0008d6	394	204,266,{G}	299,388,{G}	42,104,{G}	4,13,{G}	138,160,{K}	
30419_0_0016ca	472	202,248,{G}	428,460,{GR}	1,192,{SQG}	355,378,{GR}	
30419_0_001d6b	390	202,219,{P}	139,158,{P}	282,336,{GR}	160,201,{SQ}	
30455_0_00006f	557	544,557,{P}	451,528,{GPR}	
30455_0_002435	467	202,248,{G}	417,455,{GR}	355,378,{GR}	
30521_0_000136	513	365,406,{G}	8,260,{GSQ}	441,511,{GR}	
30521_0_0002e7	660	550,563,{P}	564,658,{GR}	175,355,{GSQP}	463,517,{GPR}	
30521_0_00287f	589	387,577,{GR}	319,350,{GR}	163,220,{GR}	
30538_0_000f35	514	366,407,{G}	7,255,{GSQ}	442,512,{GR}	
30538_0_0034dd	663	553,566,{P}	567,661,{GR}	177,357,{GSQP}	461,520,{GPR}	
30538_0_004688	609	169,217,{G}	386,597,{GR}	318,349,{GR}	
30608_0_0006fe	656	546,559,{P}	560,654,{GR}	187,339,{GSQP}	455,513,{GPR}	
30608_0_00330b	583	387,571,{GR}	319,350,{GR}	163,220,{GR}	2,68,{SQ}	
30608_0_003869	568	420,461,{G}	496,566,{GR}	
30608_0_00413f	662	552,565,{P}	566,660,{GR}	194,357,{GSQP}	461,519,{GPR}	
30611_0_001dbb	656	546,559,{P}	560,654,{GR}	187,351,{GSQP}	455,513,{GPR}	
30611_0_003062	584	390,572,{GR}	319,350,{GR}	163,220,{GR}	
30611_0_00312b	419	165,255,{G}	366,407,{G}	
30732_0_001b10	606	245,308,{G}	499,590,{GR}	
30732_0_001dc1	457	62,224,{GS}	331,348,{GR}	
31033_0_001eec	462	337,366,{GR}	406,460,{GR}	
31033_0_003a6a	600	493,584,{GR}	
31033_0_004100	411	74,83,{G}	202,287,{GR}	386,404,{GR}	
32264_0_000404	430	254,295,{G}	324,428,{GR}	
32507_0_000cc8	607	241,306,{GR}	
32507_0_003635	440	316,337,{GR}	62,118,{SQ}	
32507_0_003c68	547	201,293,{G}	395,442,{G}	183,192,{P}	479,545,{GR}	
32536_0_002be9	519	366,407,{G}	8,261,{GSQ}	442,517,{GR}	
32536_0_002f6d	630	295,311,{G}	480,618,{GR}	412,443,{GR}	241,273,{GR}	
32536_0_003ccd	656	546,559,{P}	560,654,{GR}	187,351,{GSQP}	455,513,{GPR}	
34638_0_0025de	187	99,185,{GR}	
34720_0_000df2	418	194,216,{K}	339,416,{GR}	259,309,{GR}	
34740_0_0033ab	476	306,347,{G}	384,474,{GR}	
34839_0_002b42	656	546,559,{P}	560,654,{GR}	187,351,{GSQP}	455,513,{GPR}	
34839_0_00379d	578	169,217,{G}	386,566,{GR}	318,349,{GR}	2,44,{SQ}	
34839_0_003b9f	259	8,210,{SQG}	
34839_0_003bc5	517	369,410,{G}	445,515,{GR}	8,210,{SQG}	
34882_0_0026d4	579	390,566,{G}	319,350,{GR}	163,220,{GR}	
34882_0_003eeb	662	552,565,{P}	566,660,{GR}	193,357,{GSQP}	465,519,{GPR}	
34882_0_0045a2	517	167,257,{G}	369,410,{G}	445,515,{GR}	8,161,{GSQ}	
35019_0_000b8d	972	268,286,{P}	532,761,{GSQ}	911,970,{GR}	
35019_0_001ba3	492	373,408,{GR}	444,480,{GR}	
35525_0_00113f	457	224,293,{G}	325,455,{GR}	
35525_0_00164f	161	113,121,{G}	44,66,{K}	
35525_0_0070ce	529	304,372,{G}	414,523,{GR}	
35570_0_00090c	417	326,402,{G}	205,287,{G}	5,105,{G}	
35722_1_003372	307	8,51,{G}	178,212,{GR}	
36300_0_000845	467	202,248,{G}	417,455,{GR}	1,192,{SQG}	355,378,{GR}	1,44,{SQ}	
36300_0_002c98	647	547,560,{P}	174,193,{P}	561,645,{GR}	457,531,{GPR}	
37001_0_001b81	350	147,235,{G}	266,337,{G}	4,80,{G}	
37003_0_002c77	486	5,256,{GSQ}	363,382,{GR}	
37040_0_001f88	467	202,248,{G}	417,455,{GR}	1,192,{SQG}	355,378,{GR}	
37293_0_0024c6	592	171,219,{G}	388,580,{GR}	320,351,{GR}	
37293_0_002e0a	526	378,419,{G}	454,524,{GR}	
37293_0_0038cf	594	484,497,{P}	498,592,{GR}	
37293_0_003aeb	925	831,909,{G}	
37293_0_003c94	661	551,564,{P}	565,659,{GR}	192,356,{GSQP}	460,518,{GPR}	
37344_0_0005a2	440	290,340,{G}	225,247,{K}	49,192,{GS}	370,438,{GR}	
37621_0_00352e	568	181,319,{G}	354,376,{K}	419,468,{GR}	510,564,{GR}	
37653_0_001a7c	571	389,556,{G}	324,346,{K}	
38123_0_001e50	320	170,187,{G}	63,70,{G}	
38626_0_000397	551	390,538,{G}	169,217,{G}	318,350,{GR}	2,47,{SQG}	
38626_0_001e87	659	549,562,{P}	173,192,{P}	563,657,{GR}	283,341,{GR}	458,516,{GPR}	194,274,{SQ}	
38626_0_003080	524	376,417,{G}	8,271,{GSQ}	452,522,{GR}	
38654_0_000631	662	545,558,{P}	559,660,{GR}	187,339,{GSQP}	
38654_0_004101	484	216,262,{G}	369,395,{GR}	434,472,{GR}	
38654_0_00456e	517	372,413,{G}	448,515,{GR}	
39432_0_001682	544	171,219,{G}	388,544,{GR}	320,351,{GR}	
39432_0_001c66	471	93,130,{G}	302,471,{GR}	231,262,{GR}	
39432_0_001f4d	529	381,422,{G}	108,276,{GSQ}	457,527,{GR}	
39432_0_003185	254	84,125,{G}	160,230,{GR}	
39432_0_00379c	656	546,559,{P}	560,654,{GR}	187,351,{GSQP}	455,513,{GPR}	
39758_0_002086	339	150,159,{K}	294,337,{GR}	
299123_0_001b6a	670	553,566,{P}	567,654,{GR}	465,520,{GPR}	
299123_0_003316	169	59,167,{GR}	
299123_0_0033fe	471	206,252,{G}	421,459,{GR}	80,196,{SQG}	359,382,{GR}	
41447_0_00047a	602	238,301,{GR}	
41447_0_00228c	443	75,214,{G}	322,340,{GR}	
41447_0_003645	540	203,294,{G}	398,439,{G}	148,180,{G}	11,138,{GSQ}	483,538,{GR}	
42026_0_000555	305	210,299,{G}	132,177,{G}	66,88,{K}	2,32,{GS}	
42026_0_000d2b	522	89,121,{G}	433,461,{GS}	
42254_0_001c99	587	169,217,{G}	386,575,{GR}	318,349,{GR}	
42254_0_0032d0	687	577,590,{P}	591,685,{GR}	219,382,{GSQP}	486,544,{GPR}	
42254_0_00339c	518	370,411,{G}	446,516,{GR}	12,211,{SQG}	
42514_0_000c82	418	357,416,{GR}	293,316,{GR}	
42514_0_00172a	533	384,429,{GR}	464,531,{GR}	
42514_0_00318a	643	536,548,{P}	549,639,{GR}	
42514_0_0044d3	542	450,540,{GR}	224,294,{GR}	384,416,{GR}	
43179_0_001097	584	387,572,{GR}	319,350,{GR}	163,220,{GR}	2,48,{SQ}	
43179_0_001691	496	158,248,{G}	359,400,{G}	435,491,{GR}	
43179_0_003851	663	553,566,{P}	567,661,{GR}	194,358,{GSQP}	462,520,{GPR}	
43179_0_0043dd	521	448,519,{GR}	360,379,{GR}	
43700_0_003b3c	437	308,333,{GR}	5,140,{GSQ}	
43700_0_004e57	587	398,442,{G}	149,181,{G}	185,218,{SQ}	
44394_0_002ca0	471	206,252,{G}	421,459,{GR}	359,382,{GR}	3,48,{SQ}	
45351_0_005ff8	441	381,415,{G}	46,211,{GS}	314,350,{GR}	
46433_1_002e1a	327	16,24,{G}	
48498_0_005968	88	16,86,{GR}	
48498_0_00598f	252	74,212,{GSQ}	
48498_0_0059a4	258	185,256,{GR}	108,150,{GR}	
48698_0_002820	603	242,306,{G}	492,587,{GPR}	
48698_0_003316	471	351,369,{GR}	
48699_0_0007b4	603	242,306,{G}	492,587,{GPR}	
48699_0_004e7d	472	5,245,{GSQ}	352,370,{GR}	
48701_0_000242	603	242,306,{G}	492,587,{GPR}	
48701_0_0005ea	471	351,369,{GR}	
48709_0_001dfa	462	10,209,{G}	71,78,{P}	18,32,{P}	237,259,{K}	433,460,{GR}	
48883_0_002097	482	217,263,{G}	432,470,{GR}	370,393,{GR}	16,59,{SQ}	
48883_0_0035d2	593	543,564,{P}	161,330,{GSQP}	
50402_0_000d10	602	267,276,{P}	577,590,{P}	591,601,{G}	204,223,{P}	487,561,{GPR}	
50402_0_001d25	473	208,254,{G}	423,461,{GR}	7,198,{SQG}	361,384,{GR}	7,37,{SQ}	
50429_0_000ffc	434	374,432,{GR}	306,343,{GR}	5,49,{GS}	
51337_0_002d15	661	551,564,{P}	565,659,{GR}	193,344,{GSQP}	460,518,{GPR}	
51337_0_002e99	589	384,577,{GR}	316,347,{GR}	160,217,{GR}	2,46,{SQ}	
51337_0_004304	516	368,409,{G}	444,514,{GR}	8,175,{SQG}	
51338_0_00017a	515	367,408,{G}	164,256,{GS}	443,513,{GR}	8,208,{SQG}	
51338_0_000d4d	656	546,559,{P}	560,654,{GR}	273,338,{GR}	455,513,{GPR}	
51338_0_002d8a	585	387,573,{GR}	319,350,{GR}	163,220,{GR}	2,48,{SQ}	
51338_0_004630	334	224,237,{P}	5,8,{K}	238,318,{GR}	133,191,{GPR}	
52283_0_000a74	276	188,266,{GPR}	138,159,{GR}	
52612_0_001290	465	327,354,{G}	384,458,{GR}	
52644_0_000d88	792	273,292,{P}	
52644_0_0023df	477	328,351,{GR}	
52644_0_00240f	410	358,398,{G}	
52670_0_00254d	606	498,590,{GR}	
52670_0_002df2	786	295,553,{G}	716,784,{GR}	654,676,{GR}	
54374_0_00180b	524	259,305,{G}	474,512,{GR}	58,249,{SQG}	412,435,{GR}	55,102,{SQ}	
54374_0_001c93	522	167,186,{P}	445,508,{GPR}	188,328,{GSQ}	
54380_0_0005e4	139	100,134,{GR}	
54380_0_001600	464	174,193,{P}	
54380_0_002f55	467	202,248,{G}	417,455,{GR}	1,188,{SQG}	355,378,{GR}	
54383_0_00182a	443	178,224,{G}	393,431,{GR}	2,168,{SQG}	331,354,{GR}	2,36,{SQ}	
54969_0_00033d	301	233,294,{G}	13,50,{G}	85,107,{K}	
55661_0_0011ea	705	3,18,{G}	587,600,{P}	601,689,{GR}	181,375,{GSQP}	
55661_0_001aa7	471	206,252,{G}	421,459,{GR}	359,382,{GR}	3,61,{SQ}	
56086_0_004361	304	239,298,{G}	119,209,{G}	5,20,{GS}	
56313_0_0032b4	463	202,248,{G}	417,455,{GR}	355,378,{GR}	
56723_0_0027fd	442	369,424,{G}	6,43,{G}	59,202,{GS}	309,332,{GR}	
56723_0_00342e	554	394,449,{G}	201,292,{G}	6,178,{GSQ}	493,552,{GR}	
56723_0_00487b	603	496,587,{GR}	
57068_0_00034c	478	231,239,{P}	168,187,{P}	189,230,{SQ}	
57068_0_000b8d	467	202,248,{G}	417,455,{GR}	54,192,{SQG}	355,378,{GR}	
57397_0_002638	494	228,274,{G}	443,482,{GR}	381,404,{GR}	
57412_0_000c52	507	242,288,{G}	457,495,{GR}	54,228,{SQG}	395,418,{GR}	
57421_0_001033	403	202,248,{G}	349,391,{GR}	
57421_0_002e05	396	223,278,{GR}	
58291_1_001932	286	202,220,{GR}	
58291_1_00451f	345	287,293,{K}	
59463_0_002ddc	644	534,547,{P}	548,642,{GR}	175,339,{GSQP}	443,501,{GPR}	
59463_0_003514	584	387,572,{GR}	319,350,{GR}	163,220,{GR}	2,40,{SQG}	
59463_0_004118	513	365,406,{G}	441,511,{GR}	8,123,{GSQ}	
59538_0_00134c	471	323,364,{G}	8,218,{GSQ}	399,469,{GR}	
59538_0_0016d0	476	366,379,{P}	380,474,{GR}	2,171,{GSQP}	275,333,{GPR}	
59538_0_003bae	813	591,801,{GR}	523,554,{GR}	367,424,{GR}	
59538_0_005d2b	273	171,219,{G}	
59538_0_005d2d	242	115,163,{G}	
59729_0_0027ce	576	458,471,{P}	472,560,{GR}	
59729_0_002b8d	471	206,252,{G}	421,459,{GR}	80,196,{SQG}	359,382,{GR}	
59894_0_00282b	744	243,444,{GSQP}	
59894_0_002bdf	491	226,272,{G}	441,479,{GR}	379,402,{GR}	37,216,{SQG}	9,25,{GR}	
60711_0_000e9b	532	384,425,{G}	162,273,{GS}	460,530,{GR}	8,147,{SQG}	
60711_0_002f0f	591	387,579,{GR}	319,350,{GR}	163,220,{GR}	2,65,{SQ}	
60711_0_003622	662	552,565,{P}	566,660,{GR}	193,357,{GSQP}	461,519,{GPR}	
61621_0_00002c	538	390,431,{G}	168,279,{GS}	466,536,{GR}	8,153,{SQG}	
61621_0_002bbb	592	171,219,{G}	388,580,{GR}	320,351,{GR}	
61621_0_00410a	624	514,527,{P}	528,622,{GR}	193,356,{GSQP}	423,481,{GPR}	
61622_0_000856	662	552,565,{P}	566,660,{GR}	193,357,{GSQP}	461,519,{GPR}	
61622_0_000dad	535	167,276,{G}	387,428,{G}	463,533,{GR}	8,148,{SQG}	
61622_0_003b4a	592	171,219,{G}	388,580,{GR}	320,351,{GR}	
61853_0_0004bc	533	385,426,{G}	162,274,{GS}	461,531,{GR}	
61853_0_001763	692	582,595,{P}	596,690,{GR}	224,387,{GSQP}	491,549,{GPR}	
61853_0_004082	590	387,578,{GR}	319,350,{GR}	163,220,{GR}	
62625_0_001082	322	4,133,{G}	237,266,{G}	300,305,{G}	
64459_0_000da1	462	315,460,{GR}	
64571_1_000725	330	101,141,{GR}	
64793_0_00255b	425	201,223,{K}	343,423,{GR}	
64838_0_000feb	434	72,175,{G}	273,324,{G}	354,432,{GR}	
66420_0_000848	376	291,326,{G}	363,374,{G}	6,193,{GS}	
67767_0_001161	421	20,48,{P}	206,228,{K}	350,421,{GR}	55,173,{GS}	271,320,{GR}	
69319_0_0019fc	446	219,241,{K}	368,444,{GR}	284,338,{GR}	
69820_0_001616	449	360,442,{G}	279,322,{G}	
72036_0_001ba1	222	105,168,{G}	208,219,{G}	
74940_0_00054d	546	204,288,{G}	392,441,{G}	476,544,{GR}	
74940_0_00110b	610	244,314,{G}	509,608,{GR}	
74940_0_003ea5	435	300,335,{G}	375,433,{GR}	3,53,{GS}	
74940_0_004463	434	302,334,{G}	374,432,{GR}	
74940_0_00769f	632	259,325,{GR}	114,138,{GSQ}	27,74,{SQ}	
75366_0_001636	530	197,284,{G}	387,428,{G}	463,528,{GR}	
75366_0_00327b	581	498,579,{GR}	
75366_0_004511	413	292,320,{G}	3,192,{GSQ}	362,411,{GR}	
75366_0_004939	547	502,547,{GR}	245,311,{GR}	
75366_0_005cb7	433	311,341,{G}	379,431,{GR}	
75366_0_006559	546	241,310,{G}	411,453,{G}	488,544,{GR}	
75366_0_007e4b	626	240,333,{G}	521,534,{P}	535,624,{GR}	9,78,{SQ}	
75366_0_0091f8	628	223,338,{G}	526,539,{P}	540,626,{GR}	
76194_0_002c08	235	6,189,{GS}	
77166_0_001ddd	400	2,129,{G}	315,396,{GR}	228,280,{GR}	
79684_0_001220	562	387,550,{GR}	319,350,{GR}	163,220,{GR}	
79684_0_00185c	517	370,411,{G}	8,265,{GSQ}	446,515,{GR}	
79684_0_003d17	662	559,565,{P}	566,660,{GR}	193,345,{GSQP}	461,519,{GPR}	
79782_0_0012a1	448	275,337,{G}	100,175,{G}	367,446,{GR}	
80966_0_0002e9	603	238,301,{GR}	
80966_0_002113	545	397,444,{G}	7,85,{GSQ}	488,543,{GR}	
80966_0_003204	441	5,207,{GSQ}	314,332,{GR}	
80972_0_00058a	553	218,300,{G}	402,448,{G}	7,208,{GSQP}	485,551,{GR}	
80972_0_0029aa	603	238,301,{GR}	
80972_0_004600	447	5,218,{GSQ}	325,343,{GR}	
83485_0_0010b3	439	203,225,{K}	349,437,{GR}	268,319,{GR}	
85066_0_00311b	482	217,263,{G}	432,470,{GR}	370,393,{GR}	16,59,{SQ}	
85066_0_003963	654	618,634,{P}	134,354,{GSQP}	
88015_0_0039a9	727	512,711,{G}	6,121,{G}	312,397,{G}	225,281,{GR}	
88501_0_002cf8	219	178,197,{G}	33,55,{K}	
88501_0_002cf9	385	304,323,{G}	159,181,{K}	
89399_0_0013b5	577	384,565,{GR}	316,347,{GR}	160,217,{GR}	2,69,{SQG}	
89399_0_0022a6	663	553,566,{P}	567,661,{GR}	461,520,{GPR}	193,357,{GSQP}	
89399_0_0042a7	518	167,259,{G}	370,411,{G}	446,516,{GR}	
89462_0_002421	591	387,579,{GR}	319,350,{GR}	163,220,{GR}	
89462_0_003ed2	657	547,560,{P}	561,655,{GR}	149,352,{GSQP}	456,514,{GPR}	
89462_0_003ffa	513	365,406,{G}	8,260,{GSQ}	441,511,{GR}	
90262_1_00226c	339	202,236,{GR}	
91411_0_001d65	440	207,229,{K}	353,438,{GR}	34,174,{GS}	
91626_1_0025df	308	167,204,{G}	8,44,{G}	
93934_0_0029cd	694	579,592,{P}	593,692,{GR}	
93934_0_002e4f	503	452,491,{GR}	390,413,{GR}	
94827_0_002fc0	626	511,524,{P}	146,165,{P}	433,443,{P}	525,624,{GR}	167,312,{GSQ}	454,495,{GR}	
94827_0_00334d	478	329,352,{GR}	
94835_0_00124f	662	545,558,{P}	559,660,{GR}	187,339,{GSQP}	
94835_0_001a1c	488	223,269,{G}	376,399,{GR}	433,476,{GR}	
97097_0_000390	559	546,559,{P}	
97097_0_0038b2	467	202,248,{G}	417,455,{GR}	1,192,{SQG}	355,378,{GR}	
100784_0_0005c5	473	208,254,{G}	423,461,{GR}	7,198,{SQG}	361,384,{GR}	
101091_1_001c59	226	145,173,{G}	
103372_0_00080b	416	195,217,{K}	337,414,{GR}	
103695_0_002918	687	555,686,{GPR}	140,342,{GSQP}	459,522,{GPR}	
103695_0_003020	488	217,262,{G}	438,476,{GR}	363,397,{GR}	
103695_0_0033fe	506	356,403,{G}	8,243,{GSQ}	438,504,{GR}	
103944_0_0021a9	656	546,559,{P}	560,654,{GR}	454,513,{GPR}	
103944_0_0025d2	485	221,265,{G}	366,401,{GR}	433,473,{GR}	
103944_0_00345b	528	373,425,{G}	24,260,{GSQ}	460,526,{GR}	
103944_0_003aed	312	161,213,{G}	248,310,{GR}	
104421_0_0023ce	426	267,315,{G}	20,48,{P}	202,224,{K}	345,424,{GR}	74,169,{GS}	
104688_0_0019bc	427	317,414,{G}	200,278,{G}	45,99,{G}	4,14,{G}	135,157,{K}	
105023_0_001cc3	473	6,247,{G}	348,369,{GR}	
105023_0_004d74	528	192,284,{G}	384,430,{GR}	467,526,{GR}	
106582_0_000901	548	202,294,{G}	396,443,{G}	184,193,{P}	480,546,{GR}	
106582_0_004577	607	241,297,{GR}	
106582_0_005e89	436	317,340,{G}	
108931_0_000146	500	330,394,{G}	101,225,{GS}	423,498,{GR}	7,77,{GS}	
109280_0_000845	598	490,596,{GR}	247,314,{GR}	
109280_0_0030c4	439	377,437,{GR}	319,337,{GR}	
109478_0_000bb5	611	387,599,{GR}	319,350,{GR}	163,220,{GR}	2,48,{SQ}	
109478_0_0023bf	476	366,379,{P}	380,474,{GR}	14,152,{GSQ}	275,333,{GPR}	
109478_0_00425b	516	167,257,{G}	368,409,{G}	444,514,{GR}	9,149,{GSQ}	
110193_0_0015c1	419	269,311,{G}	204,220,{K}	7,170,{GS}	349,415,{GR}	
113540_0_000d8e	425	379,423,{GR}	320,338,{GR}	
113540_0_002078	401	280,299,{GR}	
113540_0_002e65	681	316,380,{G}	573,663,{GPR}	107,144,{SQ}	
113540_0_004ba2	330	186,229,{GR}	
114398_0_0025c8	529	373,428,{G}	309,331,{K}	458,527,{GR}	
116153_0_002485	430	2,164,{G}	263,311,{G}	198,214,{K}	349,426,{GR}	
118200_0_000314	489	224,270,{G}	439,477,{GR}	377,400,{GR}	
118200_0_003701	689	538,551,{P}	552,617,{GR}	287,341,{GR}	
118797_0_00040c	529	387,517,{GR}	319,350,{GR}	163,220,{GR}	2,48,{SQ}	
118797_0_001458	513	365,406,{G}	441,511,{GR}	
118797_0_002bb0	661	551,564,{P}	565,659,{GR}	193,356,{GSQP}	460,518,{GPR}	
121225_0_000a0d	424	7,175,{G}	273,323,{G}	209,231,{K}	356,422,{GR}	
121530_0_000df3	507	169,188,{P}	190,335,{GSQ}	
121530_0_00374a	499	234,280,{G}	449,487,{GR}	33,224,{SQG}	387,410,{GR}	33,76,{SQ}	
121845_0_003208	195	124,152,{G}	16,22,{G}	
123851_0_0005ac	288	128,182,{G}	16,28,{G}	64,86,{K}	215,277,{GR}	
125878_0_002149	464	176,231,{G}	338,384,{GS}	411,452,{GR}	50,103,{SQG}	
125878_0_003875	670	479,529,{GR}	
125878_0_004028	543	12,278,{GSQ}	470,541,{GR}	
125945_0_00155c	397	209,270,{G}	303,391,{G}	42,109,{G}	4,13,{G}	143,165,{K}	
126957_0_000abd	293	154,192,{G}	24,50,{G}	222,291,{GR}	
128390_0_0012b1	1177	231,250,{P}	611,709,{GR}	
128390_0_0025f3	477	212,258,{G}	427,465,{GR}	365,388,{GR}	8,32,{SQ}	
132113_0_002e69	418	269,317,{G}	204,226,{K}	353,414,{GR}	
132908_0_002d87	656	546,559,{P}	560,654,{GR}	187,351,{GSQP}	455,513,{GPR}	
132908_0_0038a5	518	166,259,{G}	370,411,{G}	446,516,{GR}	8,102,{SQG}	
132908_0_003a05	598	169,217,{G}	386,586,{GR}	318,349,{GR}	2,47,{SQ}	
133434_0_00248c	583	137,308,{GS}	499,579,{GR}	407,461,{GR}	
133901_0_003627	300	122,193,{G}	3,22,{G}	245,293,{GR}	
136037_0_000e23	485	420,481,{GR}	334,390,{GS}	
143302_0_00233d	600	325,588,{GR}	163,220,{GR}	2,48,{SQ}	
143302_0_0035a8	660	550,563,{P}	564,658,{GR}	191,355,{GSQP}	459,517,{GPR}	
143302_0_0037b3	512	364,405,{G}	8,259,{GSQ}	440,510,{GR}	
143302_0_00454a	254	8,253,{GSQ}	
143995_0_0024d1	417	203,225,{K}	344,415,{GR}	
144034_0_001817	421	20,48,{P}	199,221,{K}	341,419,{GR}	
144197_0_000be9	603	238,301,{GR}	
144197_0_001a8f	452	5,221,{GSQ}	328,345,{GR}	
144197_0_002eec	551	402,450,{G}	487,549,{GR}	
146911_0_000be7	689	557,673,{GPR}	462,524,{GPR}	
146911_0_001175	560	440,476,{GR}	513,558,{GR}	
146911_0_003a2c	533	377,428,{G}	23,264,{GSQ}	463,531,{GR}	
150288_0_004ae0	589	245,304,{GR}	
150288_0_0050f7	472	6,47,{G}	360,377,{GR}	
156304_0_00013b	416	202,224,{K}	23,169,{GS}	344,414,{GR}	
156563_0_002642	721	594,607,{G}	580,593,{P}	264,272,{P}	201,220,{P}	648,674,{P}	484,564,{GPR}	222,263,{SQ}	
156563_0_0029d9	474	209,255,{G}	424,462,{GR}	362,385,{GR}	8,48,{SQ}	
158441_0_002087	328	128,182,{G}	215,326,{GR}	
166361_0_002f13	420	42,162,{G}	261,304,{G}	196,218,{K}	342,418,{GR}	
168631_0_00149f	125	98,125,{G}	
174628_0_00109a	416	310,403,{G}	199,271,{G}	45,100,{G}	4,14,{G}	134,156,{K}	
175836_0_00136d	477	212,258,{G}	427,465,{GR}	365,388,{GR}	
176057_0_0006f4	556	543,556,{P}	237,245,{P}	174,193,{P}	
176057_0_003586	467	202,248,{G}	417,455,{GR}	355,378,{GR}	
176946_0_002fb9	524	373,421,{G}	23,260,{GSQ}	456,522,{GR}	
176946_0_003795	491	373,407,{GR}	439,479,{GR}	
176946_0_003b29	766	53,58,{G}	635,750,{GPR}	540,602,{GPR}	
178035_0_000a7f	437	205,227,{K}	357,435,{GR}	23,172,{GS}	274,327,{GR}	
181119_0_001b09	687	570,583,{P}	584,671,{GR}	133,357,{GSQP}	
181119_0_001efd	471	206,252,{G}	421,459,{GR}	359,382,{GR}	3,48,{SQ}	
181119_0_003b76	521	22,282,{GSQ}	378,420,{GR}	456,519,{GR}	
185453_0_0005bd	597	187,235,{G}	404,585,{GR}	336,367,{GR}	
185453_0_003024	655	545,558,{P}	559,653,{GR}	454,512,{GPR}	
185453_0_003886	515	367,408,{G}	12,250,{GSQ}	443,513,{GR}	
186990_0_001256	662	552,565,{P}	566,660,{GR}	193,357,{GSQP}	461,519,{GPR}	
186990_0_003c0c	595	169,216,{G}	385,583,{GR}	317,348,{GR}	
186990_0_003eac	517	369,410,{G}	73,264,{GSQ}	445,515,{GR}	8,62,{SQ}	
187382_0_00071f	467	202,248,{G}	417,455,{GR}	355,378,{GR}	1,44,{SQ}	
188344_0_000cc3	212	199,212,{P}	106,183,{GPR}	
188344_0_002e06	467	202,248,{G}	417,455,{GR}	1,192,{SQG}	355,378,{GR}	1,31,{SQ}	
188379_0_00283a	685	579,669,{GR}	
188379_0_002ee2	471	206,252,{G}	421,459,{GR}	359,382,{GR}	3,52,{SQ}	
197043_0_0059b3	382	28,47,{G}	
198806_0_000030	840	500,508,{P}	5,18,{P}	720,777,{GPR}	458,499,{SQ}	35,62,{GS}	
198806_0_002697	471	206,252,{G}	421,459,{GR}	359,382,{GR}	3,48,{SQ}	
198806_0_00380f	461	352,392,{G}	427,460,{G}	22,198,{SQG}	181,247,{GR}	
198806_0_003811	96	2,27,{G}	62,95,{G}	
202946_0_003847	441	391,429,{GR}	329,352,{GR}	
202946_0_0038c1	668	553,566,{P}	174,193,{P}	567,666,{GR}	457,520,{GPR}	
211228_0_0024d3	451	286,342,{G}	221,243,{K}	34,188,{GS}	372,449,{GR}	
215358_0_000714	603	496,587,{GR}	
215358_0_002f33	435	306,328,{G}	5,72,{GSQ}	66,105,{SQ}	
215358_0_0049af	552	212,302,{G}	404,447,{G}	7,98,{GSQ}	484,550,{GR}	
215358_0_0049b4	552	212,302,{G}	404,447,{G}	7,98,{GSQ}	484,550,{GR}	
217634_0_000ebf	410	29,144,{G}	244,291,{G}	
218467_0_004d7a	653	500,546,{G}	357,379,{K}	435,457,{K}	580,651,{GR}	
219809_0_00289c	418	197,219,{K}	339,416,{GR}	23,164,{GS}	
222816_0_0020d3	445	285,335,{G}	220,242,{K}	365,443,{GR}	71,99,{SQ}	
224129_0_002acd	401	7,135,{G}	235,288,{GR}	325,392,{GR}	
225400_0_000b08	576	169,217,{G}	386,564,{GR}	318,349,{GR}	2,48,{SQ}	
225400_0_001a6a	751	641,654,{P}	655,749,{GR}	221,384,{GSQP}	568,608,{GR}	
225400_0_003366	519	187,354,{GSQP}	455,513,{GPR}	
225400_0_003b94	564	216,305,{G}	416,457,{G}	492,562,{GR}	59,198,{GSQ}	
230844_0_000834	662	552,565,{P}	566,660,{GR}	193,345,{GSQP}	461,519,{GPR}	
230844_0_001367	518	371,412,{G}	8,266,{GSQ}	447,516,{GR}	
230844_0_00475a	592	169,217,{G}	386,580,{GR}	318,349,{GR}	
240206_0_0013d6	467	202,248,{G}	417,455,{GR}	1,192,{SQG}	355,378,{GR}	1,31,{SQ}	
240206_0_002a90	474	149,338,{GSQP}	
244447_0_000e1d	511	394,416,{G}	
244447_0_004a04	588	233,291,{G}	484,572,{GR}	
244447_0_004f26	594	490,578,{G}	236,298,{GR}	
246409_1_002010	235	156,166,{G}	
246437_0_001498	662	552,565,{P}	566,660,{GR}	193,357,{GSQP}	461,519,{GPR}	
246437_0_001521	516	368,409,{G}	21,251,{GSQ}	444,514,{GR}	
246437_0_0024b8	615	201,249,{G}	418,603,{GR}	350,381,{GR}	
259920_0_001c42	422	166,215,{G}	372,420,{GR}	313,344,{GR}	
259920_0_00320d	406	16,38,{P}	
259920_0_003e12	648	475,517,{G}	550,561,{P}	563,646,{GR}	
279965_0_0020bd	176	163,176,{P}	67,130,{GPR}	
279965_0_003a7e	363	202,248,{G}	356,361,{G}	1,192,{SQG}	1,44,{SQ}	
280463_1_002983	371	118,128,{P}	143,158,{G}	
286306_0_000898	124	102,123,{G}	33,55,{K}	
286306_0_001c8a	422	200,222,{K}	341,420,{GR}	
286706_0_0015e6	462	288,358,{G}	388,460,{GR}	
291302_0_000e1e	656	546,559,{P}	560,654,{GR}	187,351,{GSQP}	455,513,{GPR}	
291302_0_001577	594	169,217,{G}	386,582,{GR}	318,349,{GR}	2,47,{SQ}	
291302_0_003767	516	368,409,{G}	444,514,{GR}	
294128_0_003a93	548	472,546,{GR}	
1841481_0_0002e0	145	134,144,{G}	
1841481_0_001295	542	204,298,{G}	400,441,{G}	7,139,{GSQ}	485,540,{GR}	148,181,{GS}	
1841481_0_001f39	445	75,215,{G}	323,342,{GR}	
1841481_0_002e88	484	238,301,{GR}	
303518_0_000684	607	241,297,{GR}	
303518_0_003060	546	200,292,{G}	394,441,{G}	182,191,{P}	478,544,{GR}	
303518_0_0040ca	438	317,342,{G}	
307658_0_002d79	425	20,48,{P}	200,222,{K}	342,423,{GR}	49,167,{GS}	
307959_0_001438	505	371,412,{G}	197,268,{GR}	447,503,{GR}	125,163,{GS}	
307959_0_002684	628	223,332,{G}	523,536,{P}	537,626,{GR}	9,78,{SQ}	
307959_0_0027ac	586	503,584,{GR}	
307959_0_00695f	628	234,338,{G}	526,539,{P}	540,624,{GR}	
307959_0_00951c	414	292,319,{GR}	364,412,{GR}	
307959_0_0098ad	628	293,378,{G}	481,526,{G}	561,626,{GR}	190,270,{SQG}	
307959_0_009c3f	582	499,578,{GR}	
307959_0_00ac14	195	117,145,{G}	
319348_0_002807	308	100,122,{K}	166,216,{GR}	
321398_0_00285d	497	232,278,{G}	447,485,{GR}	31,222,{SQG}	385,408,{GR}	31,66,{SQ}	
321398_0_003553	687	570,583,{P}	584,671,{GR}	137,363,{GSQP}	
326594_0_00203b	471	208,230,{K}	377,469,{GR}	273,347,{GR}	
328815_0_001f60	472	206,252,{G}	422,460,{GR}	359,383,{GR}	3,48,{SQ}	
328815_0_0036d8	611	144,344,{GSQP}	461,524,{GPR}	
329046_1_0001b9	344	275,311,{G}	87,167,{GS}	
336983_0_0008c1	530	167,271,{G}	382,423,{G}	458,528,{GR}	8,148,{SQG}	
336983_0_000b42	659	549,562,{P}	563,657,{GR}	190,354,{GSQP}	458,516,{GPR}	
336983_0_002a0d	397	355,396,{GR}	287,318,{GR}	
345164_0_001dcc	475	210,256,{G}	425,463,{GR}	9,200,{SQG}	363,386,{GR}	
345164_0_00310b	731	615,628,{P}	236,255,{P}	629,729,{GR}	
378494_0_002d93	173	30,74,{GS}	107,169,{GR}	
379532_0_00185e	656	546,559,{P}	560,654,{GR}	187,351,{GSQP}	455,513,{GPR}	
379532_0_002364	584	387,572,{GR}	319,350,{GR}	163,220,{GR}	
379532_0_003f78	512	364,405,{G}	440,510,{GR}	
400682_0_00164d	450	6,192,{GS}	372,446,{GR}	294,338,{GR}	
403677_1_00160c	584	68,71,{G}	
407821_0_0016b0	446	372,444,{GR}	301,342,{GR}	
411798_0_003764	428	20,47,{P}	200,222,{K}	342,426,{GR}	
412030_1_005212	233	98,117,{K}	75,81,{P}	
418985_0_000fa3	237	9,124,{G}	228,237,{G}	
419612_0_00084e	617	169,217,{G}	386,605,{GR}	318,349,{GR}	43,88,{SQG}	
419612_0_001e14	505	357,398,{G}	7,252,{GSQ}	433,503,{GR}	
419612_0_003fd4	476	366,379,{P}	380,474,{GR}	2,170,{GSQP}	274,333,{GPR}	
438502_0_000611	512	366,413,{GR}	443,505,{GR}	
438503_0_000630	344	162,205,{G}	235,247,{G}	9,16,{G}	276,340,{GR}	
441921_0_001174	443	290,343,{G}	225,247,{K}	72,192,{GS}	373,441,{GR}	
454923_0_0003b9	446	275,332,{G}	362,444,{GR}	72,177,{GS}	
456900_0_001a4f	423	198,220,{K}	340,421,{GR}	
482537_0_000757	517	369,410,{G}	7,264,{GSQ}	445,515,{GR}	
482537_0_0011fd	661	551,564,{P}	565,659,{GR}	193,356,{GSQP}	464,518,{GPR}	
482537_0_004279	650	387,638,{GR}	319,350,{GR}	163,220,{GR}	2,66,{SQ}	
516756_0_001e33	416	203,225,{K}	345,414,{GR}	
520822_0_001273	418	195,217,{K}	337,416,{GR}	
535359_0_0011d7	292	21,36,{G}	214,290,{GR}	134,177,{GR}	
568069_0_004deb	305	160,208,{G}	242,299,{G}	
591936_0_003f33	406	187,351,{GSQP}	
591936_0_003f66	422	33,49,{G}	218,410,{GR}	150,181,{GR}	
591936_0_003fd8	538	390,431,{G}	168,279,{GS}	466,536,{GR}	8,153,{SQG}	
597456_0_001088	414	269,315,{G}	200,222,{K}	343,412,{GR}	
609295_0_0024f0	429	274,325,{G}	20,48,{P}	209,231,{K}	359,427,{GR}	
610380_0_00287e	431	20,48,{P}	211,233,{K}	358,429,{GR}	276,324,{GR}	
645134_1_002293	430	163,185,{K}	231,257,{GR}	
667725_0_000a88	285	154,268,{G}	99,126,{G}	
680683_0_002bff	429	309,348,{G}	385,429,{G}	36,59,{SQ}	
885580_0_00092f	516	368,409,{G}	8,263,{GSQ}	444,514,{GR}	
885580_0_00104c	570	169,217,{G}	389,550,{GR}	318,349,{GR}	2,48,{SQ}	
885580_0_0038c7	657	547,560,{P}	561,655,{GR}	188,352,{GSQP}	456,514,{GPR}	
905079_1_0000ab	201	132,154,{G}	33,51,{K}	
932674_0_002833	490	225,271,{G}	440,478,{GR}	22,215,{SQG}	378,401,{GR}	8,71,{SQ}	
932674_0_00330a	915	621,652,{P}	184,408,{GSQP}	
990650_1_005b83	660	11,37,{P}	492,514,{G}	117,120,{P}	
1026970_0_00269f	662	552,565,{P}	566,660,{GR}	193,345,{GSQP}	461,519,{GPR}	
1026970_0_00277c	561	389,547,{G}	169,217,{G}	318,349,{GR}	
1026970_0_003500	587	389,574,{G}	169,217,{G}	318,349,{GR}	
1026970_0_004ae7	515	168,257,{G}	368,409,{G}	444,513,{GR}	8,162,{SQG}	
1041015_0_001cb0	403	211,272,{G}	305,397,{G}	49,111,{G}	4,17,{G}	145,167,{K}	
1041015_0_002550	439	48,77,{GS}	
1049336_0_004050	292	130,189,{G}	16,29,{G}	219,288,{GR}	
1069443_1_001954	490	298,347,{GR}	
1155016_0_001f78	344	229,327,{G}	147,199,{G}	11,32,{G}	
1169474_1_004f8c	1116	878,966,{G}	999,1072,{G}	842,877,{P}	288,316,{G}	590,629,{G}	
1218281_0_001956	565	396,452,{G}	6,19,{G}	481,563,{GR}	283,297,{GS}	
1220926_1_0018a6	311	171,206,{G}	16,40,{GS}	
1257118_1_003322	321	80,101,{K}	147,210,{GR}	246,293,{GR}	
1291522_0_000ecf	129	112,129,{G}	
1314771_1_0019f5	515	396,500,{GS}	327,362,{GR}	
1317065_1_001be8	1438	891,919,{GS}	
1340429_1_000a06	292	203,221,{GR}	
1415176_0_001713	518	367,413,{G}	448,516,{GR}	
1415176_0_001fba	656	546,559,{P}	174,193,{P}	560,654,{GR}	195,339,{GSQ}	456,530,{GPR}	
1415176_0_002931	444	173,219,{G}	326,354,{GR}	388,432,{GR}	3,37,{SQ}	
1608454_0_0002eb	626	223,336,{G}	524,537,{P}	538,624,{GR}	
1608454_0_001960	626	240,333,{G}	521,625,{GPR}	
1608454_0_00229e	553	416,460,{G}	242,313,{GR}	495,551,{GR}	177,216,{GS}	
1608454_0_00495d	429	308,335,{G}	101,196,{GR}	377,427,{GR}	3,80,{GSQ}	
1608454_0_004c31	419	3,180,{GSQ}	365,417,{GR}	293,320,{GR}	
1608454_0_005eff	533	385,431,{G}	199,282,{G}	466,531,{GR}	
1608454_0_008859	581	498,579,{GR}	
1608454_0_008a52	584	501,582,{GR}	
1629725_0_0001a5	278	99,147,{G}	186,276,{GR}	
1676925_0_0016a5	392	339,390,{GR}	281,298,{GR}	
1676925_0_002119	656	548,561,{P}	562,654,{GR}	30,63,{GS}	
1676925_0_004a78	519	187,277,{G}	376,419,{GR}	454,517,{GR}	
1676925_0_0057b1	449	402,447,{GR}	338,369,{GR}	
1720309_0_0038f8	442	7,220,{GSQ}	375,440,{GR}	321,350,{GR}	4,50,{SQ}	
1737458_0_001908	573	168,216,{G}	317,332,{G}	369,561,{GR}	2,63,{SQ}	
1737458_0_003165	663	553,566,{P}	567,661,{GR}	194,358,{GSQP}	462,520,{GPR}	
1737458_0_0047e8	529	381,422,{G}	108,276,{GSQ}	457,527,{GR}	
1868482_0_001308	388	49,213,{GSQP}	317,375,{GPR}	
1868482_0_002d5e	516	368,409,{G}	444,514,{GR}	8,175,{SQG}	
1868482_0_0030f0	574	387,562,{GR}	319,350,{GR}	163,220,{GR}	2,69,{SQG}	
1868482_0_004492	679	552,565,{P}	566,646,{GR}	193,357,{GSQP}	461,519,{GPR}	
