# Supplementary material for: Evolution of sequence traits of prion-like proteins linked to amyotrophic lateral sclerosis (ALS)
Source: PeerJ. 2022 Nov 17;10:e14417. doi: 10.7717/peerj.14417 (PMC9676014; doi:10.7717/peerj.14417)
Supplement: Supplemental Information 2 [file peerj-10-14417-s002.gz › tree-files/TDP43.fLPS.default.txt]

3218_0_000c2d	456	188,449,{GS}
3218_0_002be4	456	188,449,{GS}
3476_0_007619	358	173,358,{GRY}
3656_0_003660	369	173,369,{GRY}
3673_0_0033ff	370	173,370,{GRY}
3821_0_002039	358	177,358,{GRY}
3827_0_004ee3	359	318,347,{GY}
3847_0_00679f	365	189,365,{GRY}
3880_0_0078b8	397	177,380,{GRY}
3900_0_003aed	450	62,447,{GRY}
3981_0_002913	357	176,344,{GY}
3981_0_00488f	358	177,344,{GY}
3983_0_004951	368	187,354,{GY}
3988_0_0023a7	359	177,345,{GY}
4039_0_006243	417	332,404,{GY}
4232_0_00b401	445	333,434,{GS}
4432_0_0029a4	357	173,355,{GRY}
4533_0_000c17	360	183,347,{GY}
4577_0_003384	360	183,347,{GY}
4577_0_0073a2	360	183,347,{GY}
4615_0_0036db	363	181,344,{GY}
4686_0_004ad3	363	181,348,{GY}
6183_0_00261f	457	274,417,{GMNQS}
6185_0_000172	457	246,417,{GMNQS}
6526_0_00384f	471	191,227,{GS}
6850_0_002c5c	493	262,489,{GMNQ}
7038_0_0003ce	459	270,457,{GNPQ}
7070_0_0023fe	450	271,439,{GNPQ}
7200_0_00118b	388	191,381,{GNPQ}
7213_0_0028d0	576	265,567,{GMNQS}
7217_0_00142c	529	267,522,{GHNQS}
7220_0_0029e8	533	267,526,{GHNQS}
7222_0_002998	568	276,561,{GHNQS}
7224_0_0023d7	536	267,529,{GHNQS}
7227_0_0013dd	531	267,523,{GHNQS}
7237_0_002297	540	255,533,{GHNQS}
7245_0_0013fd	534	267,527,{GHNQS}
7260_0_000af8	581	292,574,{GHNQS}
7274_0_000864	540	267,533,{GHNQS}
7282_0_002a8b	546	253,539,{GHNQS}
7394_0_000094	545	279,530,{GMNQ}
7395_0_002860	532	265,517,{GMNQ}
7397_0_000cee	532	284,517,{GMNQ}
7460_0_00131b	467	267,455,{GNPQ}
7493_0_002289	634	396,622,{GMNQ}	85,131,{ST}
7574_0_003bac	417	251,417,{GMNQS}
7719_0_000523	440	302,414,{GMNQ}
7739_0_0057ef	431	265,431,{GMNQ}
7897_0_001538	435	296,434,{GMNQS}
7918_0_004225	409	266,409,{GMNQS}
7955_0_001bc6	412	271,412,{GMNQS}
7962_0_006cd7	408	271,403,{GMNQS}
7994_0_002123	420	289,420,{GMNQS}
8019_0_00832c	399	280,305,{GS}	309,377,{AM}
8022_0_006229	399	280,305,{GS}	309,377,{AM}
8030_0_005804	399	280,305,{GS}	309,377,{AM}
8036_0_0039d8	399	280,305,{GS}	309,377,{AM}
8078_0_0045b9	402	342,399,{ST}	316,334,{AM}
8081_0_001cff	396	336,393,{ST}	310,328,{AM}
8083_0_000010	396	336,393,{ST}	278,299,{GS}	310,328,{AM}
8090_0_0010e6	405	280,405,{GMNQS}
8090_0_0019cb	396	310,328,{AM}
8128_0_005de7	396	310,328,{AM}
8153_0_000532	396	310,328,{AM}
8187_0_005549	396	310,328,{AM}
8208_0_0033d8	396	336,393,{ST}
8355_0_0051a1	460	312,460,{GMNQS}
8355_0_00525d	413	269,413,{GMNQS}
8364_0_0032b8	418	274,418,{GMNQS}
8469_0_000426	414	265,414,{GMNQS}
8478_0_000bfd	414	265,414,{GMNQS}
8496_0_0028d8	414	265,414,{GMNQS}
8502_0_001dde	414	265,414,{GMNQS}
441894_0_0014d1	414	265,402,{GMNQ}
8839_0_001f2b	417	265,405,{GMNQ}
381198_0_001ed0	438	289,438,{GMNQS}
8897_0_00315c	414	265,414,{GMNQS}
8954_0_0003aa	414	265,414,{GMNQS}
216574_0_001f02	414	265,414,{GMNQS}
8969_0_00343b	414	265,414,{GMNQS}
8996_0_002fea	414	265,414,{GMNQS}
9031_0_0036db	414	265,414,{GMNQS}
9103_0_0036b2	414	265,414,{GMNQS}
9135_0_00299d	414	265,414,{GMNQS}
9157_0_002ec6	414	265,414,{GMNQS}
9172_0_003522	414	265,414,{GMNQS}
9209_0_003642	364	215,364,{GMNQS}
9233_0_000661	414	265,414,{GMNQS}
9238_0_001e47	414	265,414,{GMNQS}
9244_0_00364e	414	265,414,{GMNQS}
9258_0_002288	414	265,414,{GMNQS}
9305_0_002694	414	265,414,{GMNQS}
9361_0_0050b2	414	265,414,{GMNQS}
9365_0_0041e3	414	265,414,{GMNQS}
9371_0_001db4	414	265,414,{GMNQS}
9483_0_001ef7	414	265,414,{GMNQS}
9531_0_00424f	413	264,413,{GMNQS}
9541_0_00066c	414	265,414,{GMNQS}
9544_0_000126	414	265,414,{GMNQS}
9545_0_003c38	414	265,414,{GMNQS}
9555_0_000085	414	265,414,{GMNQS}
9595_0_0006bf	253	104,253,{GMNQS}
9597_0_0006e1	414	265,414,{GMNQS}
9598_0_0006d1	414	265,414,{GMNQS}
9601_0_00037e	414	265,414,{GMNQS}
9606_0_000827	414	265,414,{GMNQS}
9615_0_00050c	414	265,414,{GMNQS}
9646_0_002821	414	265,414,{GMNQS}
9668_0_0005a9	414	265,414,{GMNQS}
9685_0_002532	414	265,414,{GMNQS}
9691_0_001fb5	414	265,414,{GMNQS}
74533_0_000f22	414	265,414,{GMNQS}
62698_0_003809	414	265,414,{GMNQS}
9713_0_00198e	414	265,414,{GMNQS}
9733_0_001dab	414	265,414,{GMNQS}
9739_0_001348	414	265,414,{GMNQS}
9749_0_002f99	414	265,414,{GMNQS}
9755_0_001f86	414	265,414,{GMNQS}
310752_0_000ca0	414	265,414,{GMNQS}
127582_0_0035b1	414	265,414,{GMNQS}
9785_0_0025a5	414	265,414,{GMNQS}
9793_0_001f8a	414	265,414,{GMNQS}
9796_0_000a38	414	265,414,{GMNQS}
9798_0_001834	414	265,414,{GMNQS}
1230840_0_001e1e	414	265,414,{GMNQS}
9823_0_001f02	414	265,414,{GMNQS}
9837_0_002461	414	265,414,{GMNQS}
9838_0_00082e	414	265,414,{GMNQS}
9874_0_000047	414	265,414,{GMNQS}
43346_0_002e0a	414	265,414,{GMNQS}
9913_0_002f23	414	265,414,{GMNQS}
9915_0_002de7	414	265,414,{GMNQS}
9925_0_002cf9	414	265,414,{GMNQS}
9938_0_00036d	414	265,414,{GMNQS}
9940_0_000b1c	330	181,330,{GMNQS}
9940_0_002c96	414	265,414,{GMNQS}
9974_0_00175f	414	265,414,{GMNQS}
9978_0_003b81	414	265,414,{GMNQS}
9986_0_004ea0	783	634,783,{GMNQS}
9994_0_003ed2	414	265,414,{GMNQS}
10029_0_003aba	414	265,414,{GMNQS}
10036_0_00301e	414	265,414,{GMNQS}
10089_0_0012fd	414	265,414,{GMNQS}
10090_0_00137e	414	265,414,{GMNQS}
10093_0_001bd9	414	265,414,{GMNQS}
10116_0_0023ed	414	265,414,{GMNQS}
10141_0_002aa6	413	265,413,{GMNQS}
10160_0_00337a	385	237,385,{GMNQS}
10181_0_0037e6	414	265,414,{GMNQS}
13146_0_001009	414	265,414,{GMNQS}
13616_0_002fc9	414	265,414,{GMNQS}
13686_0_002f7a	497	9,30,{ET}
13735_0_002bbb	414	265,414,{GMNQS}
28588_0_000efc	580	265,572,{GMNQS}
28737_0_004a7c	414	265,414,{GMNQS}
28743_0_001a6e	396	336,393,{ST}	310,328,{AM}
29029_0_0019bc	531	244,524,{GHNQS}
29030_0_001ecf	536	267,529,{GHNQS}
29073_0_002038	414	265,414,{GMNQS}
29088_0_001723	414	265,414,{GMNQS}
29730_0_003f67	357	176,357,{GRY}
30019_0_000c35	568	290,561,{GHNQS}
30023_0_002030	535	267,528,{GHNQS}
30025_0_001781	539	272,532,{GHNQS}
30419_0_000365	414	265,414,{GMNQS}
30455_0_000103	330	181,330,{GMNQS}
30521_0_002dbc	414	265,414,{GMNQS}
30538_0_000205	414	265,414,{GMNQS}
30608_0_00076b	413	264,413,{GMNQS}
30611_0_002872	294	145,294,{GMNQS}
30732_0_0010d7	405	280,405,{GMNQS}
32507_0_000ead	396	310,328,{AM}
32536_0_003b63	414	265,414,{GMNQS}
34720_0_00159a	499	9,30,{ET}
34882_0_002f32	414	265,414,{GMNQS}
34882_0_002f70	414	265,414,{GMNQS}
36300_0_0025b8	414	265,414,{GMNQS}
37001_0_0010dd	507	242,492,{GMNQ}
37003_0_001ff8	396	336,393,{ST}	310,328,{AM}
37040_0_00209f	414	265,414,{GMNQS}
37293_0_0009ba	414	265,414,{GMNQS}
37653_0_0014bb	401	273,401,{GMNQS}
38123_0_000146	286	164,274,{GS}
38626_0_0006e3	414	265,414,{GMNQS}
38654_0_0004b3	414	265,414,{GMNQS}
39432_0_003092	414	265,414,{GMNQS}
299123_0_000f6f	414	265,414,{GMNQS}
41447_0_001354	396	310,328,{AM}
42254_0_001785	414	265,414,{GMNQS}
43179_0_0005ff	414	265,414,{GMNQS}
43700_0_0005ec	401	315,333,{AM}
44394_0_0028cc	414	265,414,{GMNQS}
48698_0_001b4f	396	336,393,{ST}	310,328,{AM}
48698_0_001b87	396	336,393,{ST}	310,328,{AM}
48699_0_0059ba	396	336,393,{ST}	310,328,{AM}
48699_0_005dc0	396	336,393,{ST}	310,328,{AM}
48701_0_003d10	396	336,393,{ST}	310,328,{AM}
48883_0_0028ad	414	265,414,{GMNQS}
50402_0_002aec	414	265,414,{GMNQS}
51240_0_002914	360	173,360,{GRY}
51337_0_001902	414	265,414,{GMNQS}
51338_0_0025c7	413	264,413,{GMNQS}
52644_0_002b1b	414	265,414,{GMNQS}
52670_0_004cb7	396	337,393,{ST}	310,328,{AM}
54374_0_001b7b	414	265,414,{GMNQS}
54380_0_000d36	414	265,414,{GMNQS}
54383_0_000f45	418	265,418,{GMNQS}
55661_0_002180	414	265,402,{GMNQ}
56313_0_001584	334	185,334,{GMNQS}
57397_0_00162e	410	265,410,{GMNQS}
57412_0_0005b0	382	265,376,{GMNQ}
57577_0_0007be	418	180,409,{GRY}
58331_0_004a57	360	173,360,{GRY}
59463_0_003a3e	414	265,414,{GMNQS}
59538_0_002a33	414	265,414,{GMNQS}
59729_0_002e38	414	265,414,{GMNQS}
59894_0_002e22	414	265,414,{GMNQS}
60711_0_003cfb	414	265,414,{GMNQS}
61621_0_002721	414	265,414,{GMNQS}
61622_0_004647	414	265,414,{GMNQS}
61853_0_004915	414	265,414,{GMNQS}
63057_0_0006b7	358	173,358,{GRY}
64793_0_000ff2	469	267,457,{GNPQ}	9,30,{ET}
67767_0_001ba1	199	9,30,{ET}
74940_0_009172	399	280,305,{GS}	309,377,{AM}
75366_0_0020ee	396	266,396,{GMNQS}
75366_0_006acc	406	271,406,{GMNQS}
75366_0_0079ea	405	271,405,{GMNQS}
79684_0_001cc4	414	265,414,{GMNQS}
80966_0_0004b8	396	310,328,{AM}
80972_0_00219d	396	310,328,{AM}
81972_0_0061ca	380	191,364,{GY}
83485_0_001d5f	511	9,30,{ET}
85066_0_0033c6	414	265,414,{GMNQS}
89462_0_004c2a	414	265,414,{GMNQS}
90675_0_008dc6	380	191,364,{GY}
90675_0_00af4c	380	191,364,{GY}
90675_0_00bc4c	380	191,364,{GY}
91411_0_001d63	468	267,456,{GNPQ}
93934_0_0030a4	414	265,414,{GMNQS}
94827_0_0018d0	414	265,414,{GMNQS}
94835_0_001a82	414	265,414,{GMNQS}
97097_0_000d15	414	265,414,{GMNQS}
100784_0_003879	414	265,414,{GMNQS}
103372_0_00053c	499	9,30,{ET}
104421_0_002917	514	9,30,{ET}
104688_0_000517	578	265,570,{GMNQS}
105023_0_003da2	403	342,400,{ST}	284,305,{GS}	316,334,{AM}
106582_0_005213	396	310,328,{AM}
109280_0_0033d4	405	353,401,{ST}	318,352,{AM}
109478_0_002cbf	414	265,414,{GMNQS}
118200_0_002dcc	414	265,414,{GMNQS}
118797_0_003154	414	265,414,{GMNQS}
121225_0_00259f	456	271,444,{GNPQ}
121530_0_00000c	414	265,414,{GMNQS}
125878_0_001aec	438	300,438,{GMNQS}
125945_0_001857	549	281,542,{GHNQS}
128390_0_000d2c	414	265,414,{GMNQS}
130453_0_003a54	359	177,359,{GRY}
130453_0_0072a8	359	177,359,{GRY}
133434_0_003d70	512	272,492,{GMNQ}
142615_0_001045	358	174,358,{GRY}
143302_0_000f44	414	265,414,{GMNQS}
143995_0_00196b	602	402,590,{GNPQ}
144034_0_002411	514	9,30,{ET}
144197_0_001a7c	397	310,328,{AM}
146911_0_004872	415	265,415,{GMNQS}
150288_0_00318b	396	332,392,{ST}
156563_0_002b6b	414	265,414,{GMNQS}
158383_0_002818	344	114,285,{GRY}
158383_0_008022	384	39,384,{GRY}
166361_0_00148e	463	271,440,{GNPQ}
174628_0_0014cf	573	265,565,{GMNQS}
175836_0_001b48	364	215,364,{GMNQS}
176057_0_0016c2	411	265,399,{GMNQ}
176946_0_0000c3	415	265,415,{GMNQS}
180498_0_003132	359	177,345,{GY}
181119_0_002e3f	414	265,414,{GMNQS}
185453_0_00272c	414	265,414,{GMNQS}
187382_0_0005b2	414	265,414,{GMNQS}
188344_0_001e83	330	181,330,{GMNQS}
188379_0_00335b	414	265,414,{GMNQS}
197043_0_0055da	388	184,375,{GNPQ}
198806_0_001121	414	265,414,{GMNQS}
202946_0_000a8b	414	265,414,{GMNQS}
215358_0_00582f	396	310,328,{AM}
215358_0_0058f4	396	310,328,{AM}
217634_0_0037eb	462	276,454,{GNPQ}
218851_0_002c5d	369	185,369,{GY}
225400_0_0026ea	414	265,414,{GMNQS}
230844_0_000e41	414	265,414,{GMNQS}
240206_0_003132	414	265,414,{GMNQS}
244447_0_002586	402	342,399,{ST}	316,334,{AM}
244447_0_002928	395	272,394,{GS}
246437_0_000d78	414	265,414,{GMNQS}
259920_0_0011e3	414	277,414,{GMNQS}
279965_0_000b9f	414	265,414,{GMNQS}
286306_0_00242d	782	9,30,{ET}
286706_0_002039	487	277,466,{GNPQ}
294128_0_0006a6	463	258,461,{GS}
1841481_0_004e73	396	310,328,{AM}
303518_0_001fa0	396	310,328,{AM}
307658_0_002c5c	500	9,30,{ET}
307959_0_005c25	405	271,405,{GMNQS}
307959_0_0069f3	406	271,406,{GMNQS}
307959_0_007199	399	271,399,{GMNQS}
315563_0_0005cd	458	287,448,{GMNQS}
319348_0_0042b2	514	275,466,{GMNQS}
321398_0_00239f	414	265,414,{GMNQS}
326968_0_00355a	358	173,358,{GRY}
328815_0_002676	414	265,414,{GMNQS}
336983_0_000d10	367	218,367,{GMNQS}
345164_0_001376	414	265,414,{GMNQS}
379532_0_0044c9	367	218,367,{GMNQS}
411798_0_0012e0	469	267,457,{GNPQ}	9,30,{ET}
419612_0_001907	414	265,414,{GMNQS}
456900_0_0029ba	489	9,30,{ET}
472368_0_008f7d	370	174,286,{GRY}
516756_0_000e67	467	267,455,{GNPQ}
520822_0_0016ef	499	9,30,{ET}
568069_0_002966	474	276,466,{GMNQ}
574566_0_000243	412	215,268,{GS}
591936_0_00413a	414	265,414,{GMNQS}
609295_0_00294c	503	9,30,{ET}
610380_0_001ef3	516	9,30,{ET}
885580_0_001a9f	414	265,414,{GMNQS}
932674_0_002d9f	414	265,414,{GMNQS}
981085_0_001bb6	360	173,360,{GRY}
1041015_0_00166a	533	267,526,{GHNQS}
1088818_0_000df7	358	173,358,{GRY}
1415176_0_002fba	414	265,414,{GMNQS}
1608454_0_0033f7	402	271,402,{GMNQS}
1608454_0_0077ce	406	271,406,{GMNQS}
1608454_0_009f24	405	271,405,{GMNQS}
1629725_0_000672	449	270,441,{GNPQ}
1676925_0_003168	408	266,408,{GMNQS}
1737458_0_000598	414	265,414,{GMNQS}
1868482_0_001010	414	265,414,{GMNQS}
