# Supplementary material for: Evolution of sequence traits of prion-like proteins linked to amyotrophic lateral sclerosis (ALS)
Source: PeerJ. 2022 Nov 17;10:e14417. doi: 10.7717/peerj.14417 (PMC9676014; doi:10.7717/peerj.14417)
Supplement: Supplemental Information 2 [file peerj-10-14417-s002.gz › tree-files/hnRNAP2.plaac.LLR.txt]

1001832_1_001466	323	264,323,19.410
1001832_1_001982	500	436,495,10.560
1001833_1_002ba0	505	436,495,8.622
1001937_1_000580	503	434,493,6.838
10020_0_000515	379	287,346,29.118
10020_0_002c85	353	254,313,30.362
10020_0_003be5	334	238,297,29.201
10020_0_003f7f	372	265,324,29.357
10029_0_000c7d	379	287,346,29.118
10029_0_000d17	217	158,217,25.801
10029_0_000d60	359	260,319,30.362
10029_0_0047f4	373	266,325,29.357
1003335_1_00069e	459	389,448,5.056
10036_0_0003e4	379	287,346,29.118
10036_0_000c51	373	266,325,29.357
10036_0_002d33	308	224,283,20.935
10036_0_0043b9	353	254,313,30.362
10047_0_000bb7	353	254,313,30.362
10047_0_00166e	332	240,299,29.703
10047_0_002e03	371	266,325,28.381
10047_0_00323e	304	214,273,21.235
10047_0_003aef	379	287,346,29.118
100784_0_0019a7	262	164,223,30.450
100784_0_002db4	343	244,303,30.362
100784_0_002f26	356	262,321,27.975
100787_1_000b66	482	409,468,6.867
100787_1_002351	478	405,464,7.413
100816_1_000d2f	367	303,362,13.818
10089_0_000741	379	287,346,29.118
10089_0_001bf1	353	254,313,29.126
10089_0_002fab	332	240,299,29.703
10089_0_0038bc	306	210,269,21.469
10089_0_004060	275	191,250,21.853
10089_0_004c34	257	163,222,21.009
10089_0_005116	89	30,89,19.635
10090_0_000611	379	287,346,29.118
10090_0_001b2d	353	254,313,29.126
10090_0_003987	332	240,299,29.703
10090_0_004042	305	210,269,21.469
10090_0_00470f	373	266,325,29.357
10093_0_00088b	352	254,313,29.126
10093_0_00128e	357	265,324,29.118
10093_0_001307	379	287,346,29.118
10093_0_003483	357	265,324,29.118
10093_0_0034f5	332	240,299,29.703
10093_0_003a24	305	208,267,21.469
10093_0_003c50	311	243,302,24.849
10093_0_004781	379	287,346,29.118
101020_0_0002e0	481	415,474,16.705
101020_0_001c33	434	287,346,15.043
101020_0_00201e	353	253,312,16.215
101020_0_003e7e	434	285,344,11.366
101020_0_00448c	309	250,309,6.008
101091_1_0006d5	349	290,349,9.853
101091_1_001a1d	343	284,343,5.954
10116_0_0013ea	379	287,346,29.118
10116_0_0015ca	320	243,302,23.669
10116_0_0019c1	353	254,313,30.362
10116_0_002be1	373	266,325,29.357
10116_0_0036c5	332	240,299,29.703
10116_0_00378a	332	240,299,29.703
10116_0_004cda	307	217,276,21.235
10141_0_0000ba	426	359,418,16.497
10141_0_000155	443	241,300,8.408
10141_0_000455	332	234,293,30.029
10141_0_001e19	353	254,313,30.362
10141_0_002d67	320	252,311,3.226
10141_0_003338	301	206,265,22.318
10141_0_003d45	237	130,189,28.336
10141_0_0047a9	377	286,345,29.058
10141_0_004b43	320	217,276,19.972
10160_0_000ade	353	254,313,25.416
10160_0_0013d8	332	234,293,30.029
10160_0_001ce9	303	207,266,22.584
10160_0_001d91	380	295,354,25.278
10160_0_002283	320	236,295,20.832
10160_0_002736	381	289,348,26.181
10160_0_0029e2	357	265,324,29.118
1016849_1_00227a	475	405,464,8.325
10181_0_00049e	331	235,294,29.880
10181_0_00051b	306	212,271,24.172
10181_0_000ab3	353	254,313,30.362
10181_0_002c41	378	287,346,29.058
10181_0_003a9f	357	292,351,19.564
10181_0_00497e	373	266,325,28.343
10224_0_004d76	414	238,297,36.096
10228_0_0015af	575	497,556,6.008
1026970_0_00036f	373	266,325,29.357
1026970_0_001366	292	203,262,19.789
1026970_0_00178d	334	240,299,29.614
1026970_0_002065	724	659,718,3.309
1026970_0_002786	353	254,313,30.362
1026970_0_00439f	378	287,346,29.058
103372_0_00048d	370	32,91,28.461
1035309_1_001562	511	434,493,7.591
1036611_1_000f65	229	170,229,1.499
1036612_1_000f9b	247	176,235,2.202
103695_0_0000d0	360	261,320,30.584
103695_0_000bdd	359	269,328,23.672
103695_0_000bfa	305	217,276,22.078
103695_0_000eb2	365	268,327,22.804
103695_0_003220	376	277,336,20.400
1037660_1_0014de	516	438,497,4.771
103944_0_000d17	356	257,316,30.584
103944_0_001a1f	374	275,334,18.618
103944_0_002260	308	213,272,22.846
103944_0_002406	354	251,310,21.790
1041015_0_001795	404	342,401,33.427
1041015_0_001d0a	432	329,388,33.683
1041015_0_0029a5	364	302,361,36.747
1041015_0_002a97	731	552,611,28.521
1041015_0_002fcd	493	320,379,18.282
1041015_0_003718	483	222,281,35.185
104259_1_0016f9	496	425,484,5.500
1043002_1_0026d2	477	402,461,8.072
1043003_1_000d87	320	251,310,9.102
1043004_1_000861	303	232,291,10.078
1043627_1_001b9a	466	405,464,0.794
104421_0_001b3f	381	29,88,31.248
104688_0_0002e0	351	58,117,13.399
104688_0_000b35	369	308,367,30.366
104688_0_000bea	457	208,267,23.311
104688_0_000bf8	374	312,371,36.622
104688_0_001df1	443	351,410,28.845
1047168_1_001ca8	507	437,496,2.367
1049336_0_00365c	344	283,342,11.575
105023_0_00005a	306	190,249,23.108
105023_0_0000d0	326	251,310,33.439
105023_0_000288	299	200,259,26.952
105023_0_00397b	345	258,317,26.650
105023_0_003a7a	346	238,297,35.530
105023_0_0050b3	316	221,280,26.856
1051891_1_000f43	547	476,535,8.832
105231_0_000f00	592	510,569,3.831
105231_0_00277e	446	354,413,29.207
105231_0_002e2e	179	115,174,3.040
1052685_1_0029ba	556	485,544,2.258
105487_1_0007cb	512	447,506,7.858
1055687_1_0003ff	590	529,588,0.660
105696_1_000415	367	296,355,6.387
106004_1_000bcf	306	222,281,6.277
1064592_1_000384	415	344,403,10.616
106582_0_000ada	335	233,292,32.903
106582_0_000daf	334	271,330,26.771
106582_0_00312b	333	258,317,32.425
106582_0_004201	316	242,301,29.420
106582_0_005d93	290	191,250,20.460
106582_0_005da0	301	192,251,26.994
1068625_1_000123	665	508,567,22.085
1068625_1_00056e	163	104,163,23.842
1068625_2_000861	665	508,567,22.085
1069443_1_000063	433	370,429,3.207
1069443_1_000edb	358	295,354,8.622
1071378_1_0009b7	426	348,407,5.252
1071380_1_000a3d	403	326,385,2.310
1071381_1_001043	416	342,401,9.428
1071382_1_000dca	412	347,406,9.288
1071383_1_0007ac	399	335,394,10.411
1072389_1_000354	426	139,198,3.987
1073089_1_001e24	249	181,240,8.925
1073090_1_000e30	367	303,362,3.287
1076935_1_000957	451	382,441,5.065
1077348_1_00047e	586	508,567,6.208
1080349_1_000777	386	309,368,8.827
1081102_1_000393	494	429,488,7.949
1081103_1_001332	517	441,500,2.759
1081104_1_000b92	460	394,453,11.254
1081104_1_001726	522	345,404,47.397
1081105_1_0012a8	512	421,480,9.844
1081107_1_001022	451	386,445,8.966
1081107_1_001fa7	405	230,289,45.027
1081108_1_00078c	460	392,451,10.561
1081108_1_001229	413	230,289,49.937
1088818_0_0006a7	467	408,467,12.799
1088818_0_00081c	435	300,359,18.519
1088818_0_000aa7	444	363,422,11.013
1088818_0_001a70	483	407,466,20.980
1088818_0_003b0a	742	674,733,7.746
1088818_0_004174	446	387,446,4.225
1088818_0_004720	439	373,432,5.608
108931_0_000209	267	184,243,13.125
108931_0_00071c	348	272,331,21.126
108931_0_0013c9	297	216,275,24.736
108931_0_0034c3	336	259,318,22.488
108931_0_0034c4	314	249,308,19.162
1089451_1_00040d	505	435,494,11.433
109264_1_001366	509	446,505,5.248
109280_0_00029e	330	219,278,33.759
109280_0_001d26	326	249,308,34.206
109280_0_002ccb	305	187,246,18.520
109280_0_002cf9	297	200,259,25.381
109280_0_00413c	329	228,287,31.249
109280_0_004845	392	330,389,22.829
109478_0_000531	367	276,335,29.058
109478_0_0012e7	355	256,315,30.362
109478_0_001990	263	165,224,31.488
109478_0_002154	341	242,301,29.126
109478_0_002233	373	266,325,29.357
109478_0_00292a	341	242,301,29.126
109478_0_002c40	320	243,302,22.609
109478_0_003972	184	107,166,20.911
109478_0_003fe8	272	182,241,19.615
1095629_1_000741	517	434,493,4.979
1095630_1_004574	381	115,174,2.009
110193_0_000222	387	295,354,39.227
110365_1_00177b	495	188,247,14.510
1105325_1_00145e	455	390,449,8.817
1105325_1_00176e	365	295,354,33.365
1109443_1_00122f	657	580,639,8.680
1111077_1_00078c	516	455,514,3.623
1116229_1_0004e9	525	454,513,6.469
112090_1_00298e	487	423,482,7.052
112090_1_002b3d	486	408,467,18.461
112268_0_001d6a	274	19,78,5.604
112498_1_00091b	512	439,498,2.515
1126212_1_0029e6	519	448,507,7.235
1128425_1_00229b	242	181,240,6.099
1130832_1_001f43	537	463,522,6.736
113540_0_001031	266	206,265,19.188
113540_0_0033b5	348	270,329,33.983
113540_0_003c37	337	259,318,35.442
113540_0_004405	360	247,306,33.261
113540_0_00508b	340	238,297,30.817
113540_0_005659	366	274,333,26.733
1137138_1_00148a	290	194,253,4.897
1137211_1_000cdd	541	475,534,4.341
1141098_1_00235f	482	414,473,6.627
114398_0_000a88	346	222,281,15.102
114398_0_001be5	296	235,294,19.097
114398_0_001bea	288	226,285,14.100
114398_0_001da5	170	1,60,6.625
1144522_1_00236f	312	234,293,32.620
1144522_1_00314f	768	267,326,27.078
1144522_1_0039ae	371	101,160,29.369
114742_1_000379	395	160,219,9.060
114742_1_001e45	514	436,495,6.960
114742_1_00317b	402	167,226,9.060
1149755_1_001d61	518	450,509,2.539
1156394_1_001423	468	391,450,6.836
1156394_1_002213	364	305,364,14.913
1157616_1_001618	524	459,518,1.491
1157616_1_003680	532	467,526,0.945
1157962_0_0009ff	552	471,530,7.568
1157962_0_002290	187	120,179,7.329
1157962_0_002aa3	363	248,307,23.706
1159556_1_0012bb	521	459,518,3.632
1160497_1_001442	246	176,235,3.463
116153_0_001b31	261	201,260,11.902
116153_0_001c77	324	251,310,9.766
116153_0_001c7a	414	332,391,37.868
116153_0_001d6b	348	242,301,32.021
116153_0_002fb4	342	253,312,4.387
1163406_1_000366	566	368,427,4.308
1163406_1_000af9	488	426,485,1.267
1165861_1_003956	616	511,570,6.324
1168221_1_000522	515	445,504,3.724
1168221_1_00059f	591	391,450,3.090
1169474_1_0013fa	694	613,672,5.210
1169474_1_0018b5	331	270,329,3.412
1169474_1_00285f	1107	420,479,14.151
1169474_1_002a1c	478	412,471,40.626
1169474_1_00454d	379	138,197,12.156
1169474_1_004579	648	257,316,5.230
1169474_1_005435	266	52,111,2.643
1169474_1_005ce3	470	239,298,0.623
1169474_1_006114	1008	427,486,12.118
1169474_1_0061cb	557	318,377,16.092
1169474_1_0062c7	701	82,141,9.589
1169474_1_006c01	1590	172,231,3.078
1169474_1_007209	1834	327,386,4.288
1169540_1_0012a0	588	483,542,5.010
1169540_1_001a0c	673	600,659,2.056
1169540_1_00291e	577	512,571,26.654
1169540_1_00455c	455	348,407,1.228
1169540_1_0059ae	526	453,512,21.767
1170229_1_00024a	537	462,521,3.730
117179_1_0018b2	483	383,442,6.182
1172189_1_0044d9	491	298,357,3.416
1172189_1_004d67	882	11,70,5.510
1173061_1_001144	411	340,399,8.776
1173701_1_002bb9	479	416,475,3.930
118200_0_0000e4	304	221,280,22.625
118200_0_0000f0	262	164,223,30.450
118200_0_002d47	374	280,339,27.726
118200_0_0033d9	345	246,305,29.126
1182541_1_001537	495	426,485,8.274
1182542_1_0024ad	475	402,461,10.820
1182545_1_00052d	501	428,487,8.837
1182545_1_0032b8	436	270,329,15.893
118797_0_000821	328	264,323,19.219
118797_0_00083a	333	269,328,19.219
118797_0_000f7f	379	287,346,27.881
118797_0_001b9d	320	243,302,21.593
118797_0_002c84	302	206,265,22.258
118797_0_003130	335	237,296,30.252
118797_0_00331d	267	193,252,18.655
118797_0_003999	353	254,313,30.362
118797_0_00452e	320	213,272,20.942
1198029_1_000055	606	538,597,3.941
120017_1_000f57	452	366,425,7.976
1202772_1_000dce	495	431,490,5.895
1202772_1_000f5f	365	286,345,14.574
1209926_1_0014a6	478	412,471,2.508
1209931_1_0020a8	472	406,465,2.508
121225_0_00030a	286	227,286,18.834
121225_0_001c54	486	293,352,27.245
1213857_1_00030a	471	400,459,8.798
1213859_1_0039bc	511	445,504,6.095
1214573_1_002532	525	458,517,6.370
121530_0_00068a	343	244,303,30.362
121530_0_002150	356	262,321,27.975
121530_0_00383d	277	179,238,30.450
121759_1_000510	492	427,486,6.467
121759_1_000f64	600	397,456,1.356
121845_0_000ed5	365	219,278,26.316
121845_0_004583	289	219,278,24.917
1220924_1_0027e0	518	441,500,4.860
122368_1_000131	511	442,501,6.014
1229662_1_000570	474	400,459,14.162
1230840_0_000030	376	282,341,28.031
1230840_0_0003e6	353	254,313,29.126
1230840_0_0014c2	305	206,265,22.584
1230840_0_00305b	370	263,322,28.732
1230840_0_003992	334	236,295,30.029
1230840_0_0043e5	319	254,313,18.654
1230905_1_000d35	482	418,477,15.283
1231657_1_00244e	515	447,506,5.546
1231657_1_002761	597	393,452,0.639
1237626_1_000602	339	244,303,9.236
1237896_1_00169b	484	421,480,5.472
123851_0_0000b2	332	270,329,1.923
123851_0_003477	402	341,400,7.797
123851_0_003dfb	357	296,355,10.841
1245528_1_00141f	421	352,411,3.243
1245748_1_000e37	526	458,517,0.015
1245769_1_000dc6	468	404,463,9.516
1257118_1_000850	425	360,419,4.861
1257118_1_001917	1683	684,743,0.421
125878_0_0000bd	359	254,313,28.826
125878_0_00052a	374	256,315,26.192
125878_0_00187a	381	275,334,26.338
125878_0_0035a7	324	251,310,30.319
125878_0_003eb5	282	214,273,18.692
125945_0_000ca0	731	566,625,26.184
125945_0_000dbb	465	353,412,35.176
125945_0_001231	362	300,359,35.733
125945_0_001461	485	227,286,31.881
125945_0_002671	459	276,335,5.076
125945_0_002724	392	326,385,33.576
125945_0_0034fd	500	257,316,24.697
1262450_1_00220d	416	351,410,12.256
1266660_1_0003ef	468	404,463,1.657
1266666_1_000530	464	396,455,4.646
1266667_1_000098	492	428,487,9.008
1268274_1_0008c2	605	542,601,0.222
126957_0_0017d4	417	293,352,29.379
126957_0_001af5	310	250,309,11.523
126957_0_002d62	362	235,294,14.600
1274352_1_001887	338	246,305,9.175
127582_0_00091a	332	234,293,30.029
127582_0_00114a	370	263,322,28.732
127582_0_0016c3	377	285,344,28.060
127582_0_001cdd	353	254,313,29.348
127582_0_001e6a	381	297,356,21.370
127582_0_003463	302	206,265,22.584
1276143_1_0010a9	506	442,501,5.892
1276529_1_000843	506	436,495,2.367
1277687_1_001a8b	454	361,420,2.423
1280523_1_00108c	489	424,483,4.049
1283841_1_002718	491	426,485,4.049
128390_0_000db6	312	217,276,22.846
128390_0_00116f	386	292,351,27.975
128390_0_001e6e	346	247,306,30.362
128390_0_00305f	234	167,226,7.148
1284197_1_001229	514	444,503,7.315
1286976_1_001db5	497	433,492,11.134
1287680_1_001d7e	516	447,506,7.358
1287681_1_002a59	504	438,497,9.871
1294385_1_000735	414	343,402,7.273
1296096_1_0000ad	441	372,431,2.740
1296100_1_000c78	457	386,445,4.169
1296119_1_001c14	452	377,436,3.442
1296121_1_0001f0	455	380,439,5.053
1296123_1_001a2c	449	374,433,2.555
130453_0_001e32	464	317,376,12.566
130453_0_002071	399	250,309,25.770
130453_0_002167	680	609,668,0.871
130453_0_0047ce	333	274,333,7.093
130453_0_004abe	469	409,468,18.157
130453_0_005db8	518	459,518,22.234
1305733_1_000092	305	218,277,12.266
1306850_1_000c89	346	203,262,16.727
13146_0_001d06	311	216,275,22.846
13146_0_002fcf	378	284,343,27.975
13146_0_003429	349	250,309,30.039
1314670_1_0027e0	520	452,511,0.669
1314672_1_0038a5	571	485,544,5.475
1314674_1_0016f9	562	472,531,3.474
1314771_1_0004a5	529	143,202,2.186
1314771_1_001703	284	221,280,5.192
1314771_1_002e9d	356	293,352,4.940
1314777_1_001434	566	483,542,6.694
1314781_1_0059cb	502	439,498,6.699
1314782_1_00285c	310	228,287,8.022
1316194_1_000b7f	489	416,475,3.528
13164_0_00066a	303	210,269,17.772
1317065_1_004a1f	437	356,415,7.133
132113_0_001116	356	21,80,13.692
13249_0_000a68	284	223,282,15.530
13249_0_003265	249	177,236,18.666
13290_1_0007ba	313	253,312,5.509
13290_1_0007bb	488	394,453,4.834
132908_0_00018f	380	286,345,29.384
132908_0_00162e	353	254,313,30.362
132908_0_00173c	332	234,293,30.029
132908_0_001741	309	206,265,22.495
132908_0_0032d3	373	266,325,28.811
13333_0_0010b7	409	331,390,9.746
13333_0_001731	344	278,337,9.315
13333_0_00351f	705	630,689,5.720
13333_0_0035a8	481	411,470,23.994
13333_0_0035c0	441	363,422,14.669
13333_0_003f40	407	340,399,18.369
13333_0_00403c	410	350,409,4.048
133434_0_000e28	368	246,305,20.236
133434_0_000e5b	251	192,251,15.942
133434_0_000e5e	343	284,343,17.264
133434_0_0010a4	432	366,425,41.384
133434_0_001412	1272	1144,1203,2.511
133434_0_003c30	338	272,331,33.227
133434_0_003c31	539	299,358,46.020
133901_0_002261	335	255,314,28.236
1344414_1_000804	245	184,243,3.254
1353009_1_001ba2	575	501,560,4.396
1357716_1_0013e3	473	396,455,12.980
1358809_1_00054f	348	280,339,2.277
136037_0_000dc7	328	248,307,19.554
136037_0_0011f8	296	232,291,6.978
13616_0_00078b	304	207,266,21.772
13616_0_004b23	365	266,325,30.362
13616_0_004eef	365	272,331,29.161
136370_1_000b82	273	73,132,0.733
136370_1_0013cc	360	69,128,1.579
1365484_1_001873	504	429,488,4.498
1365824_1_000d3b	456	372,431,3.861
1367422_1_002825	532	456,515,5.495
13686_0_000557	265	1,60,7.032
13735_0_000fbf	302	213,272,23.037
13735_0_000fcc	260	164,223,23.292
13735_0_00185b	406	311,370,27.886
13735_0_003277	307	209,268,24.705
13735_0_00484a	364	265,324,30.362
1380566_1_0002e5	515	446,505,11.433
1382522_1_000be0	492	426,485,14.258
138298_1_000a05	345	272,331,18.018
1388766_1_000ea4	243	170,229,2.018
1391915_1_001ef4	468	403,462,5.189
1392242_1_001ba4	524	455,514,2.652
1392248_1_00032d	530	460,519,10.658
1392250_1_001005	250	184,243,0.950
1392255_1_002271	526	456,515,4.435
139723_0_000834	281	29,88,4.504
1399860_1_000883	554	341,400,5.005
1399860_1_001561	572	507,566,3.005
1399860_2_0003f1	541	343,402,5.005
1399860_2_00087a	570	505,564,5.319
1408657_1_000c0e	782	368,427,7.807
1410327_1_000190	973	452,511,24.851
1415176_0_0007a3	364	265,324,30.362
1415176_0_0014d5	390	295,354,27.886
1415176_0_001cbc	308	218,277,22.401
1415176_0_001cc3	323	225,284,24.506
1415176_0_002773	383	254,313,24.927
1420906_1_000b22	540	345,404,35.137
1420906_1_0010c5	471	403,462,5.493
1420907_1_0004ef	535	348,407,35.962
1420909_1_000896	545	345,404,37.522
1420909_1_000a3f	436	368,427,3.795
1420910_1_000a1d	543	346,405,37.054
1420910_1_0023c2	443	375,434,3.795
1420915_1_001b19	452	384,443,5.493
1420915_1_002cfd	545	346,405,37.677
1423351_1_00190c	534	453,512,2.593
142615_0_000af7	374	208,267,2.700
142615_0_000cd2	730	663,722,3.394
142615_0_002e6f	445	362,421,13.604
142615_0_003166	443	380,439,5.581
142615_0_003bf5	478	397,456,17.877
142615_0_003f10	442	315,374,7.036
142615_0_003f1f	444	327,386,13.579
142615_0_003f62	477	417,476,7.084
142615_0_0042c6	465	383,442,2.665
1427455_1_00058f	453	383,442,8.859
1432307_1_00148d	381	318,377,4.682
1432307_1_001eb8	528	458,517,5.838
143302_0_000463	379	287,346,29.118
143302_0_000a0f	353	254,313,30.362
143302_0_000f3c	332	234,293,30.029
143302_0_0027fd	306	212,271,24.172
143302_0_003b02	373	266,325,27.095
143948_0_002649	298	216,275,15.650
143995_0_001962	366	270,329,7.464
144034_0_0010db	386	33,92,20.580
1441469_1_0024cc	416	347,406,4.868
144197_0_001f0e	329	255,314,33.685
144197_0_0024e4	329	227,286,26.669
144197_0_002ec4	316	220,279,30.271
144197_0_003387	295	198,257,25.516
144197_0_0053e2	295	198,257,25.516
144197_0_0053e4	382	277,336,25.867
144197_0_00564c	334	270,329,25.518
1442368_1_002607	528	448,507,7.718
1442369_1_0022f2	547	479,538,5.928
1442370_1_0031af	506	437,496,5.921
1442371_1_002ccb	523	447,506,7.278
1447872_1_00043e	585	382,441,1.356
1447872_1_0014ab	497	432,491,7.908
1447875_1_000fa1	590	387,446,1.356
1447875_1_001c37	491	422,481,5.829
1447883_1_000894	511	433,492,8.104
1447883_1_0014d5	582	381,440,0.464
145388_0_00033d	434	102,161,18.040
145388_0_0003f3	400	269,328,10.488
145388_0_000a68	181	113,172,33.669
145388_0_0040d9	312	49,108,12.600
1460663_1_003729	477	409,468,5.393
146911_0_0021c3	361	271,330,25.996
146911_0_0021c5	304	220,279,22.846
146911_0_002ee8	360	261,320,30.584
146911_0_003995	383	275,334,23.488
146911_0_0042b1	363	265,324,23.557
1480154_0_000bd2	620	536,595,18.414
1480154_0_002202	570	484,543,5.595
1480154_0_004108	387	327,386,14.191
149040_1_00344d	361	299,358,0.162
149040_1_003572	503	433,492,1.629
150288_0_0018fe	441	360,419,9.877
150288_0_001a25	327	252,311,28.497
150288_0_001ead	296	187,246,20.116
150288_0_001ed4	296	199,258,27.386
150288_0_00316f	365	213,272,28.939
150288_0_00372a	330	255,314,27.281
150288_0_003892	298	217,276,25.584
150374_1_0012e3	513	451,510,3.022
1507135_0_001077	165	6,65,13.127
1507870_1_001a82	517	446,505,0.015
1509407_1_000f79	528	464,523,6.104
1519565_1_000fea	510	434,493,1.675
1519565_1_00152c	312	223,282,16.294
1519565_1_002fef	318	217,276,15.717
1519565_1_004e7c	513	448,507,3.127
1524831_1_001aea	454	386,445,3.795
1524831_1_002176	545	345,404,36.697
1531966_1_000d23	462	396,455,10.642
15368_0_00204b	448	259,318,16.027
15368_0_00242d	478	418,477,14.319
15368_0_003517	606	539,598,1.220
15368_0_005e31	510	436,495,14.767
154538_1_000666	574	490,549,3.044
156304_0_0018ff	364	24,83,31.030
156563_0_000937	471	372,431,30.362
156563_0_001a5f	401	307,366,27.975
157072_1_00179e	440	373,432,17.291
157072_1_002d1a	508	422,481,6.916
1573173_1_0022d6	459	391,450,2.419
158046_1_0007fc	490	421,480,5.123
158383_0_001a19	496	284,343,11.675
158383_0_001a38	635	563,622,2.964
158383_0_001c7c	512	412,471,13.919
158383_0_001f34	681	607,666,0.912
158383_0_004e8f	474	296,355,9.463
158383_0_00590b	480	421,480,11.914
158383_0_006115	424	287,346,23.391
158383_0_006224	469	288,347,12.353
158383_0_007b73	584	443,502,6.427
158383_0_008603	381	321,380,27.799
158607_1_001e70	537	472,531,5.681
1603295_1_0013f2	478	408,467,8.206
1608454_0_001b18	341	234,293,34.072
1608454_0_001bd9	378	253,312,32.657
1608454_0_003a86	383	282,341,34.343
1608454_0_0063f0	341	263,322,34.974
1608454_0_006f89	413	285,344,32.927
1608454_0_00711b	322	199,258,20.847
1608454_0_009105	362	287,346,28.828
1608454_0_009e1f	286	188,247,21.260
1608454_0_009e24	300	194,253,22.521
1608454_0_009fc6	332	246,305,32.172
1608454_0_009fe2	298	188,247,21.402
1608454_0_00a334	157	67,126,24.338
1622147_1_000c01	542	345,404,38.008
1622147_1_001967	454	386,445,5.493
1622149_1_0018f1	457	389,448,3.795
1622149_1_0019bf	441	243,302,37.435
1654605_1_000bc3	511	447,506,0.363
1658172_1_0000ad	492	427,486,10.862
1658172_1_0015d3	584	381,440,1.356
1658174_1_0002fe	511	442,501,13.061
1658174_1_001e23	336	52,111,0.758
166361_0_000705	377	315,374,34.114
166423_0_000cfa	337	206,265,7.791
1664694_1_0010f6	516	448,507,5.550
1676925_0_000480	345	251,310,29.570
1676925_0_002c2c	340	262,321,35.220
1676925_0_0044a2	282	197,256,26.499
1676925_0_0044bb	307	197,256,26.002
1676925_0_0044bc	297	192,251,27.012
1676925_0_004b0d	379	278,337,31.090
1676925_0_004f6c	335	241,300,27.844
1720309_0_003824	166	103,162,13.504
1720309_0_0053c5	622	540,599,24.266
1737458_0_000e93	353	254,313,30.362
1737458_0_001670	320	251,310,20.320
1737458_0_001870	250	190,249,14.523
1737458_0_002f24	320	213,272,18.839
1737458_0_003382	303	206,265,22.584
1737458_0_0034b9	372	266,325,27.367
1737458_0_0049a1	273	1,60,11.834
1737458_0_004bdd	332	234,293,30.251
1737458_0_004ced	372	275,334,29.596
174628_0_000335	419	208,267,22.708
174628_0_000361	369	307,366,35.385
174628_0_000e82	370	222,281,30.548
174628_0_001927	443	351,410,28.299
174628_0_002b9d	922	58,117,15.466
175836_0_001ae2	386	292,351,27.975
175836_0_001f97	393	294,353,30.362
175836_0_0027f6	262	164,223,30.450
176057_0_0009d8	262	164,223,30.450
176057_0_001462	343	244,303,30.362
176057_0_002c3b	386	292,351,27.975
176275_1_0001a9	522	347,406,45.128
176275_1_00088b	450	375,434,5.208
176946_0_0002b4	352	253,312,30.584
176946_0_000c86	373	274,333,21.637
176946_0_00142d	246	180,239,12.123
176946_0_003daa	363	266,325,23.026
178035_0_001965	366	254,313,14.719
1789683_1_00062d	406	327,386,11.932
179993_1_00161a	509	430,489,14.066
180088_1_000ce9	898	173,232,0.768
180498_0_000c7a	743	674,733,1.807
180498_0_001e7b	509	449,508,19.988
180498_0_0025a3	421	295,354,13.325
180498_0_004699	336	252,311,5.441
180498_0_004ea6	464	397,456,16.935
180498_0_0050fb	404	261,320,20.024
181119_0_000973	352	253,312,30.362
181119_0_000ae9	391	297,356,27.975
181119_0_001730	345	247,306,30.450
181119_0_0017b1	306	223,282,23.460
181119_0_003677	383	245,304,16.199
1813822_1_000f72	483	411,470,10.150
181874_1_0027fd	547	472,531,0.885
183478_1_001382	486	416,475,8.106
1835702_1_001194	485	410,469,7.086
1841481_0_001d14	369	305,364,26.532
1841481_0_0048ac	338	232,291,32.945
1841481_0_0055e3	317	221,280,30.991
1841481_0_005f3f	330	255,314,34.453
1841481_0_0063e1	319	199,258,26.536
1841481_0_0063eb	297	189,248,24.243
185453_0_0004c9	353	254,313,29.126
185453_0_0026a9	299	212,271,22.027
185453_0_0027f7	382	286,345,29.384
185453_0_00329d	370	263,322,31.205
1858805_1_000136	541	465,524,3.211
1868482_0_000390	379	287,346,29.118
1868482_0_001df2	342	252,311,22.171
1868482_0_002995	370	263,322,24.093
1868482_0_002f55	353	254,313,30.362
186990_0_00046b	305	206,265,22.584
186990_0_000dce	355	255,314,30.362
186990_0_00184f	261	195,254,18.074
186990_0_0023b5	331	234,293,28.792
186990_0_002915	373	266,325,26.934
186990_0_004a10	220	161,220,3.467
187382_0_000a3c	262	164,223,30.450
187382_0_000e67	339	240,299,30.362
187382_0_001000	356	262,321,27.975
188344_0_0003b0	356	262,321,27.975
188344_0_0012b7	262	164,223,30.450
188344_0_0035b6	339	240,299,30.362
188379_0_000b9e	290	231,290,9.439
188379_0_001aed	340	241,300,30.362
188379_0_002170	386	292,351,27.975
189622_1_000533	687	600,659,11.325
189622_1_0005c1	305	195,254,12.327
192010_1_000a3d	499	430,489,10.577
192259_0_000148	414	280,339,5.987
192259_0_001763	397	261,320,2.730
192259_0_0023cf	516	456,515,17.121
192259_0_002525	494	434,493,9.539
192259_0_002adc	309	233,292,11.810
192259_0_002fd4	524	343,402,18.547
192259_0_0039b6	281	140,199,4.761
196109_1_000993	491	426,485,6.621
198730_1_000908	494	429,488,3.907
198806_0_000a12	352	253,312,30.362
198806_0_001c78	312	217,276,22.846
198806_0_002842	383	289,348,27.975
198806_0_00379f	273	170,229,10.821
199890_0_002cea	282	27,86,3.679
200316_0_001525	420	294,353,18.910
200316_0_00192e	450	290,349,16.018
200316_0_002bb8	369	280,339,0.907
200316_0_0030b4	483	423,482,24.290
200316_0_0038c2	344	197,256,16.862
200316_0_0042d5	351	269,328,14.122
200324_1_0021ba	640	550,609,8.136
200324_1_005c63	638	548,607,8.136
2004951_1_0025ed	502	303,362,1.740
2004952_1_000814	537	339,398,0.387
2004952_1_000b1b	517	452,511,4.502
2015173_0_0009b9	333	37,96,23.168
2020962_1_0009ad	473	388,447,9.809
202946_0_000d7c	346	247,306,30.362
202946_0_00194d	262	164,223,30.450
202946_0_00197d	315	220,279,24.769
202946_0_002b16	391	330,389,20.121
202946_0_003dcd	397	303,362,27.975
206008_0_0042d6	450	259,318,24.633
206008_0_0044de	446	387,446,7.599
206008_0_006116	526	466,525,14.181
206008_0_008ece	450	259,318,24.633
2070412_1_002427	288	228,287,7.910
2070412_1_00279f	520	450,509,1.006
208452_1_00077b	340	268,327,10.468
210143_0_003c71	422	251,310,13.389
210143_0_004b6f	494	435,494,21.048
210143_0_0052f7	337	274,333,2.668
210143_0_00630d	363	243,302,4.094
211096_1_000a10	437	373,432,2.906
211228_0_001d67	374	21,80,14.639
212818_1_0016c4	490	413,472,3.995
214687_0_001ffe	486	399,458,15.140
214687_0_0027bb	435	362,421,9.493
214687_0_002880	444	366,425,13.670
214687_0_0037e5	494	428,487,17.896
214687_0_0051d8	434	375,434,7.743
214687_0_005a22	335	249,308,0.732
214687_0_005d45	453	355,414,6.254
214687_0_006047	484	406,465,19.898
214687_0_006544	728	661,720,4.941
214687_0_006e8b	633	563,622,4.772
214687_0_0073c6	479	405,464,19.597
215243_1_001667	494	421,480,9.777
215358_0_002359	335	238,297,29.896
215358_0_00265f	330	255,314,34.453
215358_0_003090	333	228,287,33.479
215358_0_00426a	352	288,347,26.532
215358_0_005638	304	195,254,27.992
215358_0_005640	301	192,251,25.252
216574_0_0001c5	462	368,427,27.975
216574_0_0007b6	315	219,278,24.829
216574_0_000818	262	164,223,30.450
216574_0_001fef	352	253,312,30.362
216574_0_003549	406	345,404,20.121
217634_0_0030c4	336	272,331,32.462
218467_0_001b06	330	219,278,21.613
218851_0_000463	611	537,596,7.098
218851_0_0012e0	468	301,360,9.058
218851_0_001ae8	504	443,502,20.589
218851_0_002790	437	375,434,18.219
218851_0_002a0b	468	274,333,43.471
218851_0_0059c2	438	251,310,9.374
219809_0_0026fc	407	78,137,15.150
222816_0_000e8d	370	24,83,36.961
222816_0_000eea	402	56,115,36.961
224129_0_0013ac	290	230,289,5.755
224129_0_00184c	359	296,355,29.397
225117_0_00065f	314	253,312,3.934
225117_0_000b22	435	289,348,15.767
225117_0_001221	379	252,311,14.719
225117_0_003a9a	496	435,494,21.525
225117_0_005ccb	432	289,348,13.898
225117_0_005fd0	496	435,494,21.302
225164_0_0048b1	402	336,395,8.357
225359_1_0006f5	740	677,736,2.608
225400_0_000cc9	373	266,325,29.357
225400_0_001c5a	263	165,224,31.488
225400_0_002636	316	239,298,17.642
225400_0_0029f3	319	207,266,13.873
225400_0_004913	353	254,313,30.362
22663_0_000cda	368	196,255,9.471
22663_0_00109a	426	365,424,13.454
22663_0_00188b	604	543,602,23.775
22663_0_00995a	433	277,336,10.783
22663_0_00a368	411	271,330,15.155
22663_0_00b0e6	703	627,686,0.451
227321_1_000c8e	524	454,513,5.208
229535_1_0004dc	539	464,523,4.912
230844_0_0006f1	534	442,501,29.118
230844_0_0012a5	252	191,250,16.806
230844_0_0020b9	333	266,325,29.357
230844_0_0021c3	353	254,313,30.362
230844_0_00277a	320	236,295,21.853
230844_0_003ba7	258	164,223,29.614
230844_0_004955	319	233,292,15.654
230844_0_004d5a	325	236,295,21.853
231916_1_003a3c	607	537,596,2.692
236234_1_0010c2	516	445,504,7.091
237631_1_0019a3	475	398,457,5.942
240176_1_001a8e	569	501,560,2.586
240206_0_001113	262	164,223,30.450
240206_0_002a67	386	292,351,27.975
242507_1_000be2	486	422,481,6.460
244447_0_0021ef	349	242,301,32.247
244447_0_0035a1	298	192,251,29.110
244447_0_003713	306	209,268,23.681
244447_0_003715	320	233,292,33.420
244447_0_003a82	338	274,333,25.628
244447_0_00451d	320	246,305,29.693
244447_0_00474d	254	195,254,20.218
245562_1_0021a7	568	500,559,7.725
246410_1_002374	496	426,485,0.349
246437_0_001e21	379	287,346,29.118
246437_0_001f5e	378	316,375,25.737
246437_0_00302e	328	235,294,29.657
246437_0_0039b5	353	254,313,30.362
246437_0_003fdb	373	289,348,24.542
246437_0_004bd2	373	266,325,29.357
253628_1_002214	517	453,512,6.270
259920_0_000a23	399	310,369,26.355
259920_0_004d3f	332	266,325,26.160
268505_1_000a11	534	469,528,5.186
268505_1_0019a2	657	341,400,4.184
269621_1_000f57	589	514,573,2.680
2711_0_000098	420	280,339,18.365
2711_0_0008b9	367	201,260,1.442
2711_0_0031a1	474	414,473,22.026
2711_0_003bf6	425	297,356,11.037
2711_0_005545	344	256,315,4.082
27334_1_002a60	495	420,479,4.808
27337_1_000727	485	412,471,6.867
27342_1_000cc4	305	226,285,4.327
27349_1_005168	680	583,642,4.068
2769_0_0009f7	553	430,489,10.086
2786_0_00239a	504	389,448,1.361
279965_0_000351	262	164,223,30.450
279965_0_0022dd	386	292,351,27.975
279965_0_002bf3	339	240,299,30.362
280463_1_00374c	429	144,203,2.570
280463_1_0045de	217	135,194,9.000
28377_0_000b2f	309	214,273,23.069
28377_0_000ec1	367	277,336,26.219
28377_0_000f47	368	269,328,25.016
28377_0_002310	352	253,312,30.584
28377_0_00345a	381	276,335,22.240
28377_0_004215	460	242,301,3.010
284592_1_000266	447	378,437,2.569
28532_0_000548	480	420,479,14.189
28532_0_001389	338	263,322,14.148
28532_0_001c11	348	256,315,8.857
28532_0_001c8f	421	301,360,17.161
28532_0_001db3	611	536,595,4.844
28532_0_003ddc	610	533,592,7.667
28532_0_0048e1	484	421,480,16.603
28532_0_006583	472	411,470,18.163
28532_0_006abe	423	323,382,15.117
28573_1_00132a	477	412,471,8.746
28588_0_00041b	447	354,413,32.433
28588_0_0004c3	372	310,369,35.385
28588_0_000503	419	208,267,24.993
28588_0_000977	370	49,108,15.952
28588_0_002b4a	386	279,338,30.562
28612_0_001a4e	360	81,140,21.186
28612_0_002c9b	452	347,406,31.842
28612_0_0030fa	351	249,308,30.945
28612_0_004c30	331	190,249,20.327
28612_0_00537c	374	312,371,30.749
28612_0_005b61	373	252,311,10.651
286306_0_001f16	389	25,84,24.806
286706_0_0001be	361	296,355,15.809
286706_0_000ecf	308	244,303,22.528
28737_0_00006d	379	287,346,29.118
28737_0_000a6f	399	307,366,28.121
28737_0_000b34	260	195,254,2.588
28737_0_0010e9	320	236,295,21.853
28737_0_0011da	332	234,293,31.265
28737_0_0014fb	376	282,341,28.164
28737_0_002fb7	384	274,333,18.384
28737_0_0030b4	320	213,272,20.628
28737_0_00421b	295	211,270,21.582
28737_0_004af1	247	188,247,8.435
28743_0_000436	338	230,289,31.140
28743_0_000771	321	246,305,33.762
28743_0_001016	304	185,244,24.972
28743_0_001027	302	208,267,24.869
28743_0_001698	333	270,329,24.076
28743_0_00291a	312	218,277,24.737
2880_1_000457	517	452,511,6.188
2880_1_001a52	470	365,424,29.109
28985_1_000798	445	377,436,9.240
29029_0_000952	439	333,392,29.284
29029_0_000de1	744	522,581,30.785
29029_0_003006	500	254,313,24.748
29029_0_00353a	485	387,446,32.717
29029_0_0035fa	361	217,276,33.581
29029_0_0038f7	392	327,386,34.209
290292_1_0021d5	489	424,483,3.685
29030_0_00122a	485	226,285,32.371
29030_0_0016f2	260	1,60,32.371
29030_0_001782	489	365,424,33.233
29030_0_001d0b	403	341,400,31.557
29030_0_001d1e	446	253,312,3.236
29030_0_001df4	363	301,360,35.511
29030_0_0022f7	497	252,311,22.841
29030_0_002f2c	275	216,275,5.198
29030_0_003739	731	527,586,37.054
29053_0_001f42	313	215,274,1.555
29073_0_000c3d	353	254,313,30.362
29073_0_000dba	404	312,371,29.118
29073_0_00379c	373	266,325,30.422
29073_0_0042ca	261	163,222,28.792
29078_0_0001e0	303	206,265,22.584
29078_0_000246	334	236,295,31.488
29078_0_000302	353	254,313,30.362
29078_0_0008db	378	286,345,29.118
29078_0_000f3e	373	266,325,29.357
29078_0_002649	222	138,197,21.853
29088_0_000c04	312	210,269,19.493
29088_0_0017a2	320	236,295,21.853
29088_0_001a2c	373	266,325,30.422
29088_0_001d60	373	266,325,30.422
29088_0_002342	320	236,295,21.853
29088_0_002456	353	254,313,30.362
29088_0_0029a0	319	235,294,20.855
29088_0_002c08	378	308,367,23.589
29088_0_0040f0	310	212,271,24.498
29088_0_004118	330	235,294,27.184
29088_0_004158	320	236,295,21.853
29088_0_00431b	378	286,345,29.118
29088_0_004442	299	213,272,21.404
29088_0_0045d9	320	236,295,21.853
29088_0_00475c	320	236,295,16.429
291302_0_000076	375	284,343,28.060
291302_0_00182b	262	164,223,30.029
291302_0_001924	303	206,265,22.318
291302_0_0035f4	381	282,341,30.362
291302_0_003827	373	266,325,29.357
29159_0_0016e5	251	179,238,16.126
29159_0_0022bf	370	236,295,31.619
293939_1_0005ce	534	466,525,2.070
294128_0_001743	364	289,348,28.307
294128_0_001745	344	202,261,24.215
294128_0_0020de	577	266,325,37.768
294128_0_00423f	339	270,329,7.741
294747_1_001237	442	378,437,0.233
2951_1_000811	764	444,503,6.573
29655_0_001d37	683	608,667,8.460
29655_0_0021d8	485	322,381,21.119
29655_0_0041f9	440	381,440,8.495
296587_0_000a59	667	360,419,31.473
29729_0_001970	484	424,483,19.046
29729_0_003b33	496	437,496,18.127
29729_0_00420b	438	251,310,15.965
29729_0_0056df	432	251,310,12.250
29729_0_006114	507	446,505,20.110
29729_0_007f88	902	832,891,2.180
29729_0_00837e	338	255,314,4.963
29730_0_00103b	438	251,310,15.965
29730_0_00133e	639	564,623,3.658
29730_0_00169e	499	440,499,19.226
29730_0_002022	482	422,481,19.046
29730_0_0033cb	336	252,311,5.272
29730_0_00567a	432	251,310,11.631
29730_0_006110	503	442,501,20.110
29730_0_008561	915	845,904,1.957
29760_0_000480	711	640,699,4.712
29760_0_00197b	516	456,515,29.690
29760_0_001b47	457	316,375,9.854
29760_0_00213d	396	263,322,2.027
29760_0_002417	288	146,205,0.817
29760_0_00253a	355	268,327,11.129
29760_0_002592	463	403,462,21.810
29760_0_005a78	449	311,370,7.979
29833_1_000f62	410	342,401,3.117
299123_0_001cf4	352	253,312,30.362
299123_0_002c78	369	308,367,16.088
299123_0_00362d	346	248,307,30.450
299123_0_003649	310	215,274,22.624
299123_0_003696	391	297,356,27.975
30019_0_002398	422	250,309,3.190
30019_0_002431	370	281,340,30.595
30019_0_002439	384	319,378,32.226
30019_0_002846	474	225,284,22.318
30019_0_002fba	378	63,122,13.358
30019_0_003273	482	343,402,29.006
30023_0_000e12	483	360,419,29.934
30023_0_00135a	374	1,60,15.442
30023_0_0018d6	400	338,397,32.190
30023_0_003117	387	133,192,25.215
30023_0_0036ef	365	221,280,33.581
30023_0_003702	488	227,286,35.862
30025_0_000927	363	220,279,32.567
30025_0_001a84	393	327,386,34.209
30025_0_001ac0	427	253,312,1.371
30025_0_001e6f	729	390,449,34.528
30025_0_0027fc	489	384,443,32.060
30025_0_002bd8	465	332,391,29.347
30025_0_002d3d	437	275,334,18.070
30025_0_0034d1	502	327,386,25.565
303518_0_00017b	333	258,317,32.425
303518_0_0009c6	334	237,296,26.916
303518_0_000e1f	316	242,301,29.420
303518_0_001079	290	191,250,20.460
303518_0_0010c0	301	192,251,26.994
303518_0_001f0d	334	233,292,32.903
30419_0_000e07	262	164,223,30.450
30419_0_001547	386	292,351,27.975
30419_0_002c73	340	241,300,30.362
30455_0_000cf7	262	164,223,30.450
30455_0_00199f	339	240,299,30.362
30455_0_001bf4	356	262,321,27.975
30521_0_000ce1	859	800,859,21.642
30521_0_000cf4	372	298,357,4.988
30521_0_000e84	318	251,310,24.999
30521_0_001418	316	243,302,20.456
30521_0_002c03	314	221,280,29.384
30521_0_00304e	373	266,325,29.357
30521_0_003569	353	254,313,30.362
30521_0_00360a	1057	992,1051,3.946
30521_0_00386b	261	163,222,28.792
30521_0_003a40	366	225,284,5.939
30538_0_00092d	262	164,223,30.252
30538_0_0010f0	353	254,313,30.362
30538_0_00144c	373	266,325,28.121
30538_0_0018fe	306	206,265,22.495
30538_0_002ab8	379	287,346,29.118
3055_0_00299b	356	222,281,24.245
30608_0_000244	377	286,345,28.060
30608_0_001c2e	373	266,325,29.357
30608_0_001d4c	363	287,346,29.058
30608_0_0027a4	353	254,313,30.362
30608_0_003956	214	139,198,17.618
30608_0_003c61	305	206,265,22.584
30608_0_004c4f	332	234,293,30.251
30608_0_004d43	275	191,250,18.638
30608_0_004ead	184	100,159,21.408
30611_0_00048e	238	179,238,12.411
30611_0_001919	353	254,313,30.362
30611_0_001f83	373	266,325,29.357
30611_0_0022d6	331	240,299,24.644
30611_0_003604	316	252,311,21.954
30611_0_0048ef	332	234,293,30.251
3068_0_002138	344	1,60,16.762
306901_1_0024cb	475	407,466,13.342
30732_0_000a00	345	252,311,29.302
30732_0_002962	300	192,251,22.860
30732_0_002a37	329	254,313,33.474
30732_0_002ae9	295	198,257,26.481
30732_0_002f5f	334	271,330,26.771
30732_0_003a00	475	373,432,20.825
30732_0_003e1e	329	223,282,33.393
30732_0_004b08	454	380,439,15.934
307491_0_002181	339	229,288,19.290
3075_0_001a9d	320	187,246,18.048
3076_0_001afd	770	684,743,1.613
3076_0_001baa	680	450,509,14.451
3076_0_002035	533	469,528,14.718
3076_0_0022ca	537	112,171,4.000
307658_0_002016	328	55,114,36.237
307959_0_000a94	313	238,297,27.647
307959_0_001b0d	297	188,247,20.553
307959_0_001b1b	305	199,258,21.760
307959_0_001dc0	296	202,261,21.776
307959_0_0021ba	304	198,257,23.385
307959_0_0021be	286	188,247,21.483
307959_0_0044b7	393	268,327,33.850
307959_0_004aee	301	203,262,22.626
307959_0_005047	341	263,322,34.974
307959_0_005720	385	284,343,35.802
307959_0_005833	382	257,316,31.331
307959_0_006e16	384	285,344,33.680
307959_0_0073c7	325	257,316,23.417
307959_0_008e12	266	177,236,15.785
307959_0_009d45	323	225,284,31.034
307959_0_009f2b	341	263,322,34.340
308745_1_000a8e	502	438,497,4.573
31033_0_000366	336	239,298,23.776
31033_0_000a67	327	227,286,31.987
31033_0_002809	305	198,257,28.322
31033_0_002815	319	230,289,36.348
31033_0_0028d4	300	193,252,27.016
31033_0_002a99	307	232,291,28.117
310752_0_00099e	320	236,295,20.616
310752_0_000c47	333	235,294,30.252
310752_0_000fa6	353	254,313,30.362
310752_0_0010df	302	206,265,22.258
310752_0_0020e6	370	263,322,27.034
310752_0_002139	265	179,238,18.404
310752_0_0037a1	312	221,280,27.821
312017_1_0043a4	437	373,432,36.641
31234_0_001ece	344	285,344,28.734
31234_0_003674	334	268,327,36.382
31271_1_0002b9	346	273,332,17.751
315563_0_001912	316	232,291,23.601
319348_0_0024ba	340	255,314,24.243
319348_0_0042da	322	1,60,3.281
321146_1_000cad	541	473,532,0.729
321398_0_000446	391	297,356,27.975
321398_0_0026d8	313	230,289,22.891
321398_0_0034a7	352	253,312,30.362
321614_1_00052d	451	380,439,6.852
3218_0_000280	385	306,365,12.678
3218_0_0002b9	394	318,377,4.759
3218_0_001063	471	358,417,14.797
3218_0_00106e	578	505,564,5.808
3218_0_00289c	460	377,436,19.325
3218_0_002a34	580	501,560,4.290
3218_0_002e52	384	305,364,13.813
32264_0_000746	386	285,344,25.356
32264_0_002775	350	266,325,21.567
32507_0_00049d	333	258,317,32.425
32507_0_000dc9	315	241,300,29.420
32507_0_001020	332	232,291,31.667
32507_0_0016bf	334	237,296,26.916
32507_0_0043d3	290	191,250,20.460
32507_0_0043de	301	192,251,26.994
32536_0_0001df	261	163,222,30.029
32536_0_000688	360	268,327,28.026
32536_0_000805	295	236,295,19.844
32536_0_003ce7	353	254,313,30.362
32536_0_00432d	323	239,298,19.619
32536_0_00472f	373	266,325,29.357
326594_0_002014	369	240,299,9.661
326968_0_0001cb	736	661,720,5.404
326968_0_0003cd	413	273,332,12.365
326968_0_000b3b	507	448,507,21.465
326968_0_003574	510	342,401,16.927
326968_0_004efa	335	248,307,12.085
326968_0_0050fc	448	325,384,11.055
326968_0_005967	739	664,723,5.404
328815_0_001374	391	297,356,27.975
328815_0_001c61	346	247,306,30.362
328815_0_002b7e	348	250,309,30.450
329046_1_002cc3	212	153,212,13.332
330879_1_000eb8	546	475,534,0.523
33097_0_000fab	636	561,620,15.129
33097_0_003a4a	248	140,199,15.958
331117_1_0016da	533	361,420,1.545
33119_0_000212	309	248,307,15.718
33119_0_001531	530	392,451,19.669
33119_0_0019d9	380	278,337,0.673
33119_0_003d5a	259	176,235,14.009
33119_0_00530f	402	283,342,6.981
33119_0_007650	407	264,323,21.293
33119_0_007cd2	457	276,335,21.447
33119_0_007cf2	453	283,342,16.269
33203_1_000e89	497	432,491,9.582
332648_1_002957	492	427,486,1.274
334819_1_000147	513	443,502,11.433
336963_1_00080e	503	440,499,3.477
336983_0_000175	320	236,295,21.631
336983_0_000c1b	303	206,265,22.584
336983_0_00121b	353	254,313,30.362
336983_0_001bf7	378	287,346,29.058
336983_0_002457	320	244,303,15.258
336983_0_002908	377	285,344,29.118
336983_0_002bf5	261	163,222,30.251
336983_0_002c76	299	211,270,18.388
336983_0_002fc2	320	236,295,20.616
336983_0_00380d	320	236,295,21.853
336983_0_00499b	304	220,279,14.863
336983_0_004a19	372	266,325,28.381
339724_1_001e4a	500	430,489,7.367
342668_1_001194	544	346,405,38.068
342668_1_00238b	449	381,440,5.493
344612_1_000c37	514	444,503,5.634
345164_0_000fda	316	255,314,20.121
345164_0_0020cc	278	180,239,14.720
345164_0_00287f	386	292,351,27.975
345164_0_003367	346	247,306,30.362
34638_0_00079c	299	222,281,17.361
34638_0_001c06	334	246,305,17.089
34720_0_0029c0	403	41,100,27.303
3476_0_0014b4	497	436,495,21.087
3476_0_004054	502	443,502,27.822
3476_0_005266	329	266,325,7.620
3476_0_006468	451	266,325,13.275
3476_0_00714e	381	266,325,15.998
34839_0_0001e3	379	287,346,29.118
34839_0_0006d5	339	241,300,30.029
34839_0_0008fa	369	270,329,30.362
34839_0_002d2f	373	266,325,29.350
348802_1_002432	498	415,474,7.104
34882_0_000175	377	286,345,29.058
34882_0_0012c2	320	235,294,20.304
34882_0_00191d	320	236,295,21.853
34882_0_001a78	353	254,313,30.362
34882_0_002ed1	320	236,295,21.853
34882_0_003170	373	266,325,30.422
34882_0_003876	373	266,325,30.422
34882_0_003bb8	332	234,293,28.792
348901_1_00022d	508	436,495,7.718
35019_0_0004c0	353	254,313,30.584
35019_0_000997	373	274,333,21.414
35019_0_0017dd	370	273,332,23.026
35019_0_0037ce	309	213,272,24.829
352472_1_001254	299	237,296,9.678
352914_1_000be0	344	272,331,15.632
35525_0_0000a8	320	236,295,21.853
35525_0_0032a4	388	281,340,8.273
35525_0_003341	470	386,445,10.958
35525_0_003963	332	240,299,29.703
3555_0_001561	504	436,495,18.123
3555_0_0026c2	398	271,330,22.804
3555_0_002d04	389	323,382,22.452
3555_0_005254	599	523,582,6.997
35570_0_0011a5	316	174,233,21.631
35570_0_0011a6	303	227,286,16.167
35570_0_0011a7	321	192,251,18.085
35570_0_0011a8	364	202,261,22.374
35570_0_0011a9	404	202,261,30.665
35570_0_0013fe	333	53,112,12.666
35570_0_002366	377	315,374,28.881
35570_0_002913	506	443,502,30.904
35570_0_002f14	328	269,328,2.606
3562_0_002afa	439	255,314,29.779
3562_0_004332	394	328,387,25.272
3562_0_004ad4	345	252,311,15.505
3562_0_005823	504	438,497,16.694
357750_1_002261	508	439,498,6.236
35883_0_000bd0	436	303,362,21.378
35883_0_00209d	471	197,256,8.686
35883_0_002865	337	278,337,8.126
35883_0_0028ea	388	276,335,12.995
35883_0_003346	438	321,380,4.512
35883_0_003382	692	621,680,3.339
35883_0_0036f7	447	349,408,2.054
35883_0_0046d3	501	355,414,18.870
35883_0_005411	450	391,450,19.933
35883_0_006c0f	485	423,482,20.788
36050_1_000664	504	432,491,13.477
361077_1_000f29	343	271,330,19.258
36300_0_002072	356	262,321,27.975
36300_0_002c8d	262	164,223,30.450
36300_0_00367d	340	241,300,30.362
36329_1_0005bc	388	316,375,13.580
36330_1_0004e8	343	255,314,14.837
3641_0_000040	323	263,322,0.887
3641_0_0015bb	727	660,719,2.112
3641_0_00306e	358	295,354,1.921
3641_0_003d1e	429	255,314,14.747
3641_0_0043e7	500	441,500,20.135
3649_0_000bab	760	692,751,3.562
3649_0_00115e	429	275,334,12.468
3649_0_002b27	469	402,461,19.302
3656_0_0013d7	335	248,307,9.088
3656_0_00299b	434	243,302,15.715
3656_0_002ef0	347	260,319,13.127
3656_0_0036b6	498	435,494,22.468
3661_0_0001f4	435	246,305,14.956
3661_0_0002d3	204	53,112,5.971
3661_0_00166a	435	256,315,15.435
3661_0_001a8f	337	250,309,5.196
3661_0_001f8e	408	260,319,12.417
3661_0_001ffa	435	280,339,15.755
3661_0_00506e	491	428,487,21.244
3661_0_006074	503	440,499,20.303
36646_1_001980	496	421,480,4.498
3673_0_000324	437	304,363,13.848
3673_0_00151c	414	263,322,8.804
3673_0_00242b	436	258,317,15.618
3673_0_0047a7	488	425,484,22.805
3673_0_004b73	333	248,307,8.323
37001_0_0005a7	315	26,85,9.077
37001_0_000b67	410	323,382,29.352
37001_0_000b68	374	220,279,18.732
37001_0_0018ef	335	249,308,1.641
37001_0_00245a	374	308,367,29.905
37003_0_001ade	336	230,289,33.824
37003_0_001fca	298	199,258,27.385
37003_0_001fd1	307	199,258,21.353
37003_0_0029cb	337	273,332,26.788
37003_0_002caf	326	251,310,33.439
37003_0_004ce6	314	218,277,28.740
3702_0_0010ff	557	485,544,1.623
3702_0_00226c	347	205,264,16.357
3702_0_0024b5	382	285,344,26.348
3702_0_002936	451	391,450,21.126
3702_0_002d92	363	219,278,12.042
3702_0_002dbd	404	302,361,14.941
3702_0_003105	478	417,476,18.147
37040_0_002cda	262	164,223,30.450
37040_0_003112	367	268,327,30.362
37040_0_0032ea	356	262,321,27.975
3711_0_0038d0	366	288,347,20.966
3711_0_003c5b	440	381,440,19.645
3711_0_004618	414	314,373,16.436
3711_0_0051ab	415	289,348,19.810
3711_0_0073f8	590	515,574,3.455
3711_0_007caa	323	185,244,2.909
3711_0_007e78	307	197,256,13.568
3711_0_008840	449	389,448,16.190
3726_0_00085e	416	286,345,20.028
3726_0_000ab5	419	287,346,17.574
3726_0_000c17	416	286,345,20.028
3726_0_002e70	441	382,441,22.042
3726_0_00432c	369	290,349,20.114
3726_0_004f46	465	406,465,16.979
3726_0_00500c	414	313,372,18.913
3726_0_0053cb	330	184,243,2.989
3726_0_005430	423	27,86,34.405
3726_0_007109	314	195,254,21.450
3726_0_0073c7	314	195,254,21.450
3726_0_008ada	603	520,579,11.737
3726_0_0091fa	343	279,338,9.447
3726_0_00a535	363	304,363,15.937
37293_0_0006d8	320	233,292,18.132
37293_0_000aee	353	254,313,30.362
37293_0_000b86	320	236,295,20.616
37293_0_001d2c	183	77,136,17.134
37293_0_002e87	332	234,293,30.251
37293_0_0035f1	303	206,265,22.318
37293_0_003a18	668	563,622,26.369
37293_0_003b9b	372	266,325,27.367
37293_0_004b13	267	198,257,17.749
37293_0_004b16	261	175,234,23.077
37293_0_004ce8	383	285,344,29.118
37344_0_000184	343	250,309,9.658
37360_1_00127f	256	192,251,1.312
3750_0_00129e	276	162,221,10.567
3750_0_00135a	432	289,348,13.898
3750_0_00252d	488	427,486,23.979
3750_0_002938	497	436,495,21.525
3750_0_0038e7	380	253,312,17.244
3750_0_0072f8	432	289,348,13.898
3750_0_00a7c2	497	436,495,21.525
3750_0_00ab72	357	213,272,10.193
3750_0_00aef7	488	427,486,23.979
3750_0_00b136	313	250,309,5.068
3760_0_000b7d	672	595,654,4.223
3760_0_002de0	440	318,377,12.678
3760_0_0031fb	381	261,320,14.803
3760_0_003ba0	469	297,356,10.951
3760_0_003ba9	498	432,491,21.802
3760_0_004fca	313	250,309,4.693
37621_0_001f6e	402	244,303,35.427
37621_0_002b59	365	221,280,35.116
37621_0_002cef	466	395,454,5.096
37653_0_0016de	336	224,283,29.859
37653_0_001c94	356	268,327,26.855
37653_0_001c9b	334	230,289,26.952
37653_0_001c9d	344	275,334,25.479
37653_0_001ef0	333	263,322,20.341
37653_0_003a75	282	183,242,17.013
37682_0_0001d8	440	260,319,22.716
37682_0_00672c	480	421,480,14.204
37682_0_008d2e	509	439,498,13.661
37682_0_009725	572	504,563,1.220
37682_0_009b4f	440	260,319,22.716
3775_0_001d2c	333	270,329,6.789
3775_0_001d73	343	243,302,8.643
3775_0_006389	449	385,444,19.244
3775_0_007c10	297	164,223,3.900
3775_0_007dd8	456	396,455,24.352
378494_0_00583d	252	150,209,18.514
379508_1_000fd8	510	439,498,7.612
379532_0_0002a2	375	284,343,29.058
379532_0_00049a	373	266,325,29.357
379532_0_000a71	328	236,295,21.631
379532_0_000fb9	304	196,255,11.807
379532_0_001de0	303	206,265,22.318
379532_0_0031bf	328	230,289,30.251
379532_0_00465a	279	213,272,17.612
381198_0_0005c2	390	297,356,27.709
381198_0_00064a	348	249,308,30.362
381198_0_000c54	262	164,223,30.450
3821_0_000bd6	488	416,475,22.066
3821_0_000de2	336	273,332,9.532
3821_0_0017ef	778	701,760,11.199
3821_0_001fe1	349	264,323,20.780
3821_0_00250c	473	414,473,16.523
3821_0_002e93	442	299,358,20.210
3821_0_005b45	386	256,315,30.972
3827_0_000d20	494	435,494,21.265
3827_0_0015c6	337	275,334,2.907
3827_0_0016c0	490	428,487,17.444
3827_0_003b7d	615	543,602,5.239
3827_0_003fba	415	252,311,21.552
3827_0_003fc6	166	82,141,16.584
3827_0_004c44	435	279,338,21.860
383379_1_00130d	705	500,559,5.262
383379_1_00142d	430	332,391,21.108
383379_1_001a56	458	369,428,0.925
383379_1_001ff3	147	58,117,0.925
383855_1_0000cb	500	435,494,2.188
3847_0_000c72	496	426,485,20.379
3847_0_000e95	384	267,326,32.961
3847_0_00130f	489	429,488,20.604
3847_0_0014a1	340	256,315,12.387
3847_0_0032ed	444	254,313,19.793
3847_0_003882	384	259,318,36.324
3847_0_00608e	337	84,143,16.681
3847_0_0060fd	748	663,722,9.946
3847_0_006e67	437	277,336,21.054
3847_0_008098	494	424,483,20.055
3847_0_00abec	336	240,299,8.801
3847_0_00b021	479	419,478,21.926
38626_0_0016d2	380	287,346,29.161
38626_0_00170e	303	208,267,21.772
38626_0_0019d3	341	242,301,30.362
38626_0_002372	212	86,145,8.516
38626_0_003708	372	266,325,29.357
38654_0_0020e7	366	267,326,30.362
38654_0_002202	262	164,223,30.006
38654_0_003a6d	342	206,265,23.112
38654_0_003d07	417	323,382,27.975
3871_0_000d3e	488	429,488,24.722
3871_0_001614	333	269,328,3.819
3871_0_001c84	512	446,505,26.646
3871_0_002d1c	468	327,386,14.562
3871_0_002daa	672	595,654,4.606
3871_0_002f9e	553	474,533,7.891
3871_0_0031d2	474	335,394,15.605
3871_0_0035c1	475	409,468,22.368
3871_0_0036fc	497	438,497,22.622
3871_0_003cfc	496	437,496,16.747
3871_0_00440e	480	418,477,25.509
3871_0_00523f	680	606,665,5.132
3871_0_0059ee	389	268,327,21.776
3871_0_005be6	364	255,314,10.993
3880_0_0050af	635	560,619,8.422
3880_0_005b46	356	248,307,19.445
3880_0_007a80	497	438,497,17.392
3880_0_00904e	492	317,376,12.145
3880_0_00b4aa	445	247,306,17.707
3885_0_00020c	467	407,466,19.061
3885_0_000848	333	270,329,10.746
3885_0_001a79	386	267,326,30.416
3885_0_00287a	447	380,439,12.806
3885_0_00491b	494	424,483,19.877
3885_0_006636	438	279,338,17.209
3885_0_006a6a	693	615,674,11.562
3900_0_000e30	367	252,311,25.311
3900_0_0029d5	507	448,507,20.882
3900_0_002a11	485	421,480,15.226
3900_0_0030c1	349	290,349,17.170
3900_0_00505d	335	276,335,12.800
3900_0_0060a6	441	247,306,19.291
3914_0_00154f	336	273,332,8.800
3914_0_001ca4	464	404,463,16.861
3914_0_003485	494	424,483,21.019
3914_0_003dac	434	279,338,17.754
3914_0_0040a2	741	656,715,10.815
3914_0_004ab1	441	374,433,13.502
39416_1_0002cf	418	99,158,28.844
39416_1_001599	559	485,544,5.626
39432_0_00024c	320	236,295,20.839
39432_0_0006b4	378	286,345,29.118
39432_0_001691	320	236,295,19.841
39432_0_002d8a	356	243,302,19.102
39432_0_002dc2	353	254,313,30.362
39432_0_0030d1	260	164,223,28.866
39432_0_003783	257	173,232,16.635
39432_0_0039c6	372	254,313,26.013
39432_0_004c4f	351	267,326,20.839
39758_0_002bd6	459	275,334,37.577
39758_0_004916	349	288,347,3.131
3981_0_001119	472	405,464,21.359
3981_0_0040f2	407	281,340,13.312
3981_0_005904	339	252,311,2.547
3981_0_006b22	387	260,319,13.777
3981_0_007a81	337	254,313,2.998
3983_0_000426	536	475,534,14.929
3983_0_00060b	494	433,492,18.283
3983_0_002f6e	475	408,467,21.309
3983_0_0036ab	471	412,471,17.577
3983_0_0037b5	336	250,309,2.806
3983_0_0060d3	391	258,317,15.613
3983_0_00642d	387	260,319,17.211
398673_1_00093e	438	372,431,5.155
3988_0_000fa8	434	371,430,7.438
3988_0_001230	462	403,462,16.348
3988_0_001938	674	605,664,5.991
3988_0_0026f9	398	262,321,26.063
3988_0_00284a	478	410,469,20.463
39947_0_00032a	490	430,489,12.110
39947_0_000e79	447	260,319,19.842
39947_0_002e9b	515	446,505,13.417
39966_1_002c5e	577	488,547,3.990
39966_1_003247	308	235,294,2.753
400682_0_000a7b	1021	883,942,6.099
40199_1_00155f	507	423,482,14.162
402676_1_00014d	449	385,444,4.246
40296_1_001328	496	421,480,4.808
403677_1_003c34	496	415,474,7.155
4039_0_000092	658	569,628,3.613
4039_0_000edb	393	299,358,4.271
4039_0_002f14	558	431,490,15.545
4039_0_00380d	645	475,534,9.683
4039_0_0042c8	472	410,469,26.440
4039_0_004d2f	438	292,351,10.780
4039_0_0052a1	478	295,354,13.594
4039_0_006993	405	251,310,27.612
4039_0_007780	577	461,520,5.443
4072_0_00002e	479	418,477,22.757
4072_0_001095	425	302,361,17.275
4072_0_0017ff	675	599,658,6.516
4072_0_002f4f	426	298,357,12.464
4072_0_003bb1	475	360,419,14.904
4072_0_005177	455	296,355,15.233
4072_0_007280	421	287,346,12.245
407821_0_0014a7	313	207,266,14.047
407821_0_0038b8	291	227,286,17.369
4081_0_00049d	488	429,488,18.643
4081_0_0013f4	424	307,366,20.134
4081_0_002423	470	299,358,12.619
4081_0_00522e	409	276,335,7.974
4081_0_005d73	440	268,327,17.269
40932_0_000807	369	210,269,18.406
4097_0_0016c9	352	254,313,3.354
4097_0_001c4d	292	155,214,0.525
4097_0_002929	363	275,334,16.076
4097_0_00305a	341	199,258,7.295
4097_0_003b96	363	275,334,15.767
4097_0_004b8a	487	427,486,22.830
4097_0_005ca9	632	557,616,7.270
4097_0_0076d1	400	286,345,10.611
4097_0_00a24f	420	294,353,18.888
4097_0_00bad2	454	290,349,17.478
4097_0_00bdd8	489	429,488,23.599
4097_0_00d419	401	298,357,6.104
4097_0_00e584	342	195,254,18.157
4097_0_00eb50	420	294,353,20.348
4098_0_000d19	292	155,214,0.525
4098_0_0011bf	370	272,331,3.354
4098_0_00199f	363	275,334,15.767
4098_0_00267b	420	294,353,20.348
4098_0_0033ba	489	429,488,23.599
4098_0_0039f0	632	557,616,7.270
4098_0_004ce7	343	196,255,17.466
4098_0_005a8e	400	286,345,10.611
4098_0_007848	454	290,349,17.478
4100_0_004096	338	197,256,13.319
4100_0_005e96	341	253,312,6.636
4100_0_0064a0	420	294,353,20.348
4100_0_006b66	616	541,600,6.071
4100_0_0070c9	374	292,351,17.224
4100_0_007ebd	617	542,601,6.071
4100_0_008c91	420	294,353,20.348
4100_0_008e5a	692	430,489,24.259
4100_0_00a065	375	293,352,19.103
4100_0_00ae59	454	290,349,18.168
4100_0_00be4e	404	300,359,7.181
4100_0_00c5cb	318	220,279,1.536
4100_0_00cd8e	320	107,166,16.195
41047_1_0003c4	530	464,523,1.044
4113_0_000490	412	279,338,8.947
4113_0_001f7b	433	297,356,10.903
4113_0_002532	312	213,272,1.972
4113_0_002980	382	300,359,15.074
4113_0_004bb9	446	268,327,17.417
4113_0_004c26	424	307,366,18.897
4113_0_005948	498	344,403,18.069
411798_0_001eeb	330	244,303,12.255
412030_1_002469	559	477,536,4.073
412030_1_0031ba	601	519,578,2.131
412030_1_00885f	599	339,398,19.517
412030_1_008e85	647	126,185,15.277
412133_1_0026c6	288	223,282,7.927
412133_1_00e7d2	260	20,79,3.886
413071_1_000a5f	245	172,231,4.059
41427_0_00239a	346	61,120,13.781
41447_0_000ba5	317	221,280,30.991
41447_0_000fb4	335	271,330,26.532
41447_0_001217	336	230,289,33.034
41447_0_002a12	330	255,314,34.453
41447_0_003d5f	297	199,258,26.536
41447_0_003d9b	297	189,248,24.243
4155_0_0001a8	509	448,507,26.137
4155_0_000ae5	279	1,60,3.130
4155_0_002749	532	472,531,23.479
4155_0_002875	450	297,356,16.466
4155_0_0028c4	617	543,602,0.282
4155_0_0045d7	402	274,333,28.596
4155_0_004a1a	481	401,460,13.418
4155_0_005241	451	314,373,8.703
4155_0_005e0d	334	251,310,20.481
416450_1_00177e	479	404,463,8.218
41688_1_001a2a	529	462,521,7.004
4182_0_0009d6	599	532,591,2.326
4182_0_000d18	783	716,775,2.700
4182_0_000db5	442	355,414,8.193
4182_0_001efa	336	255,314,10.339
4182_0_0026dd	515	454,513,24.678
4182_0_004c76	412	273,332,27.786
4182_0_004fd0	475	400,459,11.771
418459_1_002288	637	538,597,6.908
418985_0_00150c	542	30,89,0.982
418985_0_00206a	339	247,306,13.416
419612_0_000b14	353	254,313,30.362
419612_0_000b3a	262	164,223,30.252
419612_0_00113c	343	260,319,19.245
419612_0_002102	373	266,325,28.121
419612_0_002504	376	285,344,26.494
419612_0_0035d4	397	305,364,29.118
42026_0_00156b	437	192,251,23.159
42026_0_00164c	362	210,269,29.339
42026_0_00166f	470	250,309,24.219
42026_0_0016ef	446	312,371,30.238
42026_0_002b6b	385	1,60,15.442
42026_0_0030a8	386	324,383,33.987
420778_1_000870	521	451,510,7.573
42254_0_000406	357	265,324,29.118
42254_0_0004b4	373	266,325,29.357
42254_0_000d2d	366	267,326,30.362
42254_0_001231	447	1,60,6.037
42254_0_00165e	278	194,253,15.899
42254_0_0029a3	313	190,249,13.025
42254_0_0029c8	331	189,248,13.087
42254_0_0031e9	260	164,223,27.629
42254_0_003498	376	291,350,21.339
42254_0_003dde	482	185,244,12.847
4232_0_00043d	680	604,663,0.479
4232_0_000766	331	267,326,4.140
4232_0_001526	443	383,442,26.526
4232_0_003c8b	467	334,393,11.095
4232_0_004099	159	11,70,0.393
4232_0_004708	689	613,672,1.477
4232_0_00501a	279	142,201,2.478
4232_0_0075ef	507	351,410,0.159
4232_0_009956	405	282,341,21.693
4232_0_00a3ef	444	383,442,27.450
4232_0_00b0b7	421	289,348,6.739
4232_0_00be9d	471	412,471,19.465
4232_0_00c8a4	413	305,364,22.584
42345_0_000a38	434	375,434,5.161
42345_0_00196d	721	650,709,5.429
42345_0_00221b	443	324,383,14.272
42345_0_003807	491	417,476,24.902
42345_0_003f15	518	450,509,20.939
42345_0_0041e5	448	389,448,4.053
42345_0_0041e9	507	435,494,18.909
42345_0_00568d	449	363,422,12.479
42345_0_005a80	335	251,310,7.771
42345_0_006037	492	412,471,25.785
423536_1_00026b	297	225,284,13.090
423536_1_000913	474	395,454,32.643
423536_1_00400a	1162	351,410,0.568
423536_1_0059eb	717	572,631,8.700
4236_0_000a7f	419	300,359,21.236
4236_0_000cef	483	423,482,24.176
4236_0_0015d5	335	250,309,2.148
4236_0_0016e6	434	326,385,22.317
4236_0_002b6a	297	11,70,4.940
4236_0_0051ef	499	440,499,26.903
4236_0_00634f	427	305,364,9.666
4236_0_006617	639	574,633,3.112
4236_0_006ac0	679	612,671,6.001
4236_0_007a6a	401	270,329,16.899
42514_0_000a0f	293	198,257,26.553
42514_0_000d40	326	249,308,32.871
42514_0_000daa	351	287,346,26.854
42514_0_000e8f	357	258,317,32.022
42514_0_0018fa	307	225,284,22.736
42514_0_002ada	368	270,329,30.505
42514_0_0043b5	319	222,281,35.536
425265_1_000514	638	572,631,0.618
426418_1_0010e5	475	405,464,8.106
42673_1_000576	511	441,500,11.433
42890_1_0003b5	943	434,493,18.082
42890_1_000585	204	35,94,14.515
42890_1_000aa7	523	375,434,9.837
429701_0_001c30	336	264,323,5.130
429701_0_001dd9	415	277,336,23.935
429701_0_0020c1	415	277,336,23.935
429701_0_002998	474	254,313,10.895
429701_0_005134	435	341,400,12.454
429701_0_0074af	522	461,520,25.224
43041_0_00237c	310	52,111,6.752
43151_0_000535	314	59,118,10.505
43179_0_000952	353	254,313,29.126
43179_0_00114f	304	231,290,14.629
43179_0_00171d	320	253,312,20.266
43179_0_0018a3	378	287,346,29.058
43179_0_001984	374	267,326,28.121
43179_0_00296c	736	43,102,1.440
43179_0_003038	289	205,264,18.609
43179_0_003784	331	235,294,30.102
43179_0_00385a	358	263,322,27.497
43179_0_003ceb	315	229,288,18.657
43346_0_001d8d	169	110,169,17.149
43346_0_0026fe	332	234,293,28.792
43346_0_003537	316	243,302,21.184
43346_0_00388d	353	254,313,30.362
43346_0_003d28	373	266,325,29.357
43346_0_004122	379	287,346,29.118
43346_0_0046bc	379	287,346,29.118
43346_0_0048f5	357	283,342,2.559
433476_1_000134	472	408,467,7.384
436010_1_001aa4	335	267,326,20.748
436010_1_00241e	534	456,515,0.919
436907_1_000753	437	373,432,0.862
43700_0_000643	343	235,294,33.151
43700_0_001400	354	290,349,23.853
43700_0_00177f	308	218,277,27.511
43700_0_00279b	294	185,244,21.938
43700_0_0027b7	300	192,251,25.714
43700_0_004334	331	255,314,33.267
438502_0_000254	363	276,335,30.185
438502_0_00321b	446	186,245,16.911
438502_0_0058ce	384	290,349,16.845
438503_0_0014ea	334	268,327,2.567
438503_0_001f1f	430	239,298,9.606
438503_0_002311	236	177,236,24.630
441894_0_000254	406	312,371,27.975
441894_0_0005f1	262	164,223,30.450
441894_0_001eb0	346	247,306,30.362
441921_0_002bb8	333	249,308,8.991
441959_1_0001d6	479	414,473,6.456
441960_1_000094	472	407,466,4.757
4432_0_0010ba	451	377,436,5.195
4432_0_0010bf	508	442,501,26.219
4432_0_0024cb	404	337,396,2.574
4432_0_0024e1	445	383,442,23.559
4432_0_0048b4	438	321,380,7.824
44394_0_000448	352	253,312,30.362
44394_0_000ba2	310	227,286,22.668
44394_0_000bd1	347	249,308,30.450
44394_0_000cff	391	297,356,27.975
447093_1_00160f	470	409,468,6.704
447095_1_000484	514	445,504,11.798
45235_1_00005d	499	437,496,1.489
45235_1_000979	566	368,427,4.308
452589_1_002867	249	184,243,10.741
45286_1_000d9c	425	361,420,3.721
4533_0_000679	401	339,398,9.864
4533_0_00252e	712	644,703,3.089
4533_0_003dab	597	530,589,1.066
45351_0_002682	218	139,198,24.237
454130_1_002be9	513	443,502,9.037
454923_0_002aa4	278	192,251,9.782
4555_0_0030c8	465	402,461,11.506
4555_0_00397a	450	259,318,24.664
4555_0_003f06	567	490,549,1.501
4555_0_00484d	527	173,232,12.991
4558_0_002298	464	404,463,11.502
4558_0_002ed2	445	259,318,25.223
4558_0_004c14	527	466,525,13.089
4558_0_0053f6	647	578,637,1.809
45607_1_000fc7	450	386,445,17.158
456900_0_001628	409	43,102,38.820
456999_1_002919	576	501,560,3.274
4572_0_002c67	793	725,784,0.997
4572_0_002d75	503	444,503,15.603
4572_0_003099	285	215,274,13.661
4572_0_003cbb	353	173,232,22.996
4577_0_001f96	521	457,516,11.985
4577_0_002a1d	455	389,448,14.523
4577_0_003268	447	259,318,17.295
4577_0_007484	448	259,318,25.385
4577_0_008ee1	521	462,521,13.578
45779_0_0018c9	316	237,296,28.302
4615_0_00094d	188	125,184,1.827
4615_0_0010cc	406	346,405,21.953
4615_0_0010f3	463	403,462,6.764
4615_0_001a2e	514	439,498,15.160
4615_0_002b63	417	307,366,22.696
4615_0_00378d	453	393,452,4.892
4615_0_004170	745	678,737,6.310
4615_0_00537d	451	390,449,4.892
461836_1_00160f	458	393,452,8.708
462227_1_000b1f	306	195,254,12.317
46433_1_00069b	595	261,320,5.027
46433_1_001174	375	81,140,15.161
46433_1_006cef	214	27,86,8.654
46433_1_0073b2	273	104,163,59.806
4686_0_0003d7	374	260,319,13.001
4686_0_000518	332	243,302,3.173
4686_0_00157e	302	241,300,5.502
4686_0_003a9e	908	790,849,0.614
4686_0_004352	588	520,579,3.361
472368_0_0015e0	405	283,342,26.513
472368_0_001e60	406	277,336,27.038
472368_0_002a1b	651	575,634,0.062
472368_0_0036e4	332	271,330,8.973
472368_0_003843	512	452,511,18.138
472368_0_004141	480	268,327,13.350
472368_0_007abb	442	349,408,12.836
472368_0_007c66	419	316,375,8.709
47790_0_001253	525	439,498,1.525
47790_0_001cd6	319	260,319,18.809
47790_0_00208b	379	240,299,20.407
4781_1_001717	685	621,680,6.491
4790_1_0011f9	531	450,509,7.133
4795_1_000248	491	409,468,7.855
480043_1_000885	452	150,209,3.517
480043_1_0010ab	767	699,758,2.239
480043_1_001957	203	121,180,9.351
482145_1_000e24	524	456,515,8.201
482537_0_00029e	379	287,346,29.118
482537_0_000319	373	266,325,28.121
482537_0_0005fc	169	104,163,16.150
482537_0_0006ab	189	128,187,16.775
482537_0_000878	628	534,593,21.880
482537_0_00144b	328	234,293,29.614
482537_0_001ea1	306	206,265,22.584
482537_0_0032af	280	204,263,16.997
482537_0_003dfa	353	254,313,30.362
482537_0_003f47	282	152,211,11.074
4829_1_002465	696	19,78,8.051
4829_1_00391f	336	274,333,5.253
484906_1_000b84	306	195,254,17.184
48498_0_004730	384	264,323,2.213
48498_0_004910	849	771,830,9.972
48498_0_006073	163	100,159,20.067
48698_0_000c61	332	236,295,26.855
48698_0_0022ac	338	231,290,32.945
48698_0_004879	311	218,277,26.499
48698_0_00528c	303	184,243,25.195
48698_0_00528d	328	208,267,26.105
48699_0_0012a0	338	230,289,32.945
48699_0_001b5b	228	65,124,3.435
48699_0_0026a6	332	236,295,26.855
48699_0_002c36	303	184,243,25.195
48699_0_002c38	301	208,267,26.105
48699_0_003779	311	218,277,26.499
48701_0_000d90	338	231,290,32.945
48701_0_002e99	332	236,295,26.855
48701_0_002ed5	311	218,277,27.908
48701_0_003532	308	208,267,26.105
48701_0_003534	304	185,244,25.195
48883_0_000254	378	284,343,27.975
48883_0_00092c	262	164,223,30.450
48883_0_001387	343	244,303,30.362
4909_1_000c73	395	324,383,1.793
4922_1_0008f5	363	304,363,1.182
49451_0_000207	486	426,485,22.765
49451_0_0018e8	454	290,349,17.198
49451_0_001a7e	351	253,312,1.616
49451_0_001f10	363	275,334,16.622
49451_0_002085	402	299,358,6.432
49451_0_0043d5	630	555,614,5.849
49451_0_00469d	420	294,353,20.348
49451_0_006848	339	198,257,11.145
4950_1_000df1	436	363,422,6.553
4952_1_000b9d	422	350,409,8.852
4952_1_000c44	426	101,160,20.737
4955_1_0007bd	455	391,450,17.115
500485_1_0017ad	507	432,491,3.730
5005_1_00078a	536	461,520,5.470
502779_1_00058a	498	429,488,3.794
502779_1_00145e	596	393,452,1.356
503106_1_000761	485	227,286,5.474
50402_0_0004bc	262	164,223,30.450
50402_0_00074c	386	292,351,27.975
50402_0_000bc4	346	247,306,30.362
50429_0_004831	357	254,313,0.329
50452_0_002687	331	186,245,1.093
50452_0_0030d6	373	287,346,22.146
5061_1_0027f2	539	473,532,4.341
5075_1_000d16	464	389,448,4.808
5078_1_001797	499	424,483,1.803
51031_0_001b18	319	225,284,30.917
51240_0_00360e	407	347,406,10.390
51240_0_004450	434	252,311,14.734
51240_0_005828	334	248,307,3.500
51240_0_006641	513	454,513,19.482
51240_0_006773	483	424,483,17.151
51240_0_008948	693	616,675,4.086
51240_0_008b2f	494	435,494,21.228
5127_1_002ee2	499	429,488,11.433
51314_1_001270	779	707,766,1.932
51315_1_000d75	548	243,302,45.286
51315_1_001888	767	699,758,4.264
51315_1_001a9c	207	125,184,9.351
51316_1_00072b	786	718,777,4.955
51337_0_000338	370	263,322,28.137
51337_0_0012df	358	237,296,17.793
51337_0_002143	379	287,346,29.118
51337_0_002fbf	328	235,294,19.503
51337_0_0034d7	227	133,192,29.391
51337_0_004971	351	252,311,30.362
51337_0_004972	351	252,311,30.362
51338_0_000d96	379	287,346,29.118
51338_0_001964	373	266,325,29.357
51338_0_001d32	311	216,275,21.013
51338_0_0025bd	333	235,294,30.722
51338_0_003b3f	353	254,313,30.362
5141_1_000396	344	275,334,8.082
5141_1_001024	428	364,423,9.869
515849_1_0009be	459	395,454,12.055
516756_0_000e54	351	16,75,15.751
51953_0_0008d6	413	329,388,9.730
51953_0_0025b4	445	324,383,12.563
51953_0_002d8f	442	383,442,3.458
51953_0_004935	492	412,471,27.756
51953_0_0052c7	514	450,509,23.926
51953_0_005375	335	251,310,9.994
51953_0_0053a9	511	443,502,22.669
51953_0_0057c5	501	427,486,23.248
51953_0_0057fb	439	371,430,6.988
519963_1_000d38	533	468,527,3.555
520822_0_00279e	306	33,92,29.927
52586_1_00002b	670	607,666,1.435
52612_0_000daf	282	220,279,2.295
52644_0_000284	472	378,437,27.975
52644_0_001150	390	254,313,18.854
52644_0_002bb7	352	253,312,30.362
52644_0_002ed7	262	164,223,30.450
52644_0_002f51	305	241,300,19.241
52670_0_000505	359	249,308,34.093
52670_0_000931	337	273,332,29.038
52670_0_000a80	297	197,256,20.216
52670_0_000a82	297	198,257,26.071
52670_0_004157	316	216,275,29.791
52670_0_004fad	323	248,307,33.439
5286_1_001560	309	235,294,6.736
5353_1_001bff	538	468,527,8.089
535359_0_001a87	280	196,255,10.922
535722_1_000cf3	481	417,476,0.112
54374_0_000125	386	292,351,27.975
54374_0_001419	408	337,396,16.736
54374_0_0021c6	343	244,303,30.362
54380_0_001a61	314	220,279,27.975
54380_0_00220f	340	241,300,30.362
54380_0_0026a2	262	164,223,30.450
54383_0_0008e8	339	240,299,30.362
54383_0_001401	262	164,223,30.450
54383_0_001a6b	386	292,351,27.975
5454_1_0016fb	447	376,435,6.710
546991_1_0006ba	282	39,98,7.011
546991_1_0006ea	611	548,607,0.311
54757_1_000d2f	345	272,331,19.577
5477_1_000eed	428	355,414,9.774
5477_2_0009fd	435	358,417,9.368
5478_1_000457	425	352,411,17.870
54969_0_003910	352	265,324,20.584
5507_1_000324	501	431,490,11.433
5518_1_001f48	499	427,486,13.743
554065_0_000aba	329	226,285,10.428
5544_1_000682	450	389,448,3.254
5544_2_000241	448	387,446,3.254
55661_0_0002c9	346	247,306,30.362
55661_0_0002fc	262	164,223,30.450
55661_0_000c4a	386	292,351,27.975
55661_0_0029bd	330	269,328,20.121
559295_1_0005a4	505	441,500,3.587
5599_1_001f0d	473	403,462,7.883
56086_0_0019ff	362	263,322,22.866
5627_1_0033fc	527	437,496,6.737
56313_0_000071	301	202,261,30.362
56313_0_000fda	262	164,223,30.450
56313_0_002665	356	262,321,27.975
563466_1_000930	549	472,531,8.930
56406_1_0002ff	415	351,410,1.639
5643_1_00270d	584	510,569,4.396
56484_1_0019f8	237	168,227,4.438
566037_1_000d08	408	340,399,2.603
56723_0_001711	335	272,331,26.222
56723_0_00186a	348	242,301,33.639
56723_0_003316	348	273,332,34.453
56723_0_004e24	352	254,313,30.665
568069_0_0008fb	346	245,304,30.420
568069_0_003173	303	60,119,5.714
568076_1_000f30	509	445,504,5.892
56857_0_001654	502	441,500,28.552
56857_0_0016ad	638	567,626,10.046
56857_0_002e05	438	338,397,9.652
56857_0_00364a	411	334,393,7.060
56857_0_00364c	424	362,421,15.147
56857_0_004934	422	362,421,9.262
569365_1_002dde	544	468,527,7.177
57068_0_001e1d	262	164,223,30.450
57068_0_002bcf	378	284,343,27.975
57068_0_00303b	339	240,299,30.362
572307_1_0010da	434	334,393,19.708
572307_1_0011a3	710	637,696,2.383
572307_1_0016b1	460	370,429,3.645
573508_1_002297	510	439,498,0.500
573729_1_0003a1	534	469,528,1.730
57397_0_001d20	350	251,310,30.362
57397_0_002395	262	164,223,30.450
57397_0_002dd9	314	220,279,27.975
57412_0_000531	262	164,223,30.450
57412_0_0005ff	314	220,279,27.975
57412_0_0037b9	346	247,306,30.362
57421_0_00010d	346	247,306,30.362
57421_0_000eea	262	164,223,30.450
57421_0_001bed	356	262,321,27.975
574566_0_001496	423	1,60,23.939
574774_1_001cf8	522	452,511,6.158
57577_0_00172d	487	423,482,14.924
57577_0_00306e	504	445,504,18.052
57577_0_0033f7	366	252,311,24.620
57577_0_006e3b	447	243,302,18.181
576137_1_000ca4	418	356,415,1.900
576137_1_003ce0	519	455,514,0.918
578455_1_000e86	533	469,528,11.045
578458_1_0029fb	267	4,63,0.187
578459_1_00033d	310	225,284,6.808
578462_1_001b19	384	312,371,27.931
578462_1_003db5	991	778,837,41.929
5801_1_000340	726	92,151,3.674
5801_1_000c49	368	22,81,14.891
5801_1_001878	789	717,776,1.744
5804_1_000636	371	25,84,26.520
[truncated: 1,359 more rows]
