# Supplementary material for: Evolution of sequence traits of prion-like proteins linked to amyotrophic lateral sclerosis (ALS)
Source: PeerJ. 2022 Nov 17;10:e14417. doi: 10.7717/peerj.14417 (PMC9676014; doi:10.7717/peerj.14417)
Supplement: Supplemental Information 2 [file peerj-10-14417-s002.gz › tree-files/TDP43.domains.txt]

10020_0_0006d9	298	106,164,RRM	193,241,RRM	4,76,NTD
10029_0_003aba	414	106,164,RRM	193,241,RRM	4,76,NTD
10036_0_00301e	414	106,164,RRM	193,241,RRM	4,76,NTD
10047_0_0011ca	336	106,164,RRM	193,241,RRM	4,76,NTD
100784_0_003879	414	106,164,RRM	193,241,RRM	4,76,NTD
10089_0_0012fd	414	106,164,RRM	193,241,RRM	4,76,NTD
10090_0_00137e	414	106,164,RRM	193,241,RRM	4,76,NTD
10093_0_001bd9	414	106,164,RRM	193,241,RRM	4,76,NTD
101020_0_0003b9	364	13,80,RRM	231,280,RRM	93,150,RRM
10116_0_0023ed	414	106,164,RRM	193,241,RRM	4,76,NTD
10141_0_002aa6	413	106,164,RRM	193,241,RRM	4,76,NTD
10160_0_00337a	385	106,164,RRM	181,213,RRM	4,76,NTD
10181_0_0037e6	414	106,164,RRM	193,241,RRM	4,76,NTD
10224_0_003724	311	110,168,RRM	197,245,RRM	7,79,NTD
1026970_0_0001f7	295	106,164,RRM	193,241,RRM	4,76,NTD
103372_0_00053c	499	108,172,RRM	194,242,RRM	4,77,NTD
103944_0_003870	424	115,173,RRM	13,85,NTD	202,250,RRM
1041015_0_00166a	533	109,168,RRM	194,242,RRM	3,78,NTD
104421_0_002917	514	108,172,RRM	4,77,NTD
104452_0_003520	436	125,181,RRM	15,90,NTD	207,255,RRM
104452_0_003541	411	107,164,RRM	193,241,RRM	5,78,NTD
104452_0_0039c0	262	135,183,RRM	5,61,NTD	60,107,RRM
104688_0_000517	578	109,164,RRM	194,242,RRM	3,78,NTD
1049336_0_000a4e	513	118,176,RRM	14,87,NTD	204,252,RRM
105023_0_002a15	405	107,171,RRM	197,244,RRM	5,77,NTD
105023_0_003da2	403	107,171,RRM	200,248,RRM	5,77,NTD
105231_0_0025e4	534	105,168,RRM	21,88,RRM	453,521,RRM
106582_0_003a9f	405	107,171,RRM	197,245,RRM	5,77,NTD
106582_0_005213	396	107,171,RRM	194,242,RRM	5,77,NTD
1088818_0_000df7	358	226,281,RRM	5,71,RRM	93,152,RRM
108931_0_000dad	448	108,165,RRM	193,242,RRM	3,76,NTD
109280_0_000732	436	107,171,RRM	228,276,RRM	5,77,NTD
109280_0_0033d4	405	107,169,RRM	199,247,RRM	5,77,NTD
109478_0_002cbf	414	106,164,RRM	193,241,RRM	4,76,NTD
110193_0_001ebe	472	110,168,RRM	196,244,RRM	5,79,NTD
112268_0_00203c	561	11,85,NTD	117,175,RRM	203,251,RRM
113334_0_001718	517	129,186,RRM	214,255,RRM	41,112,NTD
113334_0_002e53	555	124,199,NTD	235,290,RRM	316,364,RRM
113540_0_00106e	299	1,26,NTD	143,191,RRM	56,114,RRM
113540_0_00504c	409	107,165,RRM	194,242,RRM	5,77,NTD
114398_0_003a5d	448	112,170,RRM	198,246,RRM	5,79,NTD
1155016_0_0021e5	389	119,167,RRM	33,83,RRM
1155016_0_0027cb	120	45,118,NTD
1157962_0_001423	680	101,161,RRM	185,245,RRM	555,623,RRM
116153_0_002e4d	491	110,168,RRM	196,244,RRM	5,79,NTD
118200_0_002dcc	414	106,164,RRM	193,241,RRM	4,76,NTD
118797_0_003154	414	106,164,RRM	193,241,RRM	4,76,NTD
121225_0_00259f	456	108,165,RRM	194,242,RRM	4,77,NTD
121530_0_00000c	414	106,164,RRM	193,241,RRM	4,76,NTD
1218281_0_000e42	338	114,168,RRM	196,244,RRM	5,79,NTD
1218281_0_002df4	410	103,160,RRM	189,237,RRM	5,79,NTD
121845_0_003f80	360	102,162,RRM	189,238,RRM	4,75,NTD
1230840_0_001e1e	414	106,164,RRM	193,241,RRM	4,76,NTD
123851_0_00133c	541	108,166,RRM	194,242,RRM	4,77,NTD
125878_0_001aec	438	114,172,RRM	12,84,NTD	219,267,RRM
125945_0_001857	549	123,182,RRM	17,92,NTD	208,256,RRM
126957_0_00047a	462	108,166,RRM	194,242,RRM	4,77,NTD
127582_0_0035b1	414	106,164,RRM	193,241,RRM	4,76,NTD
128390_0_000d2c	414	106,164,RRM	193,241,RRM	4,76,NTD
1291522_0_000bde	190	33,91,RRM
13037_0_0009d9	305	178,226,RRM	5,76,NTD	93,150,RRM
13037_0_000cd0	411	107,164,RRM	193,241,RRM	5,78,NTD
13037_0_001298	441	124,180,RRM	14,89,NTD	206,254,RRM
130453_0_003a54	359	226,279,RRM	6,63,RRM	94,152,RRM
130453_0_0072a8	359	226,279,RRM	6,63,RRM	94,152,RRM
1314672_1_0022a8	465	163,232,RRM	263,320,RRM	356,425,RRM	87,151,RRM
13146_0_001009	414	106,164,RRM	193,241,RRM	4,76,NTD
13164_0_001116	392	109,174,RRM	194,243,RRM	5,77,NTD
13164_0_001245	405	119,183,RRM	203,256,RRM	3,79,NTD
13164_0_002826	333	107,164,RRM	192,241,RRM	7,79,NTD
13164_0_002a50	365	103,155,RRM	188,240,RRM	2,73,NTD
132113_0_00110b	464	108,172,RRM	4,77,NTD
13249_0_001a0f	461	109,165,RRM	194,243,RRM	4,77,NTD
132908_0_001989	414	106,164,RRM	193,241,RRM	4,76,NTD
13333_0_0033e6	533	102,162,RRM	15,80,RRM	269,334,RRM	383,442,RRM
13333_0_0038e2	363	227,282,RRM	5,62,RRM	93,150,RRM
133434_0_00181d	500	107,156,RRM	191,237,RRM	4,78,NTD
133434_0_003d70	512	115,174,RRM	196,244,RRM	4,78,NTD
133901_0_00118f	446	107,169,RRM	209,256,RRM	4,76,NTD
136037_0_0008bd	522	108,166,RRM	4,77,NTD
13616_0_002fc9	414	106,164,RRM	193,241,RRM	4,76,NTD
13686_0_002f7a	497	108,172,RRM	4,77,NTD
13735_0_002bbb	414	106,164,RRM	193,241,RRM	4,76,NTD
139723_0_001120	560	11,85,NTD	117,175,RRM	203,251,RRM
1415176_0_002fba	414	106,164,RRM	193,241,RRM	4,76,NTD
142615_0_001045	358	13,80,RRM	226,281,RRM	93,151,RRM
143302_0_000f44	414	106,164,RRM	193,241,RRM	4,76,NTD
143948_0_0000e7	332	107,164,RRM	192,241,RRM	7,79,NTD
143948_0_0010ce	365	103,155,RRM	188,240,RRM	2,73,NTD
143948_0_001f20	403	119,183,RRM	203,256,RRM	3,79,NTD
143948_0_0024a8	392	109,174,RRM	194,243,RRM	5,77,NTD
143995_0_00196b	602	139,212,NTD	243,307,RRM	329,377,RRM
144034_0_002411	514	108,172,RRM	4,77,NTD
144197_0_000478	405	107,171,RRM	197,245,RRM	5,77,NTD
144197_0_001a7c	397	107,171,RRM	194,242,RRM	5,77,NTD
145388_0_0034b1	605	112,168,RRM	213,272,RRM	582,602,RRM
146911_0_004872	415	106,164,RRM	193,241,RRM	4,76,NTD
1480154_0_001d4c	455	295,350,RRM	8,66,RRM	96,156,RRM
1480154_0_002f94	408	253,308,RRM	69,126,RRM	8,29,RRM
150288_0_00318b	396	107,171,RRM	194,242,RRM	5,77,NTD
150288_0_003e58	398	107,170,RRM	193,241,RRM	5,77,NTD
1507135_0_001078	463	108,172,RRM	4,77,NTD
15368_0_0023ba	643	234,291,RRM	5,63,RRM	94,154,RRM
156304_0_0014c8	469	108,172,RRM	4,77,NTD
156563_0_002b6b	414	106,164,RRM	193,241,RRM	4,76,NTD
158383_0_002818	344	227,284,RRM	6,64,RRM	94,152,RRM
158383_0_008022	384	227,284,RRM	6,64,RRM	94,152,RRM
158441_0_002cfb	461	111,168,RRM	197,245,RRM	4,77,NTD
1608454_0_0033f7	402	107,171,RRM	199,247,RRM	5,77,NTD
1608454_0_0077ce	406	112,175,RRM	199,246,RRM	5,77,NTD
1608454_0_009f24	405	112,169,RRM	199,246,RRM	5,77,NTD
1608454_0_00a2d3	402	107,171,RRM	199,247,RRM	5,77,NTD
1629725_0_000672	449	109,168,RRM	195,243,RRM	5,78,NTD
166361_0_00148e	463	110,168,RRM	196,244,RRM	5,79,NTD
166423_0_000ceb	471	108,172,RRM	4,77,NTD
1676925_0_003168	408	107,165,RRM	194,242,RRM	5,77,NTD
1676925_0_0042b7	415	107,165,RRM	194,242,RRM	5,77,NTD
168631_0_000aee	454	126,181,RRM	15,90,NTD	207,255,RRM
168631_0_001208	410	107,170,RRM	193,241,RRM	5,78,NTD
168631_0_001378	183	5,76,NTD	92,149,RRM
1720309_0_001e92	277	123,175,RRM	39,102,RRM
1737458_0_000598	414	106,164,RRM	193,241,RRM	4,76,NTD
174628_0_0014cf	573	109,164,RRM	194,242,RRM	3,78,NTD
175836_0_001b48	364	1,26,NTD	143,191,RRM	56,114,RRM
176057_0_0016c2	411	106,164,RRM	193,241,RRM	4,76,NTD
176946_0_0000c3	415	106,164,RRM	193,241,RRM	4,76,NTD
178035_0_001977	481	108,172,RRM	4,77,NTD
180498_0_003132	359	226,281,RRM	5,64,RRM	94,160,RRM
181119_0_002e3f	414	106,164,RRM	193,241,RRM	4,76,NTD
1841481_0_001a94	405	107,171,RRM	197,245,RRM	5,77,NTD
1841481_0_004e73	396	107,171,RRM	194,242,RRM	5,77,NTD
185453_0_00272c	414	106,164,RRM	193,241,RRM	4,76,NTD
1868482_0_001010	414	106,164,RRM	193,241,RRM	4,76,NTD
186990_0_000d6e	414	106,164,RRM	193,241,RRM	4,76,NTD
187382_0_0005b2	414	106,164,RRM	193,241,RRM	4,76,NTD
188344_0_001e83	330	109,157,RRM	22,80,RRM
188379_0_00335b	414	106,164,RRM	193,241,RRM	4,76,NTD
192259_0_002e42	363	224,281,RRM	6,71,RRM	94,160,RRM
197043_0_0055da	388	101,150,RRM	21,79,RRM
198806_0_001121	414	106,164,RRM	193,241,RRM	4,76,NTD
199890_0_00137d	563	11,85,NTD	117,175,RRM	203,251,RRM
200316_0_003c72	329	193,247,RRM	3,27,RRM	57,123,RRM
2015173_0_00136f	520	108,172,RRM	4,77,NTD
202946_0_000a8b	414	106,164,RRM	193,241,RRM	4,76,NTD
206008_0_004d1a	360	229,286,RRM	5,63,RRM	94,154,RRM
211228_0_00147b	597	108,172,RRM	4,77,NTD
214687_0_000c2d	359	227,276,RRM	5,63,RRM	93,151,RRM
214687_0_001ed0	363	227,282,RRM	5,72,RRM	93,151,RRM
215358_0_00582f	396	107,171,RRM	194,242,RRM	5,77,NTD
215358_0_0058f4	396	107,171,RRM	194,242,RRM	5,77,NTD
216574_0_001f02	414	106,164,RRM	193,241,RRM	4,76,NTD
217634_0_0037eb	462	110,168,RRM	196,244,RRM	5,79,NTD
218467_0_001ef3	501	109,166,RRM	196,245,RRM	5,78,NTD
218851_0_002c5d	369	235,290,RRM	5,63,RRM	93,146,RRM
218851_0_005e25	157	23,41,RRM	45,64,RRM
219809_0_002719	511	108,172,RRM	4,77,NTD
222816_0_002016	498	108,172,RRM	194,242,RRM	4,77,NTD
224129_0_0000f8	386	112,171,RRM	198,246,RRM	7,81,NTD
225117_0_000593	365	228,282,RRM	5,63,RRM	93,147,RRM
225117_0_0071c0	361	228,282,RRM	5,62,RRM	93,157,RRM
225117_0_007925	361	228,282,RRM	5,62,RRM	93,157,RRM
225164_0_001897	268	108,172,RRM	194,242,RRM	4,77,NTD
225164_0_005894	322	108,166,RRM	194,243,RRM	4,77,NTD
225400_0_0026ea	414	106,164,RRM	193,241,RRM	4,76,NTD
22663_0_0072e3	359	13,80,RRM	226,281,RRM	93,148,RRM
230844_0_000e41	414	106,164,RRM	193,241,RRM	4,76,NTD
240206_0_003132	414	106,164,RRM	193,241,RRM	4,76,NTD
244447_0_002586	402	114,177,RRM	200,248,RRM	5,77,NTD
244447_0_002928	395	107,170,RRM	193,241,RRM	5,77,NTD
246437_0_000d78	414	106,164,RRM	193,241,RRM	4,76,NTD
246812_0_0008c6	305	178,226,RRM	5,76,NTD	93,150,RRM
246812_0_002c45	443	125,180,RRM	14,89,NTD	206,254,RRM
259920_0_0011e3	414	106,164,RRM	193,241,RRM	4,76,NTD
2711_0_000774	358	225,280,RRM	5,63,RRM	93,155,RRM
2711_0_004b82	456	112,178,RRM	8,75,RRM
279965_0_000b9f	414	106,164,RRM	193,241,RRM	4,76,NTD
28532_0_001399	368	233,290,RRM	5,64,RRM	93,158,RRM
28588_0_000efc	580	109,164,RRM	194,242,RRM	3,78,NTD
28612_0_000eca	571	109,164,RRM	194,242,RRM	3,78,NTD
28612_0_005363	314	112,170,RRM	194,237,RRM	5,80,NTD
286306_0_00242d	782	108,172,RRM	4,77,NTD	507,555,RRM
286706_0_002039	487	109,165,RRM	194,243,RRM	4,77,NTD
28737_0_004a7c	414	108,163,RRM	193,241,RRM	4,76,NTD
28743_0_001a6e	396	107,171,RRM	194,242,RRM	5,77,NTD
28743_0_0022d6	405	107,171,RRM	197,245,RRM	5,77,NTD
29029_0_00199b	488	112,164,RRM	195,243,RRM	5,80,NTD
29029_0_0019bc	531	111,168,RRM	196,244,RRM	5,80,NTD
29029_0_001a2b	491	111,170,RRM	196,244,RRM	5,80,NTD
29030_0_001ecf	536	109,168,RRM	194,242,RRM	3,78,NTD
29031_0_00229a	307	130,187,RRM	216,264,RRM	5,80,NTD
29053_0_0012f5	513	107,171,RRM	3,76,NTD
29058_0_002da6	297	177,225,RRM	5,76,NTD	92,149,RRM
29073_0_002038	414	106,164,RRM	193,241,RRM	4,76,NTD
29078_0_002bdd	283	104,136,RRM	4,76,NTD
29088_0_001723	414	106,164,RRM	193,241,RRM	4,76,NTD
291302_0_0037e6	414	106,164,RRM	193,241,RRM	4,76,NTD
29159_0_0023e3	417	109,183,NTD	232,296,RRM	318,366,RRM
29159_0_005254	403	109,171,RRM	195,243,RRM	4,77,NTD
29159_0_0061dd	457	120,182,RRM	206,252,RRM	4,77,NTD
294128_0_0006a6	463	113,179,RRM	199,247,RRM	4,77,NTD
2951_1_00461e	329	187,254,RRM	77,143,RRM
2951_1_008526	521	240,299,RRM	54,113,RRM
29655_0_000fc7	376	228,284,RRM	5,71,RRM	94,159,RRM
296587_0_001fdd	131	3,66,RRM	83,130,RRM
29729_0_00336c	357	225,277,RRM	5,61,RRM	93,154,RRM
29729_0_00780f	356	225,279,RRM	5,61,RRM	93,157,RRM
29730_0_003f67	357	226,280,RRM	5,61,RRM	93,157,RRM
29730_0_004bcc	357	225,277,RRM	5,62,RRM	93,154,RRM
29760_0_001eea	359	226,280,RRM	5,63,RRM	94,148,RRM
299123_0_000f6f	414	106,164,RRM	193,241,RRM	4,76,NTD
30019_0_000c35	568	132,192,RRM	217,265,RRM	3,78,NTD
30023_0_002030	535	109,168,RRM	194,242,RRM	3,78,NTD
30025_0_001781	539	114,173,RRM	199,247,RRM	3,78,NTD
30069_0_001a97	567	11,85,NTD	117,175,RRM	203,251,RRM
303518_0_000c93	405	107,171,RRM	197,245,RRM	5,77,NTD
303518_0_001fa0	396	107,171,RRM	194,242,RRM	5,77,NTD
30419_0_000365	414	106,164,RRM	193,241,RRM	4,76,NTD
30455_0_000103	330	109,157,RRM	22,80,RRM
30521_0_002dbc	414	106,164,RRM	193,241,RRM	4,76,NTD
30538_0_000205	414	106,164,RRM	193,241,RRM	4,76,NTD
3055_0_001052	316	235,302,RRM	5,60,RRM	93,150,RRM
30608_0_00076b	413	106,152,RRM	192,240,RRM	4,76,NTD
30611_0_002872	294	4,76,NTD	79,121,RRM
3068_0_001441	303	220,287,RRM	4,66,RRM	88,145,RRM
30732_0_000f79	476	123,179,RRM	296,363,RRM	30,90,RRM
30732_0_0010d7	405	107,171,RRM	197,245,RRM	5,77,NTD
30732_0_003a24	453	100,168,RRM	273,340,RRM	8,66,RRM
30732_0_003bc9	396	107,169,RRM	194,242,RRM	5,77,NTD
307491_0_0013d2	333	107,164,RRM	192,241,RRM	7,79,NTD
307491_0_00289d	392	109,174,RRM	194,243,RRM	5,77,NTD
307491_0_0040bf	405	119,183,RRM	203,256,RRM	3,79,NTD
3075_0_0008dc	777	151,208,RRM	581,639,RRM	65,131,RRM
307658_0_002c5c	500	108,172,RRM	4,77,NTD
3076_0_0023c9	662	122,186,RRM	36,101,RRM	533,591,RRM
307959_0_005c25	405	112,169,RRM	199,246,RRM	5,77,NTD
307959_0_005c63	402	107,171,RRM	199,247,RRM	5,77,NTD
307959_0_0069f3	406	112,170,RRM	199,246,RRM	5,77,NTD
307959_0_007199	399	107,171,RRM	199,247,RRM	5,77,NTD
31033_0_0008ce	399	123,181,RRM	206,255,RRM	5,77,NTD
31033_0_0033ea	402	107,171,RRM	197,245,RRM	5,77,NTD
310752_0_000ca0	414	106,164,RRM	193,241,RRM	4,76,NTD
31234_0_0075ad	409	183,244,RRM	264,323,RRM	50,123,NTD
315563_0_0005cd	458	128,178,RRM	213,261,RRM	5,79,NTD
319348_0_0042b2	514	110,164,RRM	194,242,RRM	5,78,NTD
321398_0_00239f	414	106,164,RRM	193,241,RRM	4,76,NTD
3218_0_000c2d	456	105,163,RRM	17,75,RRM	297,353,RRM
3218_0_002be4	456	105,163,RRM	17,74,RRM	297,353,RRM
32264_0_00003e	329	107,167,RRM	194,240,RRM	4,78,NTD
32507_0_000984	402	107,171,RRM	194,242,RRM	5,77,NTD
32507_0_000ead	396	107,171,RRM	194,242,RRM	5,77,NTD
32536_0_003b63	414	106,164,RRM	193,241,RRM	4,76,NTD
326594_0_00207c	485	107,171,RRM	3,76,NTD
326968_0_00355a	358	225,279,RRM	5,63,RRM	93,151,RRM
328815_0_002676	414	106,164,RRM	193,241,RRM	4,76,NTD
33097_0_0011bf	551	107,164,RRM	23,85,RRM	441,508,RRM
33119_0_005418	396	250,304,RRM	6,64,RRM	94,151,RRM
336983_0_000d10	367	106,140,RRM	146,194,RRM	4,76,NTD
345164_0_001376	414	106,164,RRM	193,241,RRM	4,76,NTD
34638_0_000c59	479	114,172,RRM	200,248,RRM	5,78,NTD
34720_0_00159a	499	108,172,RRM	194,242,RRM	4,77,NTD
34740_0_000558	302	178,226,RRM	5,76,NTD	93,150,RRM
34740_0_003840	443	125,180,RRM	14,89,NTD	206,254,RRM
34740_0_003a36	411	107,164,RRM	193,241,RRM	5,78,NTD
3476_0_007619	358	225,282,RRM	5,62,RRM	93,158,RRM
34839_0_003a35	413	106,164,RRM	193,241,RRM	4,76,NTD
34882_0_002f32	414	106,164,RRM	193,241,RRM	4,76,NTD
34882_0_002f70	414	106,164,RRM	193,241,RRM	4,76,NTD
35019_0_002c3c	416	106,164,RRM	193,241,RRM	4,76,NTD
35525_0_00545b	646	109,166,RRM	195,243,RRM	5,78,NTD
35525_0_005d47	183	1,36,RRM	95,130,RRM
3555_0_0056e2	386	249,304,RRM	5,72,RRM	94,157,RRM
35570_0_0004f5	484	108,172,RRM	193,240,RRM	3,77,NTD
3562_0_002988	393	256,311,RRM	5,69,RRM	94,150,RRM
35883_0_001e1f	371	14,81,RRM	228,283,RRM	94,158,RRM
36300_0_0025b8	414	106,164,RRM	193,241,RRM	4,76,NTD
3641_0_000416	357	225,279,RRM	5,61,RRM	93,157,RRM
3649_0_002270	358	224,279,RRM	5,70,RRM	93,147,RRM
3656_0_003660	369	13,80,RRM	228,282,RRM	93,159,RRM
3661_0_004e74	460	114,172,RRM	8,75,RRM
3661_0_00512c	371	234,288,RRM	5,70,RRM	93,152,RRM
3661_0_0056f3	435	112,177,RRM	8,75,RRM
3661_0_006409	371	13,80,RRM	231,285,RRM	93,151,RRM
3673_0_0033ff	370	229,283,RRM	5,63,RRM	93,151,RRM
37001_0_0010dd	507	171,219,RRM	3,59,NTD	86,136,RRM
37003_0_000df7	402	107,171,RRM	194,242,RRM	5,77,NTD
37003_0_001ff8	396	107,171,RRM	194,242,RRM	5,77,NTD
3702_0_004b36	379	242,299,RRM	5,66,RRM	93,157,RRM
370354_1_002001	506	136,201,RRM	58,111,RRM	6,40,RRM
370355_1_00223a	422	12,69,RRM	97,163,RRM
37040_0_00209f	414	106,164,RRM	193,241,RRM	4,76,NTD
3711_0_002a15	381	241,298,RRM	5,66,RRM	93,157,RRM
3726_0_003dcc	384	242,299,RRM	5,66,RRM	93,157,RRM
37293_0_0009ba	414	106,164,RRM	193,241,RRM	4,76,NTD
37344_0_000e8d	552	108,172,RRM	4,77,NTD
3750_0_000727	365	228,282,RRM	5,63,RRM	93,155,RRM
3750_0_005e54	365	228,282,RRM	5,62,RRM	93,151,RRM
3760_0_004f74	363	229,275,RRM	5,63,RRM	93,159,RRM
37621_0_001353	436	110,168,RRM	196,248,RRM	4,77,NTD
37653_0_0014bb	401	107,171,RRM	193,241,RRM	4,77,NTD
37653_0_0014bc	395	106,170,RRM	192,241,RRM	4,77,NTD
37682_0_00a747	373	239,297,RRM	5,63,RRM	96,163,RRM
3775_0_00430c	378	13,80,RRM	226,281,RRM	93,159,RRM
378494_0_000ec3	210	108,168,RRM	4,77,NTD
378494_0_0024c6	123	1,27,NTD	56,96,RRM
378494_0_006b79	385	180,228,RRM	4,66,NTD	94,153,RRM
379532_0_0044c9	367	106,138,RRM	146,194,RRM	4,76,NTD
381198_0_001ed0	438	130,188,RRM	217,265,RRM	28,100,NTD
38123_0_000146	286	105,151,RRM	20,76,RRM
38123_0_0003a2	270	110,159,RRM	4,75,NTD
3821_0_002039	358	227,281,RRM	6,73,RRM	94,152,RRM
3827_0_00450d	366	231,286,RRM	6,64,RRM	94,153,RRM
3827_0_004ee3	359	226,280,RRM	6,63,RRM	94,152,RRM
3847_0_000406	362	231,285,RRM	6,73,RRM	94,152,RRM
3847_0_00679f	365	14,81,RRM	233,288,RRM	94,152,RRM
38626_0_0006e3	414	106,164,RRM	193,241,RRM	4,76,NTD
38654_0_0004b3	414	106,164,RRM	193,241,RRM	4,76,NTD
3871_0_002283	379	239,293,RRM	6,72,RRM	95,151,RRM
3880_0_0078b8	397	227,281,RRM	6,63,RRM	94,152,RRM
3885_0_000c2b	357	229,283,RRM	6,73,RRM	94,152,RRM
3900_0_003ad2	449	120,178,RRM	2,31,RRM	258,313,RRM	66,89,RRM
3900_0_003aed	450	126,184,RRM	264,319,RRM	6,37,RRM	72,95,RRM
3900_0_0088ca	328	185,240,RRM	6,73,RRM	94,126,RRM
3914_0_00312b	357	229,283,RRM	7,74,RRM	95,153,RRM
39432_0_003092	414	106,164,RRM	193,241,RRM	4,76,NTD
39758_0_001bd1	403	116,174,RRM	202,250,RRM	5,80,NTD
3981_0_002913	357	224,279,RRM	5,65,RRM	93,158,RRM
3981_0_00488f	358	225,279,RRM	5,65,RRM	94,159,RRM
3983_0_004951	368	121,161,RRM	235,289,RRM	5,64,RRM
3983_0_005026	359	226,280,RRM	5,63,RRM	94,159,RRM
3988_0_0023a7	359	226,281,RRM	5,64,RRM	94,159,RRM
39947_0_000767	363	232,289,RRM	5,64,RRM	94,161,RRM
400682_0_001f53	693	13,80,NTD	138,195,RRM	222,276,RRM
4039_0_006243	417	230,282,RRM	6,66,RRM	94,152,RRM
4072_0_0013d3	372	234,288,RRM	6,64,RRM	94,161,RRM
407821_0_002e86	447	112,170,RRM	198,246,RRM	5,79,NTD
4081_0_0013fc	376	239,293,RRM	6,64,RRM	94,161,RRM
40932_0_000873	333	107,164,RRM	192,241,RRM	7,79,NTD
40932_0_001e18	392	109,174,RRM	194,243,RRM	5,77,NTD
40932_0_002ef5	398	119,183,RRM	203,256,RRM	3,79,NTD
40932_0_0045e0	365	103,155,RRM	188,240,RRM	2,73,NTD
4097_0_000dc8	366	230,284,RRM	6,64,RRM	94,160,RRM
4097_0_00a825	367	229,283,RRM	6,64,RRM	94,160,RRM
4098_0_001341	368	230,284,RRM	6,64,RRM	94,160,RRM
4100_0_009c34	366	230,284,RRM	6,64,RRM	94,160,RRM
4113_0_0006ba	371	234,288,RRM	6,64,RRM	94,161,RRM
411798_0_0012e0	469	108,172,RRM	194,242,RRM	4,77,NTD
41427_0_000b44	365	122,180,RRM	16,90,NTD	208,253,RRM
41427_0_001a3a	596	125,183,RRM	19,93,NTD	211,259,RRM
41427_0_00340a	613	122,180,RRM	16,90,NTD	208,256,RRM
41447_0_001354	396	107,171,RRM	194,242,RRM	5,77,NTD
41447_0_001ed6	405	107,171,RRM	197,245,RRM	5,77,NTD
4155_0_0008e8	375	233,290,RRM	6,70,RRM	94,151,RRM
41668_1_001a4a	333	103,167,RRM	22,72,RRM
41668_1_002eb9	525	12,68,RRM	172,239,RRM	95,144,RRM
4182_0_00575e	364	228,285,RRM	6,66,RRM	94,149,RRM
418985_0_0020ba	219	131,199,NTD
418985_0_0020bb	184	11,69,RRM	127,158,RRM
419612_0_001907	414	106,164,RRM	193,241,RRM	4,76,NTD
42026_0_00346c	527	109,168,RRM	194,242,RRM	3,78,NTD
42254_0_001785	414	106,164,RRM	193,241,RRM	4,76,NTD
4232_0_000e3e	166	37,70,RRM	97,132,RRM
4232_0_0090ff	400	229,283,RRM	6,66,RRM	94,152,RRM
4232_0_00a7ba	153	1,30,RRM
4232_0_00b401	445	140,202,RRM	237,305,RRM
42345_0_000d93	359	227,282,RRM	5,72,RRM	93,153,RRM
423536_1_0048ba	527	171,222,RRM	241,299,RRM
4236_0_006966	406	241,295,RRM	6,72,RRM	94,152,RRM
42514_0_00049f	400	107,169,RRM	199,247,RRM	5,77,NTD
42514_0_00181d	404	111,174,RRM	198,243,RRM	5,77,NTD
429701_0_0040f6	364	228,285,RRM	6,66,RRM	94,159,RRM
43041_0_001c46	559	11,85,NTD	117,175,RRM	203,251,RRM
43151_0_001142	609	11,85,NTD	117,172,RRM	203,251,RRM
43179_0_0005ff	414	106,164,RRM	193,241,RRM	4,76,NTD
43346_0_002e0a	414	106,164,RRM	193,241,RRM	4,76,NTD
43700_0_0005ec	401	10,82,NTD	112,176,RRM	199,247,RRM
43700_0_0016ae	413	107,171,RRM	205,253,RRM	5,77,NTD
438502_0_004bad	382	111,169,RRM	198,247,RRM	4,79,NTD
438503_0_000700	555	168,226,RRM	254,302,RRM	64,137,NTD
441894_0_0014d1	414	106,164,RRM	193,241,RRM	4,76,NTD
441921_0_000eca	564	108,172,RRM	4,77,NTD
4432_0_0029a4	357	224,278,RRM	5,65,RRM	93,154,RRM
4432_0_004305	523	16,83,RRM	262,317,RRM	390,451,RRM	96,155,RRM
44394_0_0028cc	414	106,164,RRM	193,241,RRM	4,76,NTD
4533_0_000c17	360	231,288,RRM	5,64,RRM	94,154,RRM
4533_0_002c02	364	229,286,RRM	5,72,RRM	94,154,RRM
45351_0_004ced	291	117,176,RRM	201,254,RRM	5,80,NTD
454923_0_001be0	468	108,172,RRM	194,242,RRM	4,77,NTD
4555_0_003e37	362	231,288,RRM	5,64,RRM	94,154,RRM
4558_0_002969	360	229,286,RRM	5,65,RRM	94,154,RRM
456900_0_0029ba	489	108,172,RRM	4,77,NTD
4572_0_00197d	684	267,324,RRM	5,72,RRM	94,158,RRM
4572_0_003440	341	2,32,RRM	212,270,RRM	69,136,RRM
45779_0_0013a4	408	105,163,RRM	191,239,RRM	5,78,NTD
45779_0_002dea	442	126,181,RRM	15,90,NTD	207,255,RRM
45779_0_003c91	307	176,224,RRM	5,76,NTD	91,148,RRM
4577_0_003384	360	229,285,RRM	5,63,RRM	94,154,RRM
4577_0_0073a2	360	229,286,RRM	5,63,RRM	94,154,RRM
4615_0_0036db	363	229,284,RRM	5,65,RRM	93,151,RRM
4686_0_004192	483	113,172,RRM	13,79,RRM
4686_0_004ad3	363	227,282,RRM	5,72,RRM	93,153,RRM
472368_0_008f7d	370	228,285,RRM	6,73,RRM	94,151,RRM
47790_0_000ce8	246	106,163,RRM	24,84,RRM
482537_0_00335d	302	106,164,RRM	193,241,RRM	4,76,NTD
48498_0_004f65	351	115,178,RRM	198,250,RRM	4,77,NTD
48698_0_000215	405	107,171,RRM	197,245,RRM	5,77,NTD
48698_0_001b4f	396	107,171,RRM	194,242,RRM	5,77,NTD
48698_0_001b87	396	107,171,RRM	194,242,RRM	5,77,NTD
48699_0_004cd0	405	107,171,RRM	197,245,RRM	5,77,NTD
48699_0_0059ba	396	107,171,RRM	194,242,RRM	5,77,NTD
48699_0_005dc0	396	107,171,RRM	194,242,RRM	5,77,NTD
48701_0_0010ec	405	107,171,RRM	197,245,RRM	5,77,NTD
48701_0_003d10	396	107,171,RRM	194,242,RRM	5,77,NTD
48709_0_002068	459	110,167,RRM	196,244,RRM	4,77,NTD
48883_0_0028ad	414	106,164,RRM	193,241,RRM	4,76,NTD
49451_0_002839	369	233,287,RRM	6,64,RRM	94,160,RRM
50402_0_002aec	414	106,164,RRM	193,241,RRM	4,76,NTD
50429_0_00243c	349	115,178,RRM	198,250,RRM	4,77,NTD
51031_0_002bd1	345	178,247,RRM	96,125,RRM
51240_0_002914	360	225,279,RRM	5,63,RRM	93,151,RRM
51337_0_001902	414	106,164,RRM	193,241,RRM	4,76,NTD
51338_0_00223e	302	106,164,RRM	193,241,RRM	4,76,NTD
51338_0_0025c7	413	106,164,RRM	194,240,RRM	4,76,NTD
51655_0_0002b6	438	106,164,RRM	198,240,RRM	5,78,NTD
516756_0_000e67	467	108,172,RRM	194,242,RRM	4,77,NTD
51953_0_002cef	359	227,282,RRM	5,72,RRM	93,158,RRM
520822_0_0016ef	499	108,172,RRM	4,77,NTD
52283_0_0012be	106	26,100,NTD
52612_0_003a1a	471	108,166,RRM	194,242,RRM	4,77,NTD
52644_0_002b1b	414	106,164,RRM	193,241,RRM	4,76,NTD
52670_0_001383	405	107,171,RRM	197,245,RRM	5,77,NTD
52670_0_004cb7	396	107,171,RRM	194,242,RRM	5,77,NTD
535359_0_000f7b	464	108,172,RRM	4,77,NTD
54374_0_001b7b	414	106,164,RRM	193,241,RRM	4,76,NTD
54380_0_000d36	414	106,164,RRM	193,241,RRM	4,76,NTD
54383_0_000f45	418	106,164,RRM	193,241,RRM	4,76,NTD
54969_0_000fcd	490	115,169,RRM	199,247,RRM	5,79,NTD
554065_0_0006e6	619	20,80,RRM	478,536,RRM	97,144,RRM
55661_0_002180	414	106,164,RRM	193,241,RRM	4,76,NTD
56086_0_00109f	279	109,133,RRM	148,196,RRM	4,77,NTD
56086_0_0019eb	524	148,207,RRM	233,280,RRM	42,115,NTD
56086_0_0043b7	412	107,163,RRM	193,237,RRM	6,77,NTD
56313_0_001584	334	113,161,RRM	26,84,RRM
564608_0_00074d	406	148,198,RRM	24,77,RRM
564608_0_000be1	406	252,307,RRM	96,153,RRM
56723_0_000a6e	406	107,171,RRM	197,245,RRM	5,77,NTD
56723_0_00121b	396	107,171,RRM	194,242,RRM	5,77,NTD
568069_0_000cf4	98	7,75,NTD
568069_0_002966	474	114,165,RRM	199,247,RRM	5,79,NTD
56857_0_0005ec	373	229,284,RRM	5,65,RRM	93,150,RRM
57068_0_0028cd	152	113,152,RRM	26,86,RRM
57397_0_00162e	410	106,164,RRM	193,241,RRM	4,76,NTD
57412_0_0005b0	382	106,164,RRM	193,241,RRM	4,76,NTD
57421_0_002e74	295	106,164,RRM	193,241,RRM	4,76,NTD
574566_0_000243	412	136,194,RRM	289,339,RRM	50,115,RRM
57577_0_0007be	418	232,287,RRM	6,73,RRM	94,152,RRM
5759_1_00134f	504	136,201,RRM	60,111,RRM	8,40,RRM
5759_1_001c97	335	103,170,RRM	22,75,RRM
58331_0_004a57	360	225,281,RRM	5,64,RRM	93,151,RRM
591936_0_00413a	414	106,164,RRM	193,241,RRM	4,76,NTD
59463_0_003a3e	414	106,164,RRM	193,241,RRM	4,76,NTD
59538_0_00059f	298	106,164,RRM	193,241,RRM	4,76,NTD
59538_0_002a33	414	106,164,RRM	193,241,RRM	4,76,NTD
59729_0_002e38	414	106,164,RRM	193,241,RRM	4,76,NTD
597456_0_0015ac	472	108,172,RRM	4,77,NTD
59894_0_002e22	414	106,164,RRM	193,241,RRM	4,76,NTD
59894_0_003a5a	123	22,82,RRM
60711_0_003cfb	414	106,164,RRM	193,241,RRM	4,76,NTD
6087_0_00418d	364	124,190,RRM	16,87,NTD	206,256,RRM
609295_0_00294c	503	108,172,RRM	4,77,NTD
610380_0_001ef3	516	108,172,RRM	4,77,NTD
61621_0_002721	414	106,164,RRM	193,241,RRM	4,76,NTD
61622_0_004647	414	106,164,RRM	193,241,RRM	4,76,NTD
6183_0_00261e	344	108,166,RRM	196,244,RRM	6,78,NTD
6183_0_00261f	457	110,169,RRM	199,246,RRM	6,80,NTD
61853_0_004915	414	106,164,RRM	193,241,RRM	4,76,NTD
6185_0_000172	457	110,169,RRM	199,246,RRM	6,80,NTD
6185_0_000175	297	108,140,RRM	149,197,RRM	6,77,NTD
6198_0_001084	358	10,82,NTD	113,171,RRM	201,251,RRM
6198_0_003803	575	169,242,NTD	272,330,RRM	360,408,RRM
6210_0_0027c8	396	166,214,RRM	78,135,RRM	8,57,NTD
62324_0_001d9b	611	11,85,NTD	117,175,RRM	203,251,RRM
6238_0_000e58	412	180,241,RRM	261,320,RRM	47,120,NTD
6239_0_0010d4	414	176,241,RRM	264,323,RRM	47,121,NTD
62625_0_000def	580	118,176,RRM	204,252,RRM	5,78,NTD
62698_0_003809	414	106,164,RRM	193,241,RRM	4,76,NTD
6279_0_000ba6	403	154,211,RRM	253,308,RRM	38,114,NTD
6279_0_001f0c	408	150,208,RRM	240,291,RRM	52,123,NTD
6279_0_001f32	389	162,221,RRM	76,142,RRM
63057_0_0006b7	358	225,282,RRM	5,62,RRM	93,159,RRM
63057_0_0040cd	168	100,148,RRM	12,69,RRM
63459_0_0055b1	378	241,296,RRM	5,67,RRM	94,159,RRM
63459_0_00be7f	378	241,296,RRM	5,67,RRM	94,159,RRM
6412_0_0015fb	387	110,168,RRM	197,245,RRM	4,77,NTD
64459_0_00008b	267	178,197,RRM	5,76,NTD	93,150,RRM
64793_0_000ff2	469	108,172,RRM	194,242,RRM	4,77,NTD
64838_0_00020c	460	108,172,RRM	4,77,NTD
6500_0_001290	458	108,168,RRM	234,283,RRM	4,77,NTD
6500_0_00443d	452	110,173,RRM	196,244,RRM	4,77,NTD
6526_0_00384f	471	109,168,RRM	241,290,RRM	4,77,NTD
6526_0_004221	440	112,176,RRM	198,246,RRM	4,77,NTD
6565_0_003cbd	403	109,171,RRM	195,243,RRM	4,77,NTD
6565_0_003e42	432	140,204,RRM	18,91,NTD	226,274,RRM
6565_0_004935	458	120,182,RRM	206,252,RRM	4,77,NTD
6573_0_00131d	403	108,174,RRM	194,242,RRM	5,78,NTD
6573_0_00535f	452	111,168,RRM	197,242,RRM	4,77,NTD
66420_0_001793	397	126,181,RRM	15,90,NTD	207,255,RRM
66656_0_0014a9	356	225,279,RRM	5,67,RRM	93,159,RRM
66656_0_004269	357	225,279,RRM	5,62,RRM	93,159,RRM
6669_0_000c2b	266	109,166,RRM	195,243,RRM	5,78,NTD
67767_0_001ba1	199	108,172,RRM	4,77,NTD
680683_0_0013cc	410	107,164,RRM	193,241,RRM	5,78,NTD
680683_0_001879	294	177,225,RRM	5,76,NTD	92,149,RRM
6832_0_000010	503	126,183,RRM	212,260,RRM	22,95,NTD
6850_0_000d42	492	108,165,RRM	195,243,RRM	3,76,NTD
6850_0_002b0c	609	109,165,RRM	194,242,RRM	3,76,NTD
6850_0_002c5c	493	109,166,RRM	196,244,RRM	3,77,NTD
69004_0_00026c	569	11,85,NTD	117,175,RRM	203,251,RRM
69319_0_000663	507	108,172,RRM	4,77,NTD
6945_0_00440d	204	23,53,RRM	81,129,RRM
6945_0_00440e	86	9,82,NTD
6958_0_000439	383	110,168,RRM	201,249,RRM	4,78,NTD
6973_0_001687	348	44,92,RRM
6973_0_001688	519	112,170,RRM	8,81,NTD
69820_0_002cb8	298	177,225,RRM	5,76,NTD	92,149,RRM
7004_0_003f9b	500	108,166,RRM	194,242,RRM	4,77,NTD
7029_0_002862	409	119,183,RRM	203,256,RRM	3,79,NTD
7029_0_0048f3	365	103,155,RRM	188,240,RRM	2,73,NTD
7029_0_006406	322	107,164,RRM	192,241,RRM	7,79,NTD
7029_0_007314	392	109,174,RRM	194,243,RRM	5,77,NTD
7038_0_0003ce	459	109,171,RRM	193,242,RRM	4,76,NTD
7038_0_002d26	167	4,76,NTD
7070_0_0023fe	450	110,168,RRM	196,244,RRM	5,79,NTD
70779_0_00129d	211	2,20,RRM	55,107,RRM
7091_0_000d90	411	107,164,RRM	193,241,RRM	5,78,NTD
7091_0_00176d	286	175,223,RRM	4,75,NTD	90,147,RRM
71139_0_0053aa	363	225,279,RRM	5,65,RRM	93,157,RRM
71139_0_008b67	266	197,252,RRM	3,36,RRM	57,110,RRM
7130_0_001966	444	125,180,RRM	14,89,NTD	206,254,RRM
7130_0_002670	411	107,164,RRM	193,241,RRM	5,78,NTD
7130_0_002df5	304	175,223,RRM	4,75,NTD	90,147,RRM
7159_0_00024a	530	122,180,RRM	16,90,NTD	208,256,RRM
7160_0_0005d8	533	122,180,RRM	16,90,NTD	208,256,RRM
7165_0_001514	569	11,85,NTD	117,175,RRM	203,251,RRM
7167_0_0020b0	630	113,168,RRM	199,247,RRM	7,81,NTD
7168_0_000df1	572	11,85,NTD	117,175,RRM	203,251,RRM
7176_0_0036c6	540	125,183,RRM	19,93,NTD	211,259,RRM
7200_0_00118b	388	109,157,RRM	31,80,RRM
72036_0_002f2b	380	145,194,RRM	233,281,RRM	4,77,NTD
7209_0_000c6f	487	174,240,RRM	260,319,RRM	43,119,NTD
7209_0_0011b7	405	153,210,RRM	252,304,RRM	37,113,NTD
7213_0_0028d0	576	109,164,RRM	194,242,RRM	3,78,NTD
7217_0_00142c	529	109,168,RRM	194,242,RRM	3,78,NTD
7220_0_0029e8	533	109,168,RRM	194,242,RRM	3,78,NTD
7222_0_002998	568	132,192,RRM	217,265,RRM	3,78,NTD
7224_0_0023d7	536	109,169,RRM	194,242,RRM	3,78,NTD
7227_0_0013dd	531	109,166,RRM	194,242,RRM	3,78,NTD
7230_0_000f72	559	132,192,RRM	217,265,RRM	3,78,NTD
7237_0_002297	540	109,168,RRM	194,242,RRM	3,78,NTD
7244_0_000eff	539	109,169,RRM	194,242,RRM	3,78,NTD
7245_0_0013fd	534	109,168,RRM	194,242,RRM	3,78,NTD
7260_0_000af8	581	134,194,RRM	219,267,RRM	3,78,NTD
72664_0_000a84	379	242,299,RRM	5,66,RRM	93,153,RRM
7274_0_000864	540	109,168,RRM	194,242,RRM	3,78,NTD
7282_0_002a8b	546	109,168,RRM	194,242,RRM	3,78,NTD
73337_0_001706	251	106,164,RRM	193,236,RRM	4,76,NTD
7370_0_002784	496	108,172,RRM	193,241,RRM	3,77,NTD
7375_0_0021a5	578	109,159,RRM	194,242,RRM	3,78,NTD
7394_0_000094	545	109,159,RRM	208,256,RRM	3,78,NTD
7395_0_002860	532	109,159,RRM	194,242,RRM	3,78,NTD
7397_0_000cee	532	109,159,RRM	194,242,RRM	3,78,NTD
7425_0_0018cc	481	107,171,RRM	3,76,NTD
74533_0_000f22	414	106,164,RRM	193,241,RRM	4,76,NTD
7460_0_00131b	467	108,172,RRM	194,242,RRM	4,77,NTD
74649_0_0010c0	363	13,80,RRM	230,279,RRM	93,157,RRM
74873_0_001b95	356	122,180,RRM	16,90,NTD	208,256,RRM
7493_0_002289	634	132,205,NTD	236,300,RRM	322,370,RRM
74940_0_0006f4	406	107,171,RRM	194,239,RRM	5,77,NTD
74940_0_002228	405	107,171,RRM	194,239,RRM	5,77,NTD
74940_0_0022dc	405	107,171,RRM	194,239,RRM	5,77,NTD
74940_0_004d08	392	108,170,RRM	194,240,RRM	5,77,NTD
74940_0_007be0	392	108,170,RRM	194,240,RRM	5,77,NTD
74940_0_009172	399	108,170,RRM	194,241,RRM	5,77,NTD
74940_0_00a2f6	406	107,171,RRM	194,239,RRM	5,77,NTD
75366_0_000e6b	402	107,171,RRM	199,247,RRM	5,77,NTD
75366_0_0020ee	396	107,171,RRM	194,242,RRM	5,77,NTD
75366_0_006acc	406	112,170,RRM	199,246,RRM	5,77,NTD
75366_0_0079ea	405	112,169,RRM	199,246,RRM	5,77,NTD
7536_0_003d53	184	109,165,RRM	4,77,NTD
7539_0_001c00	452	110,168,RRM	196,244,RRM	5,79,NTD
7539_0_001c02	468	110,168,RRM	196,244,RRM	5,79,NTD
75702_0_0044c6	367	225,279,RRM	5,63,RRM	93,151,RRM
75702_0_005f07	367	225,279,RRM	6,63,RRM	93,151,RRM
7574_0_003bac	417	107,137,RRM	176,224,RRM	4,77,NTD
76194_0_00066f	397	126,181,RRM	15,90,NTD	207,255,RRM
7668_0_001392	476	113,167,RRM	196,247,RRM	4,83,NTD
7668_0_0038a4	505	121,186,RRM	13,82,NTD	208,259,RRM
77166_0_00178f	369	110,169,RRM	196,244,RRM	5,79,NTD
77166_0_0028c9	284	101,168,RRM	21,88,RRM
7719_0_000523	440	141,193,RRM	225,274,RRM	27,103,NTD
7739_0_0057ef	431	105,161,RRM	192,241,RRM	3,76,NTD
7741_0_005890	467	105,161,RRM	199,247,RRM	3,76,NTD
7868_0_001ccd	410	110,168,RRM	197,245,RRM	8,80,NTD
78828_0_00376d	360	13,80,RRM	226,283,RRM	93,151,RRM
7897_0_001538	435	130,194,RRM	216,264,RRM	28,100,NTD
7918_0_004225	409	107,165,RRM	194,242,RRM	5,77,NTD
7950_0_002d92	399	107,165,RRM	194,241,RRM	5,77,NTD
7950_0_003725	421	109,171,RRM	208,255,RRM	7,79,NTD
7955_0_001bc6	412	112,168,RRM	199,247,RRM	5,77,NTD
7955_0_005cfc	396	107,169,RRM	194,242,RRM	5,77,NTD
7955_0_006fa7	303	107,169,RRM	199,247,RRM	5,77,NTD
7962_0_006cd7	408	112,169,RRM	199,246,RRM	5,77,NTD
7962_0_0078cb	402	107,169,RRM	199,247,RRM	5,77,NTD
79684_0_001cc4	414	106,164,RRM	193,241,RRM	4,76,NTD
79782_0_0025ec	489	109,165,RRM	194,242,RRM	4,77,NTD
7994_0_002123	420	111,168,RRM	217,262,RRM	5,77,NTD
7994_0_002829	400	107,169,RRM	199,247,RRM	5,77,NTD
7998_0_00265e	422	10,82,NTD	130,188,RRM	217,264,RRM
7998_0_0033ad	400	107,169,RRM	199,247,RRM	5,77,NTD
8010_0_0029a7	399	108,170,RRM	194,241,RRM	5,77,NTD
8010_0_005a03	418	122,186,RRM	209,254,RRM	5,77,NTD
8019_0_000404	406	107,171,RRM	194,239,RRM	5,77,NTD
8019_0_0013d9	405	107,171,RRM	194,239,RRM	5,77,NTD
8019_0_00437e	392	108,170,RRM	194,240,RRM	5,77,NTD
8019_0_00832c	399	108,170,RRM	194,241,RRM	5,77,NTD
8022_0_002d75	405	107,171,RRM	194,239,RRM	5,77,NTD
8022_0_003527	392	108,170,RRM	194,240,RRM	5,77,NTD
8022_0_006229	399	108,170,RRM	194,241,RRM	5,77,NTD
8022_0_006af7	406	107,171,RRM	194,239,RRM	5,77,NTD
8030_0_0052a7	406	107,171,RRM	194,239,RRM	5,77,NTD
8030_0_005804	399	108,170,RRM	194,241,RRM	5,77,NTD
8030_0_006620	391	108,170,RRM	194,240,RRM	5,77,NTD
8030_0_008cdf	405	107,171,RRM	194,239,RRM	5,77,NTD
8036_0_00029e	406	107,171,RRM	194,239,RRM	5,77,NTD
8036_0_001d1e	393	108,170,RRM	194,240,RRM	5,77,NTD
8036_0_002780	405	107,171,RRM	194,239,RRM	5,77,NTD
8036_0_0039d8	399	108,170,RRM	194,241,RRM	5,77,NTD
8078_0_004584	405	107,171,RRM	197,245,RRM	5,77,NTD
8078_0_0045b9	402	113,177,RRM	200,248,RRM	5,77,NTD
8081_0_0013d5	405	107,171,RRM	197,245,RRM	5,77,NTD
8081_0_001cff	396	107,171,RRM	194,242,RRM	5,77,NTD
8083_0_000010	396	107,171,RRM	194,242,RRM	5,77,NTD
8083_0_004d27	405	107,171,RRM	197,245,RRM	5,77,NTD
8090_0_0010e6	405	107,171,RRM	197,245,RRM	5,77,NTD
8090_0_0019cb	396	107,169,RRM	194,242,RRM	5,77,NTD
80966_0_0004b8	396	107,171,RRM	194,242,RRM	5,77,NTD
80966_0_0032c8	405	107,171,RRM	197,245,RRM	5,77,NTD
80972_0_00219d	396	107,171,RRM	194,242,RRM	5,77,NTD
80972_0_003684	405	107,171,RRM	197,245,RRM	5,77,NTD
8128_0_00165b	405	107,171,RRM	197,245,RRM	5,77,NTD
8128_0_005de7	396	107,171,RRM	194,242,RRM	5,77,NTD
8153_0_000532	396	107,171,RRM	194,242,RRM	5,77,NTD
8153_0_001fe5	405	107,171,RRM	197,245,RRM	5,77,NTD
8187_0_003e95	405	107,171,RRM	197,245,RRM	5,77,NTD
8187_0_005549	396	107,171,RRM	194,242,RRM	5,77,NTD
81972_0_0061ca	380	243,292,RRM	5,65,RRM	93,157,RRM
81985_0_004cfd	381	242,299,RRM	5,66,RRM	93,151,RRM
8208_0_0033d8	396	107,171,RRM	194,242,RRM	5,77,NTD
8208_0_003ade	407	111,174,RRM	198,246,RRM	5,77,NTD
8255_0_001ee3	408	107,171,RRM	203,251,RRM	5,77,NTD
8255_0_0038ad	404	107,171,RRM	196,244,RRM	5,77,NTD
83485_0_001d5f	511	109,172,RRM	4,77,NTD
8355_0_0051a1	460	154,212,RRM	24,96,NTD	240,288,RRM
8355_0_00525d	413	111,169,RRM	197,245,RRM	9,81,NTD
8364_0_0032b8	418	116,174,RRM	14,86,NTD	202,250,RRM
8469_0_000426	414	106,164,RRM	193,241,RRM	4,76,NTD
8478_0_000bfd	414	106,164,RRM	193,241,RRM	4,76,NTD
8496_0_0028d8	414	106,164,RRM	193,241,RRM	4,76,NTD
8502_0_001dde	414	106,164,RRM	193,241,RRM	4,76,NTD
85066_0_0033c6	414	106,164,RRM	193,241,RRM	4,76,NTD
88015_0_002aab	379	115,182,RRM	15,71,RRM	227,294,RRM	318,372,RRM
88015_0_00306c	465	110,168,RRM	196,244,RRM	3,74,NTD
88036_0_00044a	395	100,157,RRM	14,71,RRM	253,307,RRM
88036_0_001acd	395	100,157,RRM	14,71,RRM	253,307,RRM
8839_0_001f2b	417	106,164,RRM	193,241,RRM	4,76,NTD
88501_0_0001ef	747	108,178,RRM	4,77,NTD	475,523,RRM
885580_0_001a9f	414	106,164,RRM	193,241,RRM	4,76,NTD
888268_0_0031c7	362	231,288,RRM	5,63,RRM	94,152,RRM
8897_0_00315c	414	106,164,RRM	193,241,RRM	4,76,NTD
8932_0_003759	411	106,164,RRM	193,241,RRM	4,76,NTD
89399_0_00279c	414	106,164,RRM	193,241,RRM	4,76,NTD
89462_0_004c2a	414	106,164,RRM	193,241,RRM	4,76,NTD
8954_0_0003aa	414	106,164,RRM	193,241,RRM	4,76,NTD
8969_0_00343b	414	106,164,RRM	193,241,RRM	4,76,NTD
8996_0_002fea	414	106,164,RRM	193,241,RRM	4,76,NTD
9031_0_0036db	414	106,164,RRM	193,241,RRM	4,76,NTD
905079_1_0017dd	176	3,60,RRM	92,150,RRM
90675_0_008dc6	380	242,299,RRM	5,66,RRM	93,157,RRM
90675_0_00af4c	380	242,299,RRM	5,66,RRM	93,157,RRM
90675_0_00bc4c	380	242,299,RRM	5,66,RRM	93,157,RRM
9103_0_0036b2	414	106,164,RRM	193,241,RRM	4,76,NTD
9135_0_00299d	414	106,164,RRM	193,241,RRM	4,76,NTD
91411_0_001d63	468	108,172,RRM	194,242,RRM	4,77,NTD
9157_0_002ec6	414	106,164,RRM	193,241,RRM	4,76,NTD
9172_0_003522	414	106,164,RRM	193,241,RRM	4,76,NTD
9209_0_003642	364	1,26,NTD	143,191,RRM	56,114,RRM
9233_0_000661	414	106,164,RRM	193,241,RRM	4,76,NTD
9238_0_001e47	414	106,164,RRM	193,241,RRM	4,76,NTD
9244_0_00364e	414	106,164,RRM	193,241,RRM	4,76,NTD
9258_0_002288	414	106,164,RRM	193,241,RRM	4,76,NTD
9305_0_002694	414	106,164,RRM	193,241,RRM	4,76,NTD
932674_0_002d9f	414	106,164,RRM	193,241,RRM	4,76,NTD
9361_0_0050b2	414	106,164,RRM	193,241,RRM	4,76,NTD
9365_0_0041e3	414	106,164,RRM	193,241,RRM	4,76,NTD
9371_0_001db4	414	106,164,RRM	193,241,RRM	4,76,NTD
93721_0_000180	365	103,155,RRM	188,240,RRM	2,73,NTD
93721_0_0030ed	406	119,183,RRM	203,256,RRM	3,79,NTD
93721_0_003678	392	109,174,RRM	194,243,RRM	5,77,NTD
93721_0_003b75	320	107,164,RRM	192,241,RRM	7,79,NTD
93759_0_0025d6	417	116,173,RRM	2,56,RRM	248,305,RRM
93934_0_0030a4	414	106,164,RRM	193,241,RRM	4,76,NTD
9402_0_0020d0	414	106,164,RRM	193,241,RRM	4,76,NTD
9407_0_001f1f	414	106,164,RRM	193,241,RRM	4,76,NTD
946362_0_000f4c	315	7,81,NTD
94827_0_0018d0	414	106,164,RRM	193,241,RRM	4,76,NTD
94835_0_001a82	414	106,164,RRM	193,241,RRM	4,76,NTD
9483_0_001ef7	414	106,164,RRM	193,241,RRM	4,76,NTD
9531_0_00424f	413	106,164,RRM	221,240,RRM	4,76,NTD
9541_0_00066c	414	106,164,RRM	193,241,RRM	4,76,NTD
9544_0_000126	414	106,164,RRM	193,241,RRM	4,76,NTD
9545_0_003c38	414	106,164,RRM	193,241,RRM	4,76,NTD
9555_0_000085	414	106,164,RRM	193,241,RRM	4,76,NTD
9568_0_0036c4	295	106,163,RRM	193,241,RRM	4,76,NTD
9595_0_0006bf	253	1,24,RRM	32,80,RRM
9595_0_000bae	227	4,76,NTD	80,110,RRM
9597_0_0006e1	414	106,164,RRM	193,241,RRM	4,76,NTD
9597_0_000bdb	152	4,76,NTD	80,110,RRM
9598_0_0006d1	414	106,164,RRM	193,241,RRM	4,76,NTD
9601_0_00037e	414	106,164,RRM	193,241,RRM	4,76,NTD
9606_0_000827	414	106,164,RRM	193,241,RRM	4,76,NTD
9615_0_00050c	414	106,164,RRM	193,241,RRM	4,76,NTD
9646_0_002821	414	106,164,RRM	193,241,RRM	4,76,NTD
9668_0_0005a9	414	106,164,RRM	193,241,RRM	4,76,NTD
9668_0_00118d	253	29,65,NTD	83,156,RRM
9685_0_002532	414	106,164,RRM	193,241,RRM	4,76,NTD
9691_0_001fb5	414	106,164,RRM	193,241,RRM	4,76,NTD
97097_0_000d15	414	106,164,RRM	193,241,RRM	4,76,NTD
9713_0_00198e	414	106,164,RRM	193,241,RRM	4,76,NTD
9733_0_001dab	414	106,164,RRM	193,241,RRM	4,76,NTD
9739_0_001348	414	106,164,RRM	193,241,RRM	4,76,NTD
9749_0_002f99	414	106,164,RRM	193,241,RRM	4,76,NTD
9755_0_001f86	414	106,164,RRM	193,241,RRM	4,76,NTD
9785_0_0025a5	414	106,164,RRM	193,241,RRM	4,76,NTD
9793_0_001f8a	414	106,164,RRM	193,241,RRM	4,76,NTD
9796_0_000a38	414	106,164,RRM	193,241,RRM	4,76,NTD
9798_0_001834	414	106,164,RRM	193,241,RRM	4,76,NTD
981085_0_001bb6	360	13,80,RRM	227,281,RRM	93,151,RRM
9823_0_001f02	414	106,164,RRM	193,241,RRM	4,76,NTD
9837_0_002461	414	106,164,RRM	193,241,RRM	4,76,NTD
9838_0_00082e	414	106,164,RRM	193,241,RRM	4,76,NTD
9874_0_000047	414	106,164,RRM	193,241,RRM	4,76,NTD
9913_0_002f23	414	106,164,RRM	193,241,RRM	4,76,NTD
9915_0_002de7	414	106,164,RRM	193,241,RRM	4,76,NTD
9925_0_002cf9	414	106,164,RRM	193,241,RRM	4,76,NTD
9938_0_00036d	414	106,164,RRM	193,241,RRM	4,76,NTD
9938_0_0044de	411	103,161,RRM	190,238,RRM	4,73,NTD
9940_0_000b1c	330	109,157,RRM	22,80,RRM
9940_0_002c96	414	106,164,RRM	193,241,RRM	4,76,NTD
9974_0_00175f	414	106,164,RRM	193,241,RRM	4,76,NTD
9978_0_003b81	414	106,164,RRM	193,241,RRM	4,76,NTD
9986_0_004ea0	783	390,445,NTD	475,533,RRM	562,610,RRM
