# Supplementary material for: Evolution of sequence traits of prion-like proteins linked to amyotrophic lateral sclerosis (ALS)
Source: PeerJ. 2022 Nov 17;10:e14417. doi: 10.7717/peerj.14417 (PMC9676014; doi:10.7717/peerj.14417)
Supplement: Supplemental Information 2 [file peerj-10-14417-s002.gz › tree-files/hnRNAP2.plaac.PRD.txt]

10020_0_000515	379	207,379,59.082
10020_0_002c85	353	197,353,54.820
10020_0_003be5	334	238,334,40.780
10020_0_003f7f	372	186,372,57.752
10029_0_000c7d	379	207,379,59.082
10029_0_000d60	359	203,359,54.820
10029_0_0047f4	373	186,373,58.175
10036_0_0003e4	379	207,379,58.233
10036_0_000c51	373	186,373,58.175
10036_0_002d33	308	226,308,26.579
10036_0_0043b9	353	197,353,54.820
10047_0_000bb7	353	197,353,54.820
10047_0_00166e	332	240,332,39.988
10047_0_002e03	371	186,371,56.092
10047_0_00323e	304	182,304,30.636
10047_0_003aef	379	207,379,59.082
100784_0_0019a7	262	164,262,40.023
100784_0_002db4	343	187,343,55.410
100784_0_002f26	356	183,356,56.399
10089_0_000741	379	207,379,59.082
10089_0_001bf1	353	197,353,53.584
10089_0_002fab	332	240,332,39.988
10089_0_0038bc	306	182,306,32.028
10089_0_004060	275	141,275,35.955
10089_0_004c34	257	141,257,33.480
10089_0_005116	89	1,89,22.937
10090_0_000611	379	207,379,59.082
10090_0_001b2d	353	197,353,53.584
10090_0_003987	332	240,332,39.988
10090_0_004042	305	182,305,31.605
10090_0_00470f	373	186,373,57.953
10093_0_00088b	352	197,352,53.161
10093_0_00128e	357	185,357,59.082
10093_0_001307	379	207,379,59.082
10093_0_003483	357	185,357,59.082
10093_0_0034f5	332	240,332,39.988
10093_0_003a24	305	182,305,31.605
10093_0_003c50	311	186,302,36.624
10093_0_004781	379	207,379,59.082
101020_0_0002e0	481	339,481,25.580
101020_0_001c33	434	255,434,28.536
101020_0_00201e	353	253,353,19.657
101020_0_003e7e	434	287,434,20.161
10116_0_0013ea	379	207,379,59.082
10116_0_0015ca	320	187,320,39.525
10116_0_0019c1	353	197,353,54.820
10116_0_002be1	373	186,373,58.175
10116_0_0036c5	332	240,332,39.988
10116_0_00378a	332	240,332,39.988
10116_0_004cda	307	182,307,32.451
10141_0_0000ba	426	359,426,16.553
10141_0_000455	332	235,332,41.882
10141_0_001e19	353	197,353,54.820
10141_0_003338	301	182,301,31.552
10141_0_003d45	237	50,237,55.608
10141_0_0047a9	377	207,377,58.236
10141_0_004b43	320	186,320,30.919
10160_0_000ade	353	197,353,49.874
10160_0_0013d8	332	235,332,41.882
10160_0_001ce9	303	182,303,32.399
10160_0_001d91	380	207,380,50.360
10160_0_002283	320	186,320,33.387
10160_0_002736	381	207,381,57.346
10160_0_0029e2	357	185,357,59.082
10181_0_00049e	331	235,331,41.459
10181_0_00051b	306	182,306,33.668
10181_0_000ab3	353	197,353,54.820
10181_0_002c41	378	207,378,58.659
10181_0_003a9f	357	223,357,31.792
10181_0_00497e	373	186,373,56.939
10224_0_004d76	414	195,414,99.746
1026970_0_00036f	373	186,373,58.175
1026970_0_001366	292	203,292,26.882
1026970_0_00178d	334	240,334,40.835
1026970_0_002786	353	197,353,55.004
1026970_0_00439f	378	207,378,58.659
103695_0_0000d0	360	200,360,51.009
103695_0_000bdd	359	269,359,31.302
103695_0_000bfa	305	180,305,29.809
103695_0_000eb2	365	199,365,41.737
103695_0_003220	376	204,376,40.899
103944_0_000d17	356	196,356,54.198
103944_0_001a1f	374	204,374,40.859
103944_0_002260	308	180,308,33.370
103944_0_002406	354	186,354,43.366
1041015_0_001795	404	199,404,87.199
1041015_0_001d0a	432	262,432,54.619
1041015_0_0029a5	364	199,364,83.156
1041015_0_002a97	731	371,656,101.810
1041015_0_002fcd	493	250,348,33.336
1041015_0_003718	483	210,483,89.129
1043004_1_000861	303	232,303,9.488
104421_0_001b3f	381	29,90,32.749
104688_0_0002e0	351	1,117,19.788
104688_0_000b35	369	200,369,73.712
104688_0_000bea	457	208,381,40.244
104688_0_000bf8	374	202,374,80.329
104688_0_001df1	443	220,443,56.165
1049336_0_00365c	344	280,344,12.169
105023_0_00005a	306	180,306,34.595
105023_0_0000d0	326	233,326,38.773
105023_0_000288	299	178,299,36.033
105023_0_00397b	345	195,345,44.068
105023_0_003a7a	346	185,346,59.475
105023_0_0050b3	316	221,316,29.136
105231_0_00277e	446	241,446,81.273
106582_0_000ada	335	186,335,52.506
106582_0_000daf	334	185,334,49.373
106582_0_00312b	333	242,333,37.194
106582_0_004201	316	221,316,37.032
106582_0_005d93	290	191,290,28.314
106582_0_005da0	301	178,301,37.417
1068625_1_000123	665	487,566,24.554
1068625_2_000861	665	487,566,24.554
1081104_1_001726	522	295,522,92.748
1081105_1_0012a8	512	421,497,13.094
1081107_1_001fa7	405	181,405,88.171
1081108_1_001229	413	181,413,97.928
1088818_0_00081c	435	192,435,44.674
1088818_0_000aa7	444	283,444,19.218
1088818_0_001a70	483	293,483,32.144
108931_0_000209	267	184,243,13.125
108931_0_00071c	348	193,348,34.327
108931_0_0013c9	297	186,297,33.554
108931_0_0034c3	336	249,336,27.467
109280_0_00029e	330	219,298,40.261
109280_0_001d26	326	229,326,39.802
109280_0_002ccb	305	178,305,31.471
109280_0_002cf9	297	178,297,38.090
109280_0_00413c	329	183,329,50.348
109280_0_004845	392	208,392,51.982
109478_0_000531	367	197,367,58.236
109478_0_0012e7	355	199,355,56.199
109478_0_001990	263	165,263,42.305
109478_0_002154	341	185,341,53.726
109478_0_002233	373	186,373,58.175
109478_0_00292a	341	185,341,53.726
109478_0_002c40	320	186,320,35.872
109478_0_003972	184	50,184,34.175
109478_0_003fe8	272	181,272,27.332
110193_0_000222	387	200,387,90.538
1105325_1_00176e	365	295,365,37.823
1109443_1_00122f	657	571,639,14.217
112090_1_002b3d	486	377,486,23.031
113540_0_001031	266	178,266,20.439
113540_0_0033b5	348	253,348,39.946
113540_0_003c37	337	240,337,42.561
113540_0_004405	360	191,331,51.511
113540_0_00508b	340	187,340,51.001
113540_0_005659	366	202,366,54.052
114398_0_000a88	346	222,346,20.895
114398_0_001be5	296	193,296,28.136
114398_0_001bea	288	192,288,18.976
1144522_1_00236f	312	211,312,39.284
1156394_1_002213	364	277,364,20.462
1157962_0_002aa3	363	237,363,40.508
116153_0_001c77	324	223,324,14.495
116153_0_001c7a	414	173,414,112.226
116153_0_001d6b	348	195,348,55.029
1169474_1_00285f	1107	420,538,26.062
1169474_1_002a1c	478	292,478,84.840
1169474_1_00454d	379	1,197,21.663
1169474_1_0061cb	557	116,258,16.966
1169474_1_0062c7	701	41,213,18.635
1169540_1_00291e	577	268,577,59.163
1169540_1_0059ae	526	453,526,23.149
118200_0_0000e4	304	179,304,35.144
118200_0_0000f0	262	164,262,40.023
118200_0_002d47	374	205,374,55.376
118200_0_0033d9	345	189,345,55.171
1182545_1_0032b8	436	192,328,26.876
118797_0_000821	328	191,328,29.718
118797_0_00083a	333	196,333,29.718
118797_0_000f7f	379	207,379,57.846
118797_0_001b9d	320	186,320,38.554
118797_0_002c84	302	181,302,28.590
118797_0_003130	335	237,335,41.069
118797_0_00331d	267	186,267,17.774
118797_0_003999	353	197,353,54.820
118797_0_00452e	320	188,320,32.547
1202772_1_000f5f	365	286,365,17.418
121225_0_00030a	286	201,286,27.424
121225_0_001c54	486	201,468,78.569
121530_0_00068a	343	187,343,55.862
121530_0_002150	356	183,356,56.399
121530_0_00383d	277	179,277,40.023
121845_0_000ed5	365	199,365,51.480
121845_0_004583	289	192,289,28.985
1229662_1_000570	474	400,468,16.919
1230840_0_000030	376	207,376,57.813
1230840_0_0003e6	353	197,353,53.584
1230840_0_0014c2	305	181,305,33.446
1230840_0_00305b	370	186,370,57.500
1230840_0_003992	334	237,334,41.882
1230840_0_0043e5	319	185,319,30.070
1230905_1_000d35	482	418,477,15.283
1237626_1_000602	339	251,339,13.980
123851_0_003dfb	357	194,357,12.722
125878_0_0000bd	359	185,359,62.627
125878_0_00052a	374	190,374,56.470
125878_0_00187a	381	199,381,54.789
125878_0_0035a7	324	231,324,36.506
125878_0_003eb5	282	180,282,23.359
125945_0_000ca0	731	371,660,98.760
125945_0_000dbb	465	285,465,61.871
125945_0_001231	362	199,362,82.582
125945_0_001461	485	213,485,79.399
125945_0_002724	392	199,392,81.911
125945_0_0034fd	500	257,355,42.952
1262450_1_00220d	416	350,411,13.102
126957_0_0017d4	417	217,412,61.149
126957_0_002d62	362	215,362,22.181
127582_0_00091a	332	235,332,41.882
127582_0_00114a	370	186,370,57.500
127582_0_0016c3	377	207,377,58.236
127582_0_001cdd	353	197,353,53.806
127582_0_001e6a	381	247,381,35.514
127582_0_003463	302	181,302,32.176
128390_0_000db6	312	180,312,38.988
128390_0_00116f	386	213,386,56.399
128390_0_001e6e	346	187,346,53.902
130453_0_001e32	464	266,464,28.486
130453_0_002071	399	249,399,35.554
130453_0_004abe	469	305,469,22.999
130453_0_005db8	518	360,518,29.407
1305733_1_000092	305	218,291,13.670
1306850_1_000c89	346	195,274,19.553
13146_0_001d06	311	180,311,39.895
13146_0_002fcf	378	205,378,56.399
13146_0_003429	349	193,349,53.628
13164_0_00066a	303	197,303,27.630
13249_0_000a68	284	182,284,20.772
13249_0_003265	249	143,249,30.128
132908_0_00018f	380	207,380,59.506
132908_0_00162e	353	197,353,54.820
132908_0_00173c	332	235,332,41.882
132908_0_001741	309	181,309,35.139
132908_0_0032d3	373	186,373,57.630
13333_0_0010b7	409	315,409,11.736
13333_0_0035a8	481	295,481,43.086
13333_0_0035c0	441	356,441,17.261
13333_0_003f40	407	327,407,21.363
133434_0_000e28	368	204,368,49.921
133434_0_000e5e	343	185,343,36.105
133434_0_0010a4	432	235,432,92.633
133434_0_003c30	338	211,338,56.510
133434_0_003c31	539	199,539,166.581
133901_0_002261	335	188,335,44.381
1357716_1_0013e3	473	390,461,13.833
136037_0_000dc7	328	190,328,28.685
136037_0_0011f8	296	230,296,10.058
13616_0_00078b	304	181,304,32.390
13616_0_004b23	365	209,365,54.820
13616_0_004eef	365	192,365,59.283
13735_0_000fbf	302	180,302,35.260
13735_0_000fcc	260	164,260,31.713
13735_0_00185b	406	218,406,59.384
13735_0_003277	307	141,307,49.864
13735_0_00484a	364	208,364,54.820
1380566_1_0002e5	515	426,501,13.523
138298_1_000a05	345	256,345,23.575
1410327_1_000190	973	363,579,49.150
1415176_0_0007a3	364	208,364,54.820
1415176_0_0014d5	390	205,390,59.573
1415176_0_001cbc	308	180,308,35.657
1415176_0_001cc3	323	226,323,30.940
1415176_0_002773	383	186,335,44.226
1420906_1_000b22	540	290,540,85.688
1420907_1_0004ef	535	293,535,84.791
1420909_1_000896	545	287,545,92.981
1420910_1_000a1d	543	290,543,90.570
1420915_1_002cfd	545	290,545,88.233
142615_0_002e6f	445	275,445,25.214
142615_0_003bf5	478	292,478,30.594
142615_0_003f1f	444	287,444,23.234
142615_0_003f62	477	395,477,12.591
143302_0_000463	379	207,379,59.082
143302_0_000a0f	353	197,353,54.820
143302_0_000f3c	332	235,332,41.882
143302_0_0027fd	306	181,306,33.869
143302_0_003b02	373	186,373,55.913
143948_0_002649	298	197,298,24.571
144197_0_001f0e	329	239,329,38.030
144197_0_0024e4	329	186,329,45.840
144197_0_002ec4	316	221,316,39.945
144197_0_003387	295	178,295,35.434
144197_0_0053e2	295	178,295,35.434
144197_0_0053e4	382	264,382,32.756
144197_0_00564c	334	191,334,47.154
145388_0_0003f3	400	205,326,19.229
145388_0_000a68	181	91,181,42.287
145388_0_0040d9	312	1,227,17.772
146911_0_0021c3	361	271,361,33.405
146911_0_0021c5	304	180,304,30.629
146911_0_002ee8	360	204,360,55.265
146911_0_003995	383	204,383,49.565
146911_0_0042b1	363	191,363,34.904
1480154_0_000bd2	620	411,596,42.032
150288_0_0018fe	441	360,441,12.175
150288_0_001a25	327	232,327,33.544
150288_0_001ead	296	187,296,30.029
150288_0_001ed4	296	193,296,37.200
150288_0_00316f	365	185,280,35.252
150288_0_00372a	330	198,330,46.196
150288_0_003892	298	210,298,27.250
1519565_1_00152c	312	210,282,18.924
1519565_1_002fef	318	217,288,18.278
1524831_1_002176	545	287,545,89.702
15368_0_00204b	448	259,448,39.205
15368_0_005e31	510	354,510,29.606
156563_0_000937	471	312,471,53.902
156563_0_001a5f	401	228,401,47.089
157072_1_00179e	440	336,440,23.176
158383_0_001a19	496	268,496,32.874
158383_0_006115	424	283,424,36.117
158383_0_006224	469	288,436,18.404
158383_0_008603	381	321,381,27.618
1608454_0_001b18	341	193,341,65.905
1608454_0_001bd9	378	213,378,65.208
1608454_0_003a86	383	186,383,78.889
1608454_0_0063f0	341	246,341,40.391
1608454_0_006f89	413	209,413,81.368
1608454_0_00711b	322	182,322,41.527
1608454_0_009105	362	267,362,36.160
1608454_0_009e1f	286	178,286,27.715
1608454_0_009e24	300	180,300,34.993
1608454_0_009fc6	332	246,316,36.105
1608454_0_009fe2	298	178,298,34.081
1608454_0_00a334	157	50,157,35.770
1622147_1_000c01	542	290,542,88.735
1622149_1_0019bf	441	187,441,88.767
166361_0_000705	377	197,377,83.298
1676925_0_000480	345	185,345,48.810
1676925_0_002c2c	340	243,340,43.265
1676925_0_0044a2	282	178,264,32.440
1676925_0_0044bb	307	178,307,40.838
1676925_0_0044bc	297	178,297,35.091
1676925_0_004b0d	379	265,379,47.545
1676925_0_004f6c	335	185,335,53.940
1720309_0_003824	166	87,162,16.106
1720309_0_0053c5	622	494,622,38.727
1737458_0_000e93	353	197,353,54.820
1737458_0_001670	320	186,320,33.926
1737458_0_001870	250	186,250,13.567
1737458_0_002f24	320	186,320,32.766
1737458_0_003382	303	182,303,31.853
1737458_0_0034b9	372	186,372,56.738
1737458_0_004bdd	332	235,332,42.104
1737458_0_004ced	372	207,372,57.729
174628_0_000335	419	208,419,36.811
174628_0_000361	369	202,369,79.449
174628_0_000e82	370	200,370,73.521
174628_0_001927	443	221,410,55.193
174628_0_002b9d	922	1,117,21.661
175836_0_001ae2	386	213,386,56.399
175836_0_001f97	393	237,393,55.410
175836_0_0027f6	262	164,262,40.023
176057_0_0009d8	262	164,262,40.023
176057_0_001462	343	187,343,55.188
176057_0_002c3b	386	213,386,56.399
176275_1_0001a9	522	298,522,89.731
176946_0_0002b4	352	196,352,55.265
176946_0_000c86	373	204,373,45.510
176946_0_00142d	246	180,246,13.976
176946_0_003daa	363	199,363,44.699
178035_0_001965	366	261,341,17.249
179993_1_00161a	509	430,496,15.442
180498_0_001e7b	509	362,509,25.062
180498_0_0025a3	421	295,421,14.695
180498_0_004ea6	464	396,464,17.675
180498_0_0050fb	404	261,404,42.730
181119_0_000973	352	193,352,53.902
181119_0_000ae9	391	228,391,54.227
181119_0_001730	345	247,345,40.023
181119_0_0017b1	306	180,306,36.079
181119_0_003677	383	186,383,31.690
1841481_0_001d14	369	223,369,47.756
1841481_0_0048ac	338	185,338,54.448
1841481_0_0055e3	317	221,317,35.254
1841481_0_005f3f	330	237,330,41.078
1841481_0_0063e1	319	178,286,33.231
1841481_0_0063eb	297	178,297,35.424
185453_0_0004c9	353	197,353,53.584
185453_0_0026a9	299	181,299,30.907
185453_0_0027f7	382	207,382,60.352
185453_0_00329d	370	186,370,59.973
1868482_0_000390	379	207,379,59.082
1868482_0_001df2	342	179,342,39.708
1868482_0_002995	370	186,370,52.861
1868482_0_002f55	353	197,353,54.820
186990_0_00046b	305	182,305,33.245
186990_0_000dce	355	197,355,55.667
186990_0_00184f	261	148,261,27.290
186990_0_0023b5	331	235,331,40.222
186990_0_002915	373	186,373,55.752
187382_0_000a3c	262	164,262,40.023
187382_0_000e67	339	183,339,55.410
187382_0_001000	356	183,356,56.399
188344_0_0003b0	356	183,356,56.399
188344_0_0012b7	262	164,262,40.023
188344_0_0035b6	339	183,339,55.410
188379_0_001aed	340	184,340,55.410
188379_0_002170	386	213,386,56.399
192259_0_000148	414	277,414,11.714
192259_0_0023cf	516	373,516,26.848
192259_0_002adc	309	233,309,11.045
192259_0_002fd4	524	309,403,23.727
198806_0_000a12	352	193,352,53.902
198806_0_001c78	312	180,312,39.031
198806_0_002842	383	220,383,54.227
200316_0_001525	420	254,420,37.233
200316_0_00192e	450	265,450,32.929
200316_0_0030b4	483	338,483,33.912
200316_0_0038c2	344	197,314,21.185
200316_0_0042d5	351	275,351,14.551
2015173_0_0009b9	333	33,101,31.112
202946_0_000d7c	346	187,346,53.902
202946_0_00194d	262	164,262,40.023
202946_0_00197d	315	180,315,40.301
202946_0_003dcd	397	223,397,54.275
206008_0_0042d6	450	259,450,50.403
206008_0_006116	526	369,526,25.047
206008_0_008ece	450	259,450,50.403
2070412_1_002427	288	228,288,8.422
208452_1_00077b	340	253,340,14.860
210143_0_003c71	422	255,422,24.250
211228_0_001d67	374	1,79,17.129
214687_0_001ffe	486	399,486,17.598
214687_0_0027bb	435	248,435,19.245
214687_0_002880	444	248,444,25.653
214687_0_0037e5	494	420,494,17.945
214687_0_006047	484	296,484,27.411
214687_0_0073c6	479	310,479,26.403
215358_0_002359	335	239,335,37.355
215358_0_00265f	330	237,330,41.078
215358_0_003090	333	185,333,52.022
215358_0_00426a	352	207,352,50.079
215358_0_005638	304	178,304,37.983
215358_0_005640	301	190,301,39.197
216574_0_0001c5	462	299,462,54.227
216574_0_0007b6	315	180,315,40.301
216574_0_000818	262	164,262,40.023
216574_0_001fef	352	193,352,53.902
216574_0_003549	406	226,406,41.151
217634_0_0030c4	336	192,336,55.201
218467_0_001b06	330	197,330,34.170
218851_0_001ae8	504	350,504,26.284
218851_0_002790	437	291,437,26.300
218851_0_002a0b	468	274,468,55.860
222816_0_000e8d	370	1,83,43.764
222816_0_000eea	402	44,115,42.316
224129_0_00184c	359	193,359,57.417
225117_0_000b22	435	252,435,34.339
225117_0_001221	379	251,379,17.023
225117_0_003a9a	496	339,496,29.693
225117_0_005ccb	432	252,432,29.573
225117_0_005fd0	496	339,496,29.470
225400_0_000cc9	373	186,373,58.175
225400_0_001c5a	263	165,263,42.305
225400_0_002636	316	190,316,28.453
225400_0_0029f3	319	186,319,21.122
225400_0_004913	353	197,353,54.820
22663_0_000cda	368	196,317,15.271
22663_0_00109a	426	365,426,13.696
22663_0_00188b	604	457,604,33.586
22663_0_00995a	433	279,433,14.742
22663_0_00a368	411	247,411,34.975
230844_0_0006f1	534	362,534,59.082
230844_0_0012a5	252	182,252,17.952
230844_0_0020b9	333	186,333,49.955
230844_0_0021c3	353	197,353,54.820
230844_0_00277a	320	186,320,35.955
230844_0_003ba7	258	164,258,40.835
230844_0_004955	319	183,319,25.696
230844_0_004d5a	325	186,325,35.894
240206_0_001113	262	164,262,40.023
240206_0_002a67	386	213,386,56.399
244447_0_0021ef	349	187,349,54.681
244447_0_0035a1	298	179,298,43.159
244447_0_003713	306	179,306,38.042
244447_0_003715	320	233,320,37.655
244447_0_003a82	338	189,338,54.082
244447_0_00451d	320	216,320,41.725
246437_0_001e21	379	207,379,59.082
246437_0_001f5e	378	208,378,47.866
246437_0_00302e	328	235,328,40.765
246437_0_0039b5	353	197,353,54.820
246437_0_003fdb	373	197,373,43.247
246437_0_004bd2	373	186,373,56.989
259920_0_000a23	399	209,399,66.020
259920_0_004d3f	332	186,332,44.531
2711_0_000098	420	280,420,26.296
2711_0_0031a1	474	414,474,21.844
2711_0_003bf6	425	251,425,22.157
2769_0_0009f7	553	420,543,19.174
279965_0_000351	262	164,262,40.023
279965_0_0022dd	386	213,386,56.399
279965_0_002bf3	339	183,339,55.410
28377_0_000b2f	309	180,309,35.731
28377_0_000ec1	367	277,367,33.538
28377_0_000f47	368	199,368,46.939
28377_0_002310	352	196,352,55.265
28377_0_00345a	381	204,381,47.221
28532_0_000548	480	341,480,24.789
28532_0_001c8f	421	272,421,30.036
28532_0_0048e1	484	333,484,27.081
28532_0_006583	472	326,472,23.266
28532_0_006abe	423	259,423,28.226
28588_0_00041b	447	212,447,66.178
28588_0_0004c3	372	202,372,78.246
28588_0_000503	419	208,394,42.687
28588_0_000977	370	1,119,23.692
28588_0_002b4a	386	200,386,70.728
28612_0_001a4e	360	61,140,25.706
28612_0_002c9b	452	230,452,79.744
28612_0_0030fa	351	245,328,38.328
28612_0_004c30	331	190,260,25.771
28612_0_00537c	374	193,374,69.495
28612_0_005b61	373	118,188,15.140
286306_0_001f16	389	278,361,15.316
286706_0_0001be	361	194,361,30.248
286706_0_000ecf	308	188,308,29.808
28737_0_00006d	379	207,379,59.082
28737_0_000a6f	399	227,399,58.085
28737_0_0010e9	320	186,320,35.955
28737_0_0011da	332	235,332,43.118
28737_0_0014fb	376	211,376,54.480
28737_0_002fb7	384	256,384,19.983
28737_0_0030b4	320	186,320,35.911
28737_0_00421b	295	181,295,28.890
28743_0_000436	338	185,338,50.787
28743_0_000771	321	228,321,39.628
28743_0_001016	304	181,304,34.649
28743_0_001027	302	178,302,39.136
28743_0_001698	333	185,333,48.192
28743_0_00291a	312	218,312,30.542
2880_1_001a52	470	365,470,45.460
29029_0_000952	439	266,439,50.568
29029_0_000de1	744	371,670,114.903
29029_0_003006	500	254,356,47.981
29029_0_00353a	485	212,485,86.045
29029_0_0035fa	361	196,333,67.639
29029_0_0038f7	392	199,392,82.855
29030_0_00122a	485	213,485,87.687
29030_0_0016f2	260	1,260,83.508
29030_0_001782	489	287,489,77.147
29030_0_001d0b	403	199,403,85.884
29030_0_001df4	363	198,363,81.969
29030_0_0022f7	497	252,351,43.567
29030_0_003739	731	374,658,125.428
29073_0_000c3d	353	197,353,54.820
29073_0_000dba	404	233,404,58.659
29073_0_00379c	373	186,373,59.240
29073_0_0042ca	261	164,261,39.952
29078_0_0001e0	303	181,303,32.822
29078_0_000246	334	236,334,42.305
29078_0_000302	353	197,353,54.820
29078_0_0008db	378	207,378,58.659
29078_0_000f3e	373	186,373,58.175
29078_0_002649	222	88,222,34.927
29088_0_000c04	312	185,312,34.310
29088_0_0017a2	320	186,320,35.955
29088_0_001a2c	373	186,373,59.240
29088_0_001d60	373	186,373,59.240
29088_0_002342	320	186,320,35.955
29088_0_002456	353	197,353,54.820
29088_0_0029a0	319	186,319,29.013
29088_0_002c08	378	251,378,36.145
29088_0_0040f0	310	181,310,35.784
29088_0_004118	330	235,330,38.562
29088_0_004158	320	186,320,35.955
29088_0_00431b	378	207,378,58.659
29088_0_004442	299	190,299,29.921
29088_0_0045d9	320	186,320,35.955
29088_0_00475c	320	186,320,26.969
291302_0_000076	375	207,375,57.389
291302_0_00182b	262	165,262,41.882
291302_0_001924	303	181,303,31.129
291302_0_0035f4	381	225,381,54.820
291302_0_003827	373	186,373,58.175
29159_0_0016e5	251	180,251,19.718
29159_0_0022bf	370	214,370,59.555
294128_0_001743	364	205,364,62.585
294128_0_001745	344	185,344,44.914
294128_0_0020de	577	202,577,149.809
29655_0_0021d8	485	330,485,40.412
296587_0_000a59	667	319,419,33.733
29729_0_00420b	438	251,438,28.835
29729_0_0056df	432	251,432,21.162
29730_0_00103b	438	251,438,29.388
29730_0_00567a	432	251,432,19.385
29760_0_001b47	457	302,457,15.376
29760_0_002592	463	306,463,25.045
29760_0_005a78	449	271,449,14.346
299123_0_001cf4	352	193,352,53.902
299123_0_002c78	369	186,369,30.601
299123_0_00362d	346	248,346,40.023
299123_0_003649	310	180,310,36.625
299123_0_003696	391	228,391,54.227
30019_0_002431	370	195,370,68.542
30019_0_002439	384	200,384,78.565
30019_0_002846	474	214,474,60.198
30019_0_002fba	378	1,124,23.437
30019_0_003273	482	336,482,39.371
30023_0_000e12	483	285,428,55.726
30023_0_00135a	374	1,101,23.001
30023_0_0018d6	400	199,400,84.348
30023_0_003117	387	140,242,45.233
30023_0_0036ef	365	199,337,70.485
30023_0_003702	488	213,459,90.036
30025_0_000927	363	199,335,68.625
30025_0_001a84	393	199,393,87.215
30025_0_001e6f	729	371,656,105.891
30025_0_0027fc	489	213,489,85.579
30025_0_002bd8	465	268,410,53.902
30025_0_0034d1	502	254,358,48.776
303518_0_00017b	333	242,333,37.194
303518_0_0009c6	334	189,334,50.045
303518_0_000e1f	316	221,316,37.032
303518_0_001079	290	191,290,28.314
303518_0_0010c0	301	178,301,37.417
303518_0_001f0d	334	186,334,52.083
30419_0_000e07	262	164,262,40.023
30419_0_001547	386	213,386,56.399
30419_0_002c73	340	184,340,55.410
30455_0_000cf7	262	164,262,40.023
30455_0_00199f	339	183,339,55.410
30455_0_001bf4	356	183,356,56.399
30521_0_000ce1	859	763,859,30.891
30521_0_000e84	318	186,318,40.390
30521_0_001418	316	186,316,29.482
30521_0_002c03	314	141,314,56.958
30521_0_00304e	373	186,373,58.175
30521_0_003569	353	197,353,54.820
30521_0_00386b	261	164,261,40.645
30538_0_00092d	262	164,262,41.069
30538_0_0010f0	353	197,353,54.820
30538_0_00144c	373	186,373,56.939
30538_0_0018fe	306	181,306,33.869
30538_0_002ab8	379	207,379,59.082
3055_0_00299b	356	219,356,37.603
30608_0_000244	377	207,377,56.538
30608_0_001c2e	373	186,373,58.175
30608_0_001d4c	363	207,363,53.848
30608_0_0027a4	353	197,353,54.820
30608_0_003956	214	110,214,18.879
30608_0_003c61	305	181,305,33.446
30608_0_004c4f	332	235,332,42.104
30608_0_004d43	275	162,275,22.151
30608_0_004ead	184	55,184,32.213
30611_0_001919	353	197,353,54.820
30611_0_001f83	373	186,373,57.542
30611_0_0022d6	331	207,331,40.363
30611_0_003604	316	196,316,30.637
30611_0_0048ef	332	235,332,42.104
3068_0_002138	344	227,344,21.096
306901_1_0024cb	475	407,475,11.488
30732_0_000a00	345	252,345,33.612
30732_0_002962	300	190,300,36.649
30732_0_002a37	329	236,329,39.118
30732_0_002ae9	295	178,295,35.635
30732_0_002f5f	334	185,334,49.309
30732_0_003a00	475	373,475,24.660
30732_0_003e1e	329	185,329,52.589
30732_0_004b08	454	364,454,22.901
307491_0_002181	339	203,307,25.796
3075_0_001a9d	320	166,320,31.216
3076_0_002035	533	283,533,40.714
307658_0_002016	328	18,114,56.158
307959_0_000a94	313	218,313,34.980
307959_0_001b0d	297	178,297,32.809
307959_0_001b1b	305	181,305,35.032
307959_0_001dc0	296	182,296,34.906
307959_0_0021ba	304	180,304,36.108
307959_0_0021be	286	178,286,29.316
307959_0_0044b7	393	229,393,70.817
307959_0_004aee	301	182,301,38.553
307959_0_005047	341	246,341,40.391
307959_0_005720	385	186,385,81.194
307959_0_005833	382	203,382,71.713
307959_0_006e16	384	186,384,80.038
307959_0_0073c7	325	185,325,44.528
307959_0_008e12	266	161,254,24.422
307959_0_009d45	323	225,323,36.748
307959_0_009f2b	341	246,341,39.757
31033_0_000366	336	185,336,46.367
31033_0_000a67	327	185,327,43.244
31033_0_002809	305	179,305,42.902
31033_0_002815	319	229,319,44.144
31033_0_0028d4	300	183,300,37.489
31033_0_002a99	307	221,307,33.598
310752_0_00099e	320	186,320,36.858
310752_0_000c47	333	235,333,41.069
310752_0_000fa6	353	197,353,54.820
310752_0_0010df	302	181,302,32.176
310752_0_0020e6	370	186,370,55.803
310752_0_002139	265	141,265,25.521
310752_0_0037a1	312	141,312,57.423
312017_1_0043a4	437	366,437,39.100
31234_0_001ece	344	217,344,45.264
31234_0_003674	334	218,334,42.606
31271_1_0002b9	346	257,346,22.459
315563_0_001912	316	188,291,36.603
319348_0_0024ba	340	225,340,42.148
321398_0_000446	391	228,391,54.227
321398_0_0026d8	313	180,313,39.353
321398_0_0034a7	352	193,352,53.902
3218_0_000280	385	269,385,16.364
3218_0_001063	471	286,458,36.000
3218_0_00289c	460	251,460,43.564
3218_0_002e52	384	269,384,18.772
32264_0_000746	386	277,367,31.087
32264_0_002775	350	265,350,19.095
32507_0_00049d	333	242,333,37.194
32507_0_000dc9	315	221,315,38.069
32507_0_001020	332	186,332,50.000
32507_0_0016bf	334	189,334,50.267
32507_0_0043d3	290	191,290,28.314
32507_0_0043de	301	178,301,37.697
32536_0_0001df	261	164,261,41.882
32536_0_000688	360	189,360,55.796
32536_0_000805	295	190,295,29.145
32536_0_003ce7	353	197,353,54.820
32536_0_00432d	323	189,323,29.307
32536_0_00472f	373	186,373,58.175
326594_0_002014	369	240,325,13.340
326968_0_0003cd	413	268,413,19.456
326968_0_003574	510	342,510,27.217
326968_0_004efa	335	239,307,13.697
326968_0_0050fc	448	248,448,28.906
328815_0_001374	391	228,391,54.227
328815_0_001c61	346	187,346,53.902
328815_0_002b7e	348	250,348,40.023
33097_0_000fab	636	543,620,19.591
33097_0_003a4a	248	126,248,26.589
33119_0_000212	309	241,309,17.773
33119_0_001531	530	305,449,30.941
33119_0_003d5a	259	166,259,12.045
33119_0_007650	407	261,376,25.684
33119_0_007cd2	457	248,402,41.876
33119_0_007cf2	453	253,424,28.180
336983_0_000175	320	186,320,34.782
336983_0_000c1b	303	180,303,33.112
336983_0_00121b	353	197,353,54.820
336983_0_001bf7	378	207,378,58.659
336983_0_002457	320	188,320,26.009
336983_0_002908	377	205,377,55.120
336983_0_002bf5	261	164,261,42.104
336983_0_002c76	299	186,299,24.444
336983_0_002fc2	320	186,320,34.718
336983_0_00380d	320	186,320,37.873
336983_0_00499b	304	186,304,21.359
336983_0_004a19	372	186,372,57.752
342668_1_001194	544	290,544,93.527
345164_0_0020cc	278	180,241,15.344
345164_0_00287f	386	213,386,56.399
345164_0_003367	346	187,346,53.902
34638_0_00079c	299	210,299,22.432
34638_0_001c06	334	246,334,18.327
34720_0_0029c0	403	41,100,27.303
3476_0_004054	502	334,406,14.153
3476_0_006468	451	255,451,29.259
3476_0_00714e	381	249,381,21.232
34839_0_0001e3	379	207,379,59.082
34839_0_0006d5	339	242,339,41.882
34839_0_0008fa	369	213,369,54.820
34839_0_002d2f	373	186,373,56.622
34882_0_000175	377	207,377,58.236
34882_0_0012c2	320	186,320,30.865
34882_0_00191d	320	186,320,35.955
34882_0_001a78	353	197,353,54.820
34882_0_002ed1	320	186,320,35.955
34882_0_003170	373	186,373,58.243
34882_0_003876	373	186,373,59.240
34882_0_003bb8	332	235,332,40.868
35019_0_0004c0	353	196,353,55.688
35019_0_000997	373	204,373,44.398
35019_0_0017dd	370	199,370,47.439
35019_0_0037ce	309	180,309,33.794
352914_1_000be0	344	256,344,18.228
35525_0_0000a8	320	186,320,36.952
35525_0_003341	470	386,470,14.374
35525_0_003963	332	240,332,39.988
3555_0_001561	504	353,504,23.798
3555_0_0026c2	398	269,398,42.654
3555_0_002d04	389	251,389,43.947
35570_0_0011a5	316	179,316,37.167
35570_0_0011a6	303	177,287,28.092
35570_0_0011a7	321	191,321,34.497
35570_0_0011a8	364	202,364,40.995
35570_0_0011a9	404	196,404,92.316
35570_0_0013fe	333	1,112,15.840
35570_0_002366	377	199,377,75.296
35570_0_002913	506	241,506,83.864
3562_0_002afa	439	252,439,61.465
3562_0_004332	394	270,394,45.242
3562_0_004ad4	345	252,345,15.843
3562_0_005823	504	356,504,20.143
35883_0_000bd0	436	258,436,46.358
35883_0_002865	337	278,337,8.126
35883_0_0028ea	388	276,347,15.482
35883_0_005411	450	272,450,31.733
35883_0_006c0f	485	412,485,21.397
36050_1_000664	504	432,491,13.477
361077_1_000f29	343	260,336,22.273
36300_0_002072	356	183,356,56.399
36300_0_002c8d	262	164,262,40.023
36300_0_00367d	340	184,340,55.410
36329_1_0005bc	388	306,388,18.905
36330_1_0004e8	343	255,343,20.560
3641_0_003d1e	429	251,429,22.348
3649_0_00115e	429	259,429,19.028
3649_0_002b27	469	402,469,19.840
3656_0_00299b	434	245,434,35.764
3656_0_002ef0	347	262,347,11.613
3656_0_0036b6	498	350,498,30.443
3661_0_0001f4	435	245,435,29.379
3661_0_00166a	435	256,435,27.930
3661_0_001ffa	435	253,435,28.455
3661_0_00506e	491	341,491,29.642
3661_0_006074	503	353,503,27.446
3673_0_000324	437	247,437,30.986
3673_0_00242b	436	245,436,35.139
3673_0_0047a7	488	339,488,33.060
37001_0_000b67	410	197,391,80.056
37001_0_000b68	374	221,374,31.386
37001_0_00245a	374	198,374,76.843
37003_0_001ade	336	185,336,53.342
37003_0_001fca	298	178,298,37.104
37003_0_001fd1	307	177,307,34.591
37003_0_0029cb	337	185,337,47.603
37003_0_002caf	326	232,326,39.506
37003_0_004ce6	314	218,314,34.210
3702_0_00226c	347	199,264,17.785
3702_0_0024b5	382	283,372,31.781
3702_0_002936	451	311,451,35.869
3702_0_002dbd	404	251,404,25.201
3702_0_003105	478	329,478,29.841
37040_0_002cda	262	164,262,40.023
37040_0_003112	367	211,367,55.410
37040_0_0032ea	356	183,356,56.399
3711_0_0038d0	366	285,352,22.107
3711_0_003c5b	440	286,440,32.649
3711_0_004618	414	250,414,34.745
3711_0_0051ab	415	263,415,37.627
3711_0_007e78	307	196,259,15.201
3711_0_008840	449	308,449,28.002
3726_0_00085e	416	266,416,37.434
3726_0_000ab5	419	258,419,34.823
3726_0_000c17	416	266,416,36.889
3726_0_002e70	441	292,441,37.978
3726_0_00432c	369	281,349,22.755
3726_0_004f46	465	324,465,25.047
3726_0_00500c	414	261,414,34.668
3726_0_005430	423	1,86,35.466
3726_0_007109	314	195,261,23.023
3726_0_0073c7	314	195,261,23.023
3726_0_0091fa	343	256,343,11.879
3726_0_00a535	363	253,363,25.465
37293_0_0006d8	320	186,320,27.402
37293_0_000aee	353	197,353,54.820
37293_0_000b86	320	186,320,33.806
37293_0_001d2c	183	52,178,30.240
37293_0_002e87	332	235,332,42.104
37293_0_0035f1	303	182,303,31.853
37293_0_003a18	668	483,668,55.634
37293_0_003b9b	372	186,372,56.738
37293_0_004b13	267	148,257,30.266
37293_0_004b16	261	148,261,31.544
37293_0_004ce8	383	207,365,56.484
3750_0_00129e	276	125,276,13.182
3750_0_00135a	432	252,432,30.119
3750_0_00252d	488	333,488,30.114
3750_0_002938	497	340,497,29.693
3750_0_0038e7	380	251,380,23.360
3750_0_0072f8	432	252,432,28.553
3750_0_00a7c2	497	340,497,29.693
3750_0_00ab72	357	176,357,13.256
3750_0_00aef7	488	333,488,30.114
3760_0_002de0	440	252,440,29.952
3760_0_0031fb	381	261,381,17.419
3760_0_003ba0	469	299,469,15.275
3760_0_003ba9	498	429,498,22.292
37621_0_001f6e	402	218,402,83.062
37621_0_002b59	365	198,365,68.246
37653_0_0016de	336	193,336,50.844
37653_0_001c94	356	207,356,48.991
37653_0_001c9b	334	209,334,48.639
37653_0_001c9d	344	201,344,42.003
37653_0_001ef0	333	189,333,30.651
37653_0_003a75	282	183,282,27.831
37682_0_0001d8	440	259,440,48.717
37682_0_00672c	480	377,480,16.336
37682_0_008d2e	509	309,509,32.725
37682_0_009b4f	440	259,440,48.717
3775_0_001d73	343	243,343,13.192
3775_0_006389	449	311,449,24.077
378494_0_00583d	252	121,252,31.075
379532_0_0002a2	375	204,375,56.538
379532_0_00049a	373	186,373,58.175
379532_0_000a71	328	186,317,38.526
379532_0_001de0	303	181,303,32.599
379532_0_0031bf	328	231,328,42.104
379532_0_00465a	279	186,279,23.280
381198_0_0005c2	390	228,390,53.804
381198_0_00064a	348	189,348,53.902
381198_0_000c54	262	164,262,40.023
3821_0_000bd6	488	338,488,26.519
3821_0_000de2	336	253,336,10.636
3821_0_0017ef	778	701,763,12.219
3821_0_001fe1	349	247,325,22.330
3821_0_00250c	473	319,473,26.913
3821_0_002e93	442	250,442,44.338
3821_0_005b45	386	259,386,47.503
3827_0_000d20	494	341,494,31.362
3827_0_0016c0	490	428,490,18.048
3827_0_003fba	415	250,357,30.268
3827_0_003fc6	166	85,166,14.777
3827_0_004c44	435	246,435,45.978
383379_1_00142d	430	290,430,25.623
3847_0_000e95	384	263,384,44.597
3847_0_00130f	489	324,489,33.143
3847_0_0014a1	340	256,340,12.006
3847_0_0032ed	444	252,444,46.773
3847_0_003882	384	259,384,51.156
3847_0_0060fd	748	663,732,12.948
3847_0_006e67	437	252,437,43.229
3847_0_008098	494	377,494,23.433
3847_0_00b021	479	318,479,31.154
38626_0_0016d2	380	207,380,59.283
38626_0_00170e	303	181,303,31.967
38626_0_0019d3	341	185,341,54.820
38626_0_003708	372	186,372,58.989
38654_0_0020e7	366	210,366,55.410
38654_0_002202	262	164,262,40.212
38654_0_003a6d	342	141,285,37.912
38654_0_003d07	417	242,417,57.467
3871_0_000d3e	488	333,488,37.055
3871_0_001c84	512	453,512,26.127
3871_0_002d1c	468	266,468,28.280
3871_0_0031d2	474	251,474,38.764
3871_0_0035c1	475	399,475,22.471
3871_0_0036fc	497	346,497,28.613
3871_0_00440e	480	331,480,32.616
3871_0_0059ee	389	252,389,34.671
3871_0_005be6	364	244,353,15.300
3880_0_005b46	356	248,356,30.696
3880_0_007a80	497	342,497,25.051
3880_0_00904e	492	315,390,16.398
3880_0_00b4aa	445	247,445,43.187
3885_0_00020c	467	313,467,27.595
3885_0_000848	333	253,333,13.234
3885_0_001a79	386	261,386,42.198
3885_0_00287a	447	380,447,11.635
3885_0_00491b	494	343,494,23.700
3885_0_006636	438	249,438,31.538
3885_0_006a6a	693	615,677,12.078
3900_0_000e30	367	249,367,37.302
3900_0_0029d5	507	359,507,30.557
3900_0_002a11	485	313,485,22.218
3900_0_0030c1	349	284,349,18.500
3900_0_0060a6	441	247,441,38.174
3914_0_00154f	336	273,336,9.314
3914_0_001ca4	464	311,464,24.246
3914_0_003485	494	343,494,24.842
3914_0_003dac	434	249,434,34.487
3914_0_0040a2	741	656,724,13.112
3914_0_004ab1	441	374,441,13.127
39432_0_00024c	320	186,320,35.082
39432_0_0006b4	378	207,378,58.659
39432_0_001691	320	186,320,33.943
39432_0_002d8a	356	186,317,32.292
39432_0_002dc2	353	197,353,54.820
39432_0_0030d1	260	164,260,40.445
39432_0_003783	257	126,257,26.483
39432_0_0039c6	372	186,372,52.804
39432_0_004c4f	351	217,351,33.413
39758_0_002bd6	459	233,413,84.516
3981_0_001119	472	314,472,27.819
3981_0_006b22	387	258,387,25.890
3983_0_002f6e	475	314,475,30.592
3983_0_0036ab	471	312,471,19.751
3983_0_0060d3	391	258,391,30.144
3983_0_00642d	387	258,387,29.399
3988_0_001230	462	320,462,25.195
3988_0_0026f9	398	262,398,42.362
3988_0_00284a	478	322,478,29.257
39947_0_00032a	490	422,490,12.604
39947_0_000e79	447	260,447,43.561
39947_0_002e9b	515	363,515,24.692
40199_1_00155f	507	423,493,15.466
4039_0_002f14	558	422,541,22.274
4039_0_00380d	645	421,518,16.195
4039_0_004d2f	438	292,438,15.027
4039_0_0052a1	478	262,478,27.273
4039_0_006993	405	251,405,49.149
4072_0_00002e	479	328,479,32.959
4072_0_001095	425	255,425,39.802
4072_0_002f4f	426	293,364,13.106
4072_0_003bb1	475	285,463,29.660
4072_0_005177	455	272,455,30.894
4072_0_007280	421	287,360,14.385
407821_0_0014a7	313	206,313,19.405
407821_0_0038b8	291	195,291,24.671
4081_0_00049d	488	338,488,28.961
4081_0_0013f4	424	255,424,39.420
4081_0_002423	470	283,470,18.885
4081_0_005d73	440	252,440,36.453
40932_0_000807	369	197,280,25.941
4097_0_002929	363	275,363,18.537
4097_0_003b96	363	275,363,18.228
4097_0_004b8a	487	340,487,34.758
4097_0_00a24f	420	254,420,37.815
4097_0_00bad2	454	265,454,35.615
4097_0_00bdd8	489	342,489,35.527
4097_0_00e584	342	195,312,22.174
4097_0_00eb50	420	254,420,36.181
4098_0_00199f	363	275,363,18.228
4098_0_00267b	420	254,420,36.181
4098_0_0033ba	489	342,489,35.527
4098_0_004ce7	343	196,313,21.483
4098_0_007848	454	265,454,35.837
4100_0_004096	338	197,308,19.729
4100_0_0064a0	420	254,420,39.450
4100_0_0070c9	374	274,374,19.648
4100_0_008c91	420	254,420,39.231
4100_0_008e5a	692	340,491,36.209
4100_0_00a065	375	277,375,22.464
4100_0_00ae59	454	265,454,34.846
4100_0_00cd8e	320	63,243,29.494
4113_0_001f7b	433	288,425,13.737
4113_0_002980	382	300,382,12.318
4113_0_004bb9	446	252,446,40.472
4113_0_004c26	424	255,424,43.020
411798_0_001eeb	330	220,302,16.052
412030_1_00885f	599	335,442,26.191
41427_0_00239a	346	61,150,15.917
41447_0_000ba5	317	221,317,35.254
41447_0_000fb4	335	189,335,47.756
41447_0_001217	336	185,336,53.601
41447_0_002a12	330	237,330,41.078
41447_0_003d5f	297	178,297,36.890
41447_0_003d9b	297	178,297,35.424
4155_0_0001a8	509	357,509,37.781
4155_0_002749	532	384,532,32.690
4155_0_002875	450	297,450,28.266
4155_0_0045d7	402	259,402,50.344
4155_0_004a1a	481	272,481,31.889
4155_0_005e0d	334	248,334,22.122
4182_0_001efa	336	266,336,11.823
4182_0_004c76	412	259,412,42.219
4182_0_004fd0	475	360,475,15.640
418985_0_00206a	339	201,339,20.831
419612_0_000b14	353	197,353,54.820
419612_0_000b3a	262	164,262,41.069
419612_0_00113c	343	197,343,29.066
419612_0_002102	373	186,373,56.939
419612_0_002504	376	205,376,53.445
419612_0_0035d4	397	225,397,59.082
42026_0_00156b	437	192,286,41.944
42026_0_00164c	362	196,362,60.619
42026_0_00166f	470	214,470,64.702
42026_0_0016ef	446	275,446,56.360
42026_0_002b6b	385	1,110,26.882
42026_0_0030a8	386	199,386,84.872
42254_0_000406	357	185,357,59.082
42254_0_0004b4	373	186,373,58.175
42254_0_000d2d	366	210,366,54.820
42254_0_00165e	278	137,278,19.189
42254_0_0029a3	313	203,289,18.227
42254_0_0029c8	331	189,248,13.087
42254_0_0031e9	260	164,260,39.518
42254_0_003498	376	289,376,22.260
4232_0_009956	405	253,405,36.113
4232_0_00a3ef	444	317,444,30.218
4232_0_00be9d	471	342,471,25.692
4232_0_00c8a4	413	245,413,47.192
42345_0_00221b	443	278,443,23.940
42345_0_003807	491	310,491,31.515
42345_0_003f15	518	450,518,19.588
42345_0_0041e9	507	430,507,19.608
42345_0_00568d	449	278,449,23.461
42345_0_006037	492	296,492,33.781
423536_1_00026b	297	199,297,22.294
423536_1_000913	474	358,474,41.117
4236_0_000a7f	419	253,419,49.825
4236_0_0016e6	434	310,434,35.187
4236_0_0051ef	499	338,499,43.664
4236_0_00634f	427	291,367,13.289
4236_0_007a6a	401	252,401,29.306
42514_0_000a0f	293	178,273,35.549
42514_0_000d40	326	232,326,38.856
42514_0_000daa	351	185,351,58.387
42514_0_000e8f	357	189,357,69.457
42514_0_0018fa	307	178,307,36.428
42514_0_002ada	368	186,368,64.021
42514_0_0043b5	319	222,319,43.094
42890_1_000585	204	32,95,16.422
42890_1_000aa7	523	375,470,13.414
429701_0_001dd9	415	259,415,41.627
429701_0_0020c1	415	259,415,41.013
429701_0_002998	474	252,474,27.289
429701_0_005134	435	294,400,16.835
429701_0_0074af	522	363,522,37.432
43151_0_000535	314	1,118,12.431
43179_0_000952	353	197,353,53.584
43179_0_00114f	304	172,304,15.561
43179_0_00171d	320	186,320,32.822
43179_0_0018a3	378	207,378,58.659
43179_0_001984	374	186,374,57.362
43179_0_003038	289	182,289,25.415
43179_0_003784	331	235,331,41.681
43179_0_00385a	358	187,358,50.870
43179_0_003ceb	315	183,315,31.575
43346_0_001d8d	169	88,169,20.541
43346_0_0026fe	332	235,332,40.645
43346_0_003537	316	186,316,30.814
43346_0_00388d	353	197,353,54.820
43346_0_003d28	373	186,373,58.175
43346_0_004122	379	207,379,59.082
43346_0_0046bc	379	207,379,59.082
436010_1_001aa4	335	265,335,22.130
43700_0_000643	343	185,343,55.105
43700_0_001400	354	212,354,43.129
43700_0_00177f	308	218,308,33.480
43700_0_00279b	294	178,294,31.294
43700_0_0027b7	300	178,300,36.896
43700_0_004334	331	237,331,38.611
438502_0_000254	363	197,363,54.168
438502_0_00321b	446	179,326,28.262
438502_0_0058ce	384	259,384,23.766
441894_0_000254	406	223,406,52.223
441894_0_0005f1	262	164,262,40.023
441894_0_001eb0	346	187,346,53.902
4432_0_0010bf	508	333,508,34.125
4432_0_0024e1	445	384,445,21.948
4432_0_0048b4	438	276,438,17.057
44394_0_000448	352	193,352,53.902
44394_0_000ba2	310	180,310,37.861
44394_0_000bd1	347	249,347,40.023
44394_0_000cff	391	228,391,54.227
4533_0_000679	401	338,401,10.669
45351_0_002682	218	91,198,35.574
4555_0_00397a	450	259,450,51.143
4555_0_00484d	527	315,527,27.307
4558_0_002ed2	445	259,445,46.293
4558_0_004c14	527	314,527,26.101
45607_1_000fc7	450	386,445,17.158
456900_0_001628	409	33,102,43.265
4572_0_002d75	503	400,503,17.736
4572_0_003099	285	85,285,32.018
4572_0_003cbb	353	172,353,47.797
4577_0_001f96	521	361,521,23.232
4577_0_002a1d	455	389,455,15.307
4577_0_003268	447	259,447,37.910
4577_0_007484	448	259,448,46.456
4577_0_008ee1	521	367,521,26.555
45779_0_0018c9	316	191,316,51.621
4615_0_0010cc	406	254,406,29.785
4615_0_001a2e	514	322,514,26.580
4615_0_002b63	417	250,417,47.189
46433_1_006cef	214	1,81,11.348
46433_1_0073b2	273	80,187,70.642
4686_0_0003d7	374	254,374,20.202
472368_0_0015e0	405	257,405,44.057
472368_0_001e60	406	253,406,43.018
472368_0_004141	480	265,480,22.499
472368_0_007abb	442	295,408,18.715
47790_0_001cd6	319	253,319,20.774
47790_0_00208b	379	240,379,32.376
482537_0_00029e	379	207,379,57.910
482537_0_000319	373	186,373,56.939
482537_0_0005fc	169	100,169,17.126
482537_0_0006ab	189	128,189,15.433
482537_0_000878	628	458,628,41.646
482537_0_00144b	328	234,328,40.835
482537_0_001ea1	306	181,306,33.869
482537_0_0032af	280	156,280,23.825
482537_0_003dfa	353	197,353,54.820
482537_0_003f47	282	148,282,19.908
48498_0_006073	163	87,163,19.349
48698_0_000c61	332	185,332,48.954
48698_0_0022ac	338	185,338,54.052
48698_0_004879	311	218,311,32.693
48698_0_00528c	303	181,303,37.330
48698_0_00528d	328	178,294,35.471
48699_0_0012a0	338	185,338,54.052
48699_0_0026a6	332	185,332,48.732
48699_0_002c36	303	181,303,37.108
48699_0_002c38	301	178,301,38.605
48699_0_003779	311	218,311,32.693
48701_0_000d90	338	185,338,54.052
48701_0_002e99	332	185,332,48.954
48701_0_002ed5	311	218,311,34.101
48701_0_003532	308	178,295,35.119
48701_0_003534	304	181,304,37.754
48883_0_000254	378	205,378,56.399
48883_0_00092c	262	164,262,40.023
48883_0_001387	343	187,343,55.410
49451_0_000207	486	339,486,34.693
49451_0_0018e8	454	265,454,35.335
49451_0_001f10	363	275,363,19.084
49451_0_00469d	420	254,420,39.777
49451_0_006848	339	198,267,13.183
4952_1_000c44	426	97,264,28.384
50402_0_0004bc	262	164,262,40.023
50402_0_00074c	386	213,386,56.399
50402_0_000bc4	346	187,346,53.902
50452_0_0030d6	373	283,363,25.979
51031_0_001b18	319	213,319,46.587
51240_0_004450	434	249,434,25.328
51240_0_006641	513	352,513,23.981
51315_1_000d75	548	236,316,51.273
51337_0_000338	370	186,370,56.683
51337_0_0012df	358	238,358,27.988
51337_0_002143	379	207,379,59.082
51337_0_002fbf	328	235,328,28.511
51337_0_0034d7	227	133,227,40.612
51337_0_004971	351	195,351,54.820
51337_0_004972	351	195,351,54.820
51338_0_000d96	379	207,379,59.082
51338_0_001964	373	186,373,58.175
51338_0_001d32	311	182,311,26.801
51338_0_0025bd	333	235,333,41.538
51338_0_003b3f	353	197,353,54.820
516756_0_000e54	351	1,71,15.105
51953_0_0008d6	413	259,413,17.243
51953_0_0025b4	445	278,445,23.519
51953_0_004935	492	345,492,35.377
51953_0_0052c7	514	450,514,24.862
51953_0_0053a9	511	443,511,21.459
51953_0_0057c5	501	402,501,27.791
520822_0_00279e	306	33,92,29.927
52644_0_000284	472	299,472,48.527
52644_0_001150	390	221,390,34.312
52644_0_002bb7	352	193,352,53.902
52644_0_002ed7	262	164,262,40.023
52644_0_002f51	305	180,305,31.565
52670_0_000505	359	190,359,61.372
52670_0_000931	337	185,337,47.273
52670_0_000a80	297	177,297,28.659
52670_0_000a82	297	178,297,36.913
52670_0_004157	316	216,316,36.379
52670_0_004fad	323	230,323,39.083
54374_0_000125	386	213,386,56.399
54374_0_001419	408	277,408,23.065
54374_0_0021c6	343	187,343,55.410
54380_0_001a61	314	141,314,56.399
54380_0_00220f	340	184,340,55.410
54380_0_0026a2	262	164,262,40.023
54383_0_0008e8	339	183,339,55.410
54383_0_001401	262	164,262,40.023
54383_0_001a6b	386	213,386,56.399
54757_1_000d2f	345	256,345,25.135
54969_0_003910	352	237,352,31.720
5518_1_001f48	499	426,486,13.901
554065_0_000aba	329	245,329,12.606
55661_0_0002c9	346	187,346,53.902
55661_0_0002fc	262	164,262,40.023
55661_0_000c4a	386	213,386,56.399
55661_0_0029bd	330	164,330,31.459
56086_0_0019ff	362	185,362,36.267
56313_0_000071	301	145,301,55.410
56313_0_000fda	262	164,262,40.023
56313_0_002665	356	183,356,56.399
56723_0_001711	335	185,335,47.546
56723_0_00186a	348	185,348,58.959
56723_0_003316	348	255,348,43.239
56723_0_004e24	352	254,352,35.298
568069_0_0008fb	346	230,346,51.032
568069_0_003173	303	1,108,10.654
56857_0_001654	502	338,502,38.299
56857_0_00364c	424	285,424,22.719
57068_0_001e1d	262	164,262,40.023
57068_0_002bcf	378	205,378,56.399
57068_0_00303b	339	183,339,55.410
572307_1_0010da	434	288,434,28.343
57397_0_001d20	350	194,350,56.408
57397_0_002395	262	164,262,40.023
57397_0_002dd9	314	141,314,56.399
57412_0_000531	262	164,262,40.023
57412_0_0005ff	314	141,314,56.399
57412_0_0037b9	346	187,346,53.902
57421_0_00010d	346	187,346,53.902
57421_0_000eea	262	164,262,40.023
57421_0_001bed	356	183,356,56.399
574566_0_001496	423	1,75,29.557
57577_0_00172d	487	317,487,20.802
57577_0_00306e	504	355,504,27.885
57577_0_0033f7	366	249,366,36.572
57577_0_006e3b	447	243,447,37.517
578462_1_001b19	384	283,371,40.008
578462_1_003db5	991	737,971,68.187
5804_1_000636	371	7,84,33.224
5823_1_0012fb	344	256,344,16.731
58331_0_002bcf	509	336,509,37.727
58331_0_002dc1	508	447,508,21.849
58331_0_002dc8	504	377,504,16.018
58331_0_007650	438	262,438,14.320
5849_1_0006bc	333	245,333,16.086
5851_1_00057c	340	253,340,16.933
5854_2_001055	396	314,396,18.905
5855_1_000e0f	340	253,340,14.247
5857_1_00067d	337	253,337,13.746
5858_1_0014a2	332	244,332,26.070
591936_0_00071b	303	180,303,33.112
591936_0_000743	379	207,379,56.673
591936_0_000fbe	204	91,181,21.473
591936_0_0013d4	372	186,372,57.752
591936_0_001582	344	210,344,35.955
591936_0_00158b	221	50,221,58.659
591936_0_0016f8	320	186,320,38.658
591936_0_001e4e	318	193,318,34.143
591936_0_00264e	320	186,320,35.955
591936_0_0028c0	353	197,353,54.820
591936_0_002eba	376	205,376,53.804
591936_0_0030e4	394	262,394,21.220
591936_0_0043b0	332	235,332,42.104
591936_0_004556	299	186,299,26.332
591936_0_004bb0	321	189,321,25.718
591936_0_004dd5	446	374,446,10.718
591936_0_005463	401	329,401,15.398
59463_0_000270	334	236,334,42.305
59463_0_000dc6	302	181,302,32.399
59463_0_001321	353	197,353,54.820
59463_0_001945	320	186,320,34.348
59463_0_002498	373	186,373,58.175
59463_0_002f8c	334	235,334,45.021
59463_0_00373a	341	202,341,48.277
59463_0_003a5b	366	213,366,49.577
59463_0_004c7d	315	188,315,34.894
59538_0_003558	261	164,261,40.201
59538_0_0043fa	320	186,320,36.348
59538_0_0047dc	353	197,353,54.820
59538_0_0048e8	320	186,320,35.732
59538_0_00552f	380	207,380,60.726
59538_0_005ccf	340	247,340,19.910
59538_0_005cd5	347	239,347,21.084
595528_0_001eb1	321	241,321,13.505
59729_0_000b89	309	193,309,35.624
59729_0_001c48	391	228,391,54.227
59729_0_002584	345	215,345,36.625
597456_0_0015d7	349	1,70,21.919
59894_0_000bfa	370	211,370,53.902
59894_0_001b4c	391	228,391,54.227
59894_0_0024cb	310	180,310,37.861
59894_0_002564	262	164,262,40.023
60711_0_00034e	320	186,320,35.473
60711_0_0009d8	319	186,319,34.578
60711_0_001f0e	378	207,378,58.659
60711_0_002048	372	186,372,57.975
60711_0_002c2e	320	186,320,28.516
60711_0_00350b	202	68,202,38.043
60711_0_004001	353	197,353,54.820
60711_0_004037	378	207,378,55.868
60711_0_004505	303	180,303,33.112
61621_0_000a5a	323	207,323,36.534
61621_0_0016e4	320	186,320,35.955
61621_0_001dfd	320	186,320,35.955
61621_0_001fc1	320	186,320,35.955
61621_0_002402	320	186,320,35.955
61621_0_002862	380	208,370,52.192
61621_0_002cd6	327	193,327,35.287
61621_0_003363	332	235,332,42.104
61621_0_003707	320	186,320,35.955
61621_0_003a19	372	186,372,57.752
61621_0_0041c9	353	197,353,54.820
61621_0_004aa5	318	146,318,42.928
61622_0_000569	356	185,356,58.659
61622_0_000954	320	186,320,35.955
61622_0_000cf7	332	235,332,42.104
61622_0_001486	320	186,320,35.955
61622_0_001b11	320	186,320,35.955
61622_0_001b36	320	186,320,35.955
61622_0_002389	320	186,320,35.955
61622_0_002490	372	186,372,57.752
61622_0_0025b2	320	186,320,35.955
61622_0_00291e	320	186,320,35.955
61622_0_002c17	184	50,184,35.955
61622_0_004126	301	180,301,32.265
61622_0_0045af	320	186,320,35.955
61622_0_004c47	353	197,353,54.820
61622_0_004fd4	320	186,320,35.955
6183_0_00141c	260	172,260,24.938
6183_0_0014f0	315	200,315,43.311
6185_0_0003f6	293	206,293,25.956
6185_0_00290c	304	200,304,40.695
61853_0_000365	261	164,261,42.104
61853_0_0006fe	306	180,306,32.208
61853_0_0025ac	376	186,376,55.469
61853_0_0037df	353	197,353,54.820
61853_0_003b6c	188	55,188,29.630
61853_0_0044dd	378	207,378,55.326
6198_0_000682	544	198,278,31.126
6198_0_0019a3	340	202,311,18.012
6210_0_0016be	293	200,293,21.824
6210_0_001963	556	336,451,19.978
6210_0_002b25	294	215,294,30.048
6210_0_002bc4	287	194,287,30.732
6238_0_00204c	337	204,337,55.648
6239_0_0027ca	347	214,347,58.019
62625_0_000411	338	201,338,20.003
62625_0_00123e	336	232,336,26.870
62698_0_0003eb	199	67,199,34.255
62698_0_00051e	320	186,320,34.957
62698_0_0010c1	353	197,353,54.820
62698_0_0011e9	308	181,308,34.938
62698_0_001b8f	320	186,320,35.955
62698_0_002298	378	207,378,58.659
62698_0_0029b2	373	186,373,59.018
62698_0_00378b	355	185,355,58.799
62698_0_003f41	298	198,298,31.009
62698_0_00409b	341	185,341,54.359
62698_0_0047a3	330	235,330,38.562
6279_0_00123a	314	237,314,13.661
6279_0_001265	319	207,319,22.971
63057_0_001639	453	255,453,29.672
63057_0_004884	498	334,402,13.142
63057_0_006118	381	249,381,19.395
63057_0_00766a	487	293,354,24.694
6334_0_0002b3	322	218,317,13.079
63459_0_003cc4	395	252,395,35.470
63459_0_00414e	342	241,342,16.615
63459_0_004bbd	430	249,430,57.047
63459_0_00633e	431	251,431,56.047
63459_0_007135	342	241,342,16.615
63459_0_007460	395	268,395,38.253
63459_0_00abee	493	359,493,20.164
63459_0_00b543	493	426,493,18.683
637379_1_000b83	452	369,435,14.112
6412_0_004ce4	592	293,561,100.951
64793_0_002354	298	77,156,37.802
6500_0_004659	355	229,355,28.249
6526_0_001865	356	239,356,23.846
6526_0_004d4f	305	220,305,34.528
65357_1_001ef2	379	316,379,13.747
6565_0_000974	399	240,399,61.723
6565_0_001957	426	221,305,30.507
6565_0_003eba	447	295,447,49.140
6573_0_0058f8	340	195,340,71.314
658429_1_001672	544	287,544,87.175
660122_1_0003e6	507	440,501,13.277
66656_0_0017cb	427	252,427,20.960
66656_0_004e8f	420	251,420,19.374
6669_0_0039ee	297	210,297,16.594
6669_0_003e8b	393	280,360,16.799
679716_1_0022ea	175	116,175,22.787
680683_0_002740	311	192,311,50.735
6832_0_00137d	348	135,348,33.878
6832_0_002a92	408	293,408,30.818
6850_0_001286	303	226,303,21.384
6850_0_00144a	313	198,313,17.356
6850_0_00257c	325	193,325,31.648
6850_0_00434f	293	223,293,19.400
691883_0_0000db	399	306,393,15.844
6945_0_00389f	275	176,275,35.634
6958_0_00312c	233	8,67,42.341
695850_1_0019c8	365	278,365,20.189
6973_0_004dba	345	208,345,29.475
7029_0_003fdb	303	197,303,27.407
7038_0_000514	281	187,281,14.441
7038_0_002017	357	205,357,46.919
7038_0_0031e1	329	186,329,30.654
7070_0_000392	342	196,342,61.267
71139_0_000af0	453	302,453,22.885
71139_0_003b8a	429	247,429,27.303
71139_0_003d68	491	344,491,22.877
71139_0_004353	457	261,457,26.951
71139_0_004ee6	339	241,339,17.800
71139_0_00644c	340	199,340,19.436
71139_0_007224	499	361,499,25.244
7159_0_002a82	285	1,89,9.863
7167_0_000c38	315	1,118,13.956
7168_0_0016ce	280	1,84,9.160
7209_0_000469	344	229,344,22.497
7209_0_0004ab	309	197,309,22.576
7213_0_00068a	373	200,373,71.156
7213_0_00134a	370	199,370,73.212
7213_0_001354	385	209,385,38.937
7213_0_001497	350	1,112,24.626
7213_0_002195	442	216,442,72.337
7217_0_001046	462	282,462,58.797
7217_0_00109c	359	1,104,24.343
7217_0_0023b2	497	251,347,43.532
7217_0_002bb8	385	199,385,87.367
7217_0_003288	466	386,457,14.182
7217_0_0032ce	474	213,474,62.110
7217_0_0032f5	359	200,335,60.951
7220_0_00013c	444	275,444,47.485
7220_0_0007fb	355	1,102,24.802
7220_0_000e18	392	199,392,82.228
7220_0_00184e	496	252,352,42.993
7220_0_001d23	357	196,357,83.764
7220_0_001dc7	472	208,472,78.113
7222_0_0002d1	385	197,385,62.638
7222_0_000999	390	200,390,78.155
7222_0_0010ae	480	214,480,76.113
7222_0_00227f	501	357,501,31.409
7224_0_000425	494	235,481,72.798
7224_0_000687	530	115,183,43.387
7224_0_000816	385	200,385,82.681
7224_0_000c60	367	1,94,21.456
7224_0_001dd6	365	197,365,62.485
7227_0_0023ce	385	199,385,78.665
7227_0_0029f6	471	222,471,76.026
7227_0_002a99	364	200,364,85.033
7227_0_002cff	443	267,443,57.421
7230_0_000204	477	322,477,31.896
7230_0_000378	367	1,94,21.456
7230_0_002293	462	213,462,72.405
7230_0_002877	359	197,359,79.870
7230_0_00292d	379	200,379,75.937
7237_0_0001da	368	196,368,76.262
7237_0_000243	469	216,469,73.976
7237_0_0007b1	401	200,401,82.883
7237_0_002775	449	265,449,37.063
7244_0_001321	368	1,95,21.613
7244_0_0025aa	378	200,378,77.562
7244_0_0026e2	355	197,355,76.678
7244_0_002932	474	211,474,73.358
7245_0_0025b2	391	199,391,83.486
7245_0_0029d0	360	200,360,83.563
7245_0_002a77	476	226,476,76.692
7245_0_003245	437	262,437,52.769
7245_0_00377c	747	371,680,103.606
7260_0_0018d9	365	1,90,24.624
7260_0_001d11	537	267,388,60.536
7260_0_002399	390	200,359,71.001
7260_0_002be2	402	200,402,89.149
7260_0_002e1f	494	217,494,83.160
7260_0_0033b9	448	286,448,40.008
72664_0_0011da	432	304,432,19.395
72664_0_002466	384	291,366,30.830
72664_0_002b3e	479	334,479,31.383
72664_0_005d04	421	258,421,28.584
7274_0_000460	392	199,392,78.409
7274_0_001325	446	270,446,64.370
7274_0_001e0f	726	367,657,109.060
7274_0_002a68	503	224,503,88.179
7274_0_00307a	363	197,363,65.331
7274_0_00384d	510	258,358,46.120
7282_0_0001c7	368	196,338,62.532
7282_0_0012aa	464	216,464,71.942
7282_0_0022bd	804	375,734,119.040
7282_0_0028c5	486	295,486,39.680
7282_0_0036db	413	200,413,80.333
73337_0_000356	353	197,353,54.820
73337_0_000669	302	181,302,32.176
73337_0_0018e0	379	207,379,59.082
73337_0_001e04	333	235,333,42.305
73337_0_001f9d	373	186,373,58.175
7370_0_000834	324	1,103,12.885
7370_0_00261f	376	198,376,79.107
7370_0_00270f	526	236,526,101.287
7370_0_0031ed	329	190,313,33.798
7370_0_0031f0	381	195,381,85.211
7370_0_0031f1	346	179,346,38.613
7375_0_0000af	387	199,387,73.302
7375_0_0002af	468	209,468,70.470
7375_0_002061	377	211,377,37.785
7375_0_002078	393	205,393,84.404
7394_0_000766	282	1,61,8.948
7394_0_00143a	381	204,381,31.457
7394_0_002fd7	469	214,469,92.278
7394_0_002fdd	375	198,375,78.726
7395_0_003988	375	198,375,78.726
7395_0_003bd9	381	204,381,30.824
7395_0_004179	401	146,401,92.278
7397_0_003378	375	198,375,78.726
7397_0_003381	469	214,469,92.069
7397_0_004811	381	204,381,30.001
7397_0_004812	423	201,350,62.414
74533_0_0002b7	308	178,308,23.857
74533_0_0004ff	360	189,360,58.659
74533_0_000bde	353	197,353,54.820
74533_0_001713	373	186,373,58.175
74533_0_001ba2	261	164,261,41.882
74533_0_0044ee	304	186,304,32.758
74557_1_00105c	357	273,357,19.970
74649_0_0014c8	491	348,491,29.285
74649_0_001b47	438	289,438,17.316
74649_0_0048ba	355	251,355,20.667
74649_0_0049b7	434	249,434,30.705
74873_0_002105	294	12,98,13.689
74940_0_00081a	370	185,370,66.399
74940_0_000c2e	339	188,339,55.044
74940_0_0025b3	272	178,247,20.316
74940_0_0026d6	300	178,300,40.438
74940_0_002789	310	180,310,41.222
74940_0_002cfd	358	255,358,44.409
74940_0_004e7a	405	185,405,78.721
74940_0_0059c6	299	178,299,40.510
74940_0_0059d8	364	264,364,44.015
74940_0_005b00	326	197,326,34.507
74940_0_005dca	406	231,406,69.063
74940_0_0067a1	334	189,334,53.813
75058_1_000027	1576	143,267,46.955
75058_1_00183d	780	435,541,27.083
75058_1_002d28	617	491,561,23.125
7536_0_001443	316	208,316,17.942
7536_0_001b06	371	255,338,24.055
75366_0_0006e7	390	186,390,84.325
75366_0_001e90	320	225,320,35.477
75366_0_0022a5	341	246,341,40.391
75366_0_0034c6	307	180,307,38.124
75366_0_0034de	298	178,298,33.232
75366_0_003746	387	186,387,80.195
75366_0_00446b	284	182,265,28.624
75366_0_004780	313	218,313,34.980
75366_0_004b6c	329	185,329,48.323
75366_0_005cfc	387	203,387,74.532
75366_0_006768	287	178,287,29.517
75366_0_006776	304	180,304,37.021
75366_0_0074a8	341	246,341,39.757
75366_0_008c93	292	182,273,30.611
75366_0_0098af	220	109,186,20.596
7539_0_000e84	299	205,299,20.358
7539_0_002f45	343	193,343,54.084
756982_1_001a44	642	332,642,130.032
75702_0_003e98	472	322,472,25.473
75702_0_004010	474	327,474,27.483
75702_0_0049df	373	268,373,27.489
75702_0_005e33	388	247,388,34.765
75702_0_005f67	469	304,469,11.927
75702_0_0060db	442	258,442,29.798
7574_0_0053f6	377	79,178,25.614
7574_0_005b7b	471	195,471,107.519
7574_0_00676a	499	195,499,120.575
765440_1_000954	290	219,290,24.271
7668_0_00015c	703	575,703,31.361
7668_0_002166	373	196,373,83.190
77166_0_002970	360	188,360,68.079
7719_0_001c88	376	295,376,23.493
7719_0_002f38	359	197,359,45.446
7719_0_00300f	310	204,310,29.674
7741_0_0033e5	413	192,413,85.796
7868_0_000cc5	354	184,354,27.449
7868_0_002260	360	206,360,44.009
7868_0_003f46	361	180,361,65.013
78828_0_001526	477	291,477,37.506
78828_0_002044	474	392,474,12.816
78828_0_00268c	456	287,456,22.456
78828_0_002d85	437	300,385,17.604
78828_0_004712	441	273,441,20.152
78828_0_00486d	501	420,501,10.790
78828_0_0048c2	441	273,441,20.375
7897_0_0008fb	301	177,301,39.884
7897_0_0012c6	338	192,338,47.659
7897_0_0017f5	297	189,297,29.372
7897_0_001959	368	186,368,58.179
7897_0_0032fc	327	185,277,25.957
7918_0_0011ee	359	185,359,51.596
7918_0_00176a	354	255,354,44.945
7918_0_002d6f	372	210,372,55.710
7950_0_00078a	366	196,366,64.558
7950_0_002b50	165	86,165,18.985
7950_0_004472	971	853,971,39.873
7950_0_00499d	423	310,423,50.132
7950_0_004b85	339	185,339,55.466
7950_0_005b24	389	185,389,70.828
7955_0_0028e7	340	185,340,56.621
7955_0_003133	445	238,445,77.956
7955_0_00392d	340	242,340,41.660
7955_0_003973	314	181,314,41.743
7955_0_0039b0	305	182,305,41.811
7955_0_003ae0	302	178,302,41.572
7955_0_005303	309	210,309,32.542
7955_0_005c9c	422	205,422,96.111
7962_0_000956	303	186,258,24.779
7962_0_00bd04	268	189,268,30.963
79684_0_000664	360	207,360,52.131
79684_0_0010fd	332	240,332,39.988
79684_0_002141	298	202,298,27.025
79684_0_003e5e	353	197,353,54.820
79782_0_000905	366	229,366,35.520
79782_0_000af3	309	186,309,39.350
7994_0_0026ac	316	218,316,44.020
7994_0_00290f	374	186,374,69.459
7994_0_00334b	355	185,355,59.535
7994_0_0040d3	349	234,304,35.127
7994_0_0040e7	329	178,329,49.388
7994_0_00412e	303	178,303,44.291
7998_0_001652	347	185,347,54.653
7998_0_001ba4	296	178,296,24.378
7998_0_001be5	341	242,341,40.894
7998_0_001c72	309	180,309,46.574
7998_0_0031b5	377	186,377,69.345
7998_0_003252	382	186,382,67.779
7998_0_003b30	326	228,326,42.401
7998_0_00432d	352	185,352,63.918
8010_0_000bb5	301	178,301,37.239
8010_0_000d4a	314	180,314,41.370
8010_0_0018a1	352	249,352,42.716
8010_0_002ad2	404	185,305,43.882
8010_0_00394e	344	189,344,59.239
8010_0_003ba8	368	185,368,65.715
8019_0_00028e	370	185,370,66.399
8019_0_0005ed	339	188,339,55.044
8019_0_001943	357	255,357,43.986
8019_0_003f00	265	178,247,20.316
8019_0_0045d7	404	185,404,78.298
8019_0_004f34	306	180,306,35.472
8019_0_004f43	299	178,299,40.510
8019_0_004f49	348	246,348,44.639
8019_0_005c15	401	185,401,72.608
8019_0_0061bb	334	189,334,54.359
8019_0_0066ad	361	246,361,52.209
8022_0_001396	339	188,339,55.044
8022_0_0035b6	397	185,397,76.104
8022_0_003eab	362	246,362,52.632
8022_0_00496d	365	264,365,43.563
8022_0_00575e	348	246,348,44.862
8022_0_005972	309	180,309,35.967
8022_0_006345	400	185,400,73.883
8022_0_0064f7	372	185,372,67.245
8022_0_007e27	333	189,333,53.935
8022_0_0086cf	300	178,300,40.438
8022_0_00883a	310	180,310,41.222
8022_0_0088fc	275	178,275,24.132
8030_0_001cee	359	246,359,54.381
8030_0_0022fa	344	246,344,42.946
8030_0_002461	299	178,299,40.834
8030_0_002784	309	180,309,35.745
8030_0_0036bb	310	180,310,42.458
8030_0_003793	300	178,300,40.438
8030_0_0038b6	279	178,279,24.842
8030_0_0055b1	369	185,369,66.198
8030_0_00565e	356	255,356,43.563
8030_0_005d28	402	231,402,67.147
8030_0_006925	398	185,398,75.536
8030_0_00899d	333	189,333,55.943
8030_0_008ad3	450	271,413,39.089
8030_0_0097d1	339	188,339,55.044
8036_0_0000c4	371	185,371,66.822
8036_0_00058f	339	188,339,54.621
8036_0_0016b2	299	178,299,40.510
8036_0_001737	354	246,354,47.401
8036_0_00174b	309	180,309,30.776
8036_0_001b7d	402	185,402,75.993
8036_0_001d2b	300	178,300,40.438
8036_0_001f22	279	178,279,24.296
8036_0_0020ac	310	180,310,40.676
8036_0_0039b6	404	185,404,67.537
8036_0_00433e	359	255,359,44.832
8036_0_004e63	360	246,360,55.079
8036_0_006eb5	341	198,341,50.311
80379_0_005cd6	455	272,455,31.744
8078_0_00003e	328	233,328,39.929
8078_0_000649	330	185,330,42.228
8078_0_001b1f	303	178,303,40.382
8078_0_001b23	341	213,341,36.241
8078_0_0035bb	334	185,334,48.872
8078_0_003b3d	314	218,314,31.005
8081_0_000564	333	185,333,48.932
8081_0_001b06	341	185,341,55.322
8081_0_0026a7	301	178,301,38.605
8081_0_002827	304	181,304,37.754
8081_0_0035c2	311	218,311,34.101
8083_0_0003a6	341	185,341,55.322
8083_0_0019ad	333	185,333,49.155
8083_0_002978	311	218,311,36.352
8083_0_005502	321	228,321,39.083
8083_0_005564	301	178,301,38.605
8090_0_001a39	329	185,329,51.956
8090_0_002378	296	206,296,19.403
8090_0_0023f1	302	190,302,36.307
8090_0_00249f	356	263,356,40.009
8090_0_0025c1	289	199,289,15.683
8090_0_0025ee	300	178,300,37.974
8090_0_00328e	315	221,315,34.258
8090_0_004aa6	349	194,349,50.770
80966_0_000a6d	330	239,330,38.999
80966_0_003a9e	331	185,331,52.855
80966_0_004238	315	221,315,37.910
80966_0_00434f	291	145,291,48.993
80966_0_004352	365	219,365,48.993
80966_0_004ee3	294	178,294,32.756
80966_0_004ee7	299	178,299,34.562
80966_0_005d6d	347	201,347,48.993
80972_0_00225e	330	239,330,38.999
80972_0_002ff5	367	221,367,47.433
80972_0_00383c	299	178,299,38.134
80972_0_00383d	294	178,294,35.310
80972_0_003eb6	333	185,333,50.292
80972_0_004863	350	256,350,36.451
8128_0_0004ec	317	205,317,29.085
8128_0_0005b0	332	241,332,37.194
8128_0_000632	300	178,300,36.615
8128_0_002d2e	315	221,315,37.142
8128_0_00493f	403	257,403,50.691
8128_0_0059b6	332	186,332,51.014
8153_0_00058d	334	187,334,51.660
8153_0_000849	316	221,316,37.032
8153_0_000f09	301	178,301,37.417
8153_0_000f0e	290	191,290,28.314
8153_0_001269	333	242,333,37.194
8153_0_00130f	334	189,334,50.267
8187_0_000fd4	345	199,345,45.849
8187_0_0032a5	296	191,296,38.328
8187_0_0032a6	298	178,298,35.904
8187_0_003e50	329	237,329,39.589
8187_0_004076	322	227,322,40.369
8187_0_0055bd	336	185,336,53.824
81972_0_000b30	420	251,420,24.045
81972_0_00248c	409	279,409,27.883
81972_0_0032a1	379	283,361,28.265
81972_0_0034b7	447	306,447,34.224
81972_0_004489	477	330,477,28.382
81985_0_00053b	422	251,422,28.654
81985_0_002d91	448	301,448,23.253
81985_0_002f6f	410	288,400,34.720
81985_0_003443	491	340,491,27.012
81985_0_00469b	354	94,162,12.857
8208_0_000c8e	368	268,368,33.375
8208_0_002ee5	375	185,375,68.488
8208_0_0033ca	311	178,311,44.275
8208_0_0033ce	311	190,311,31.929
8208_0_00359f	347	240,347,46.147
8208_0_005b25	345	199,345,47.153
8255_0_00009f	326	236,326,37.237
8255_0_000103	301	178,301,30.969
8255_0_000246	296	178,296,41.277
8255_0_002121	336	195,336,51.807
8255_0_002df0	336	209,336,48.533
8255_0_0047ab	360	259,360,37.419
83485_0_0005c4	400	17,95,34.479
8355_0_00105d	365	190,365,62.255
8355_0_001ce0	399	190,399,79.125
8355_0_002843	308	185,308,26.632
8355_0_002b46	326	230,326,39.646
8355_0_0046c4	363	190,363,58.811
8355_0_0048b0	346	185,346,67.314
8355_0_006a37	373	199,373,57.459
8355_0_006fc6	385	199,385,60.590
8355_0_0077b8	324	229,324,39.223
8355_0_0077ba	308	185,308,35.085
8364_0_000b01	362	190,362,59.572
8364_0_001306	309	185,309,29.768
8364_0_0015fd	326	230,326,37.641
8364_0_002bcb	350	185,350,60.112
8364_0_004140	383	199,383,62.317
8469_0_0003a8	261	164,261,30.940
8469_0_0003bb	289	180,289,26.049
8469_0_0003fd	365	208,365,55.244
8469_0_001b4d	390	205,390,59.351
8469_0_002d3e	382	186,334,44.025
8478_0_000232	364	208,364,54.820
8478_0_000913	323	226,323,29.753
8478_0_0009b4	307	180,307,35.234
8478_0_002554	388	193,340,43.602
8478_0_0040f5	392	205,392,60.420
8496_0_0030a7	355	192,355,43.507
8496_0_0033bf	357	198,357,54.491
8496_0_0042e2	343	245,343,40.212
8496_0_004393	307	180,307,35.578
8496_0_004806	440	265,440,57.467
8502_0_000235	357	198,357,54.491
8502_0_001237	262	164,262,40.212
8502_0_001257	275	180,275,22.036
8502_0_0035ed	433	258,433,57.467
85066_0_00146a	346	187,346,53.902
85066_0_001f33	391	228,391,54.227
85471_1_0008a4	333	245,333,15.998
864141_1_00057b	343	255,343,20.560
88015_0_000021	248	172,248,13.917
88015_0_000483	840	589,752,75.001
88015_0_0011a6	1116	339,427,26.110
88015_0_001706	411	220,411,59.359
88036_0_0001b5	359	247,359,21.783
88036_0_001fb6	296	208,296,17.143
88036_0_003dbb	343	255,343,17.143
880535_1_000036	380	298,380,19.009
880536_1_000ebb	376	295,376,18.393
8839_0_000bd8	391	228,391,54.227
8839_0_002129	348	189,348,53.902
8839_0_0031b2	262	164,262,40.023
88501_0_0016a6	316	212,291,17.641
885580_0_0001b6	426	271,376,26.855
885580_0_001ac7	353	197,353,54.820
885580_0_002d5e	260	164,260,41.459
885580_0_003dd1	419	248,419,58.659
885580_0_0041d9	373	186,373,56.939
888268_0_0045eb	450	259,450,49.218
888268_0_0062ee	527	364,527,25.976
8897_0_00040c	183	120,183,15.713
8897_0_000701	346	187,346,53.902
8897_0_001506	386	213,386,56.399
8932_0_003436	378	219,378,53.902
8932_0_0036ac	419	256,419,54.227
89399_0_00089b	373	186,373,58.175
89399_0_000b48	353	197,353,54.820
89399_0_001cf0	380	207,380,59.506
89399_0_001e9a	307	181,307,34.292
89399_0_00392f	332	235,332,40.645
89399_0_00436f	197	125,197,12.471
89399_0_004a7a	461	320,461,30.131
89399_0_004d1a	407	255,407,25.554
89462_0_000ed5	353	197,353,54.216
89462_0_001a2a	372	207,372,60.076
89462_0_002a59	303	181,303,32.599
89462_0_0032ce	373	186,373,58.175
89462_0_003748	360	204,360,54.820
89462_0_004dea	352	246,352,26.473
89462_0_004ded	368	272,368,28.940
8954_0_001049	390	223,390,27.048
8954_0_001eb1	386	213,386,56.399
8954_0_001f03	343	187,343,55.410
8954_0_003342	240	178,240,14.873
8969_0_00052a	255	183,245,18.555
8969_0_0010c0	262	164,262,40.023
8969_0_003099	339	183,339,55.410
8996_0_00082b	352	193,352,53.902
8996_0_00177d	391	228,391,54.227
8996_0_002662	307	180,307,36.491
8996_0_003e9f	404	186,352,38.909
9031_0_000ade	352	193,352,53.902
9031_0_0020a7	391	228,391,54.227
9031_0_003f11	403	186,351,38.486
90675_0_001b2b	428	251,428,24.511
90675_0_002ba8	485	335,485,30.647
90675_0_003186	453	307,453,24.973
90675_0_0051ad	477	327,477,30.870
90675_0_0051f0	447	303,447,22.744
90675_0_005f9e	346	208,289,16.332
90675_0_0079f7	357	205,317,23.783
90675_0_008516	441	306,393,34.987
90675_0_008a80	485	335,485,31.568
90675_0_00d95a	422	251,422,25.025
90675_0_00f294	348	205,316,20.421
90675_0_00fa5f	343	205,343,18.026
90675_0_010475	424	251,424,24.937
9103_0_001abc	304	145,304,53.902
9103_0_001e8d	391	228,391,54.227
9103_0_002beb	262	164,262,40.023
9103_0_00464e	344	207,308,26.716
9135_0_000d05	352	193,352,53.902
9135_0_00124c	391	228,391,54.227
9135_0_001c6c	310	180,310,37.861
9135_0_001d4a	345	247,345,40.023
913774_1_000def	561	283,561,85.705
91411_0_000841	339	213,305,16.660
9157_0_000527	352	193,352,53.902
9157_0_001ca1	407	244,407,54.227
9157_0_0025c6	311	180,311,38.285
9172_0_0005be	352	193,352,53.902
9172_0_00238d	349	251,349,40.023
9172_0_002395	309	180,309,37.438
9172_0_003169	391	228,391,54.227
9172_0_003aba	382	213,382,31.716
9209_0_00001d	262	164,262,40.023
9209_0_000e98	373	217,373,55.410
9209_0_00204a	314	141,314,56.399
9233_0_001baa	386	213,386,56.399
9233_0_002510	346	187,346,53.902
9233_0_002f1d	293	179,293,21.296
9238_0_0004ea	391	228,391,52.767
9238_0_0016f1	326	212,326,29.735
9238_0_001fff	346	187,346,53.902
9244_0_000780	378	205,378,56.399
9244_0_0008ef	262	164,262,40.023
9244_0_001828	343	187,343,55.410
9258_0_0018dd	344	185,344,56.090
9258_0_002aa7	267	164,267,40.854
9258_0_004d1a	270	172,270,24.382
9305_0_0022b4	381	207,381,59.706
9305_0_00425b	341	185,341,50.850
9305_0_004336	372	186,372,58.989
932674_0_002455	348	192,348,55.410
932674_0_003013	391	228,391,54.227
9361_0_00006b	332	207,332,27.953
9361_0_000928	308	181,308,34.716
9361_0_001289	411	145,238,14.621
9361_0_001d9d	353	197,353,53.584
9361_0_002042	341	185,341,53.584
9361_0_0023b3	357	186,315,37.103
9361_0_00246a	332	235,332,40.645
9361_0_00438e	378	207,378,58.659
9361_0_004b46	376	207,376,55.189
9365_0_000152	286	188,286,29.542
9365_0_000cee	305	216,305,11.197
9365_0_000e3c	313	181,313,36.832
9365_0_001048	372	186,372,57.752
9365_0_00213b	331	234,331,41.882
9365_0_002225	378	207,378,57.810
9365_0_00285a	353	197,353,54.820
9365_0_003501	316	197,316,24.705
9365_0_004163	335	186,303,32.887
9365_0_0046fb	320	190,320,32.971
9371_0_000268	240	181,240,9.303
9371_0_000330	254	164,254,39.408
9371_0_0012bd	380	207,380,59.506
9371_0_00165e	353	197,353,53.584
9371_0_0022e8	258	124,258,33.091
9371_0_0045a5	367	186,367,58.704
93721_0_005ddc	342	197,309,30.503
93759_0_003cdc	347	232,347,18.182
93934_0_0008e8	349	193,349,55.410
93934_0_001e5d	391	213,391,54.614
93934_0_002783	307	180,307,35.756
93934_0_0027b3	347	249,347,40.023
[truncated: 384 more rows]
