# Supplementary material for: Evolution of sequence traits of prion-like proteins linked to amyotrophic lateral sclerosis (ALS)
Source: PeerJ. 2022 Nov 17;10:e14417. doi: 10.7717/peerj.14417 (PMC9676014; doi:10.7717/peerj.14417)
Supplement: Supplemental Information 2 [file peerj-10-14417-s002.gz › tree-files/hnRNAP2.fLPS.default.txt]

905079_1_003d68	270	213,246,{GR}
31033_0_000a67	327	189,325,{GNY}
7955_0_005c9c	422	207,419,{GNY}
59463_0_002f8c	334	56,233,{EK}
7955_0_00392d	340	242,321,{GNQY}
10228_0_0015af	575	522,555,{GR}
28377_0_000f47	368	203,365,{GNSY}
400682_0_003758	640	465,627,{GR}
214687_0_006e8b	633	554,612,{GR}
7897_0_0012c6	338	190,338,{GNY}
39947_0_001c9d	265	7,55,{PS}
402676_1_00014d	449	388,434,{GR}
10090_0_001b2d	353	202,349,{GNY}
13616_0_004b23	365	214,361,{GNY}
8355_0_0077b8	324	229,304,{GNQY}
214687_0_00061e	273	4,56,{PS}
431895_0_000982	287	11,33,{GR}
8355_0_006a37	373	207,370,{GNY}
10090_0_00470f	373	188,370,{GNSY}
7897_0_001959	368	195,365,{GNY}
6412_0_000814	151	86,147,{GR}
59463_0_000270	334	56,234,{EK}
10090_0_003987	332	240,329,{GNQY}
9646_0_002d5c	261	12,162,{EK}
3218_0_002a34	580	503,564,{GR}
8355_0_006fc6	385	207,382,{GY}
9646_0_00025e	353	202,349,{GNY}
28377_0_000b2f	309	181,307,{GY}
31033_0_002815	319	229,304,{GNQY}
9606_0_001e8b	353	202,349,{GNY}
3702_0_003ae7	597	49,155,{EK}
31033_0_0028d4	300	181,300,{GY}
7955_0_003973	314	184,314,{GY}
9031_0_0020a7	391	226,388,{GNY}	5,212,{EK}
7719_0_002f38	359	207,351,{GNY}
59463_0_00040c	319	2,283,{EK}
8355_0_0048b0	346	186,342,{GNY}
13616_0_004eef	365	202,362,{GNSY}
9031_0_003f11	403	188,351,{GNSY}	354,392,{PR}
8355_0_00105d	365	195,351,{GNY}
31033_0_002a99	307	221,292,{GNQY}
3702_0_0010ff	557	480,542,{GR}	12,283,{ADEKS}
383379_1_00142d	430	299,416,{GY}	88,116,{PS}
13333_0_0030df	280	8,45,{PS}
1294385_1_000735	414	351,391,{GR}
7719_0_00300f	310	213,303,{GY}
10090_0_004042	305	182,303,{GY}
383379_1_00130d	705	523,677,{GR}
33097_0_0012c2	556	469,541,{GR}
9606_0_0008b9	378	215,374,{GNY}	5,21,{PR}
597362_1_00121a	568	490,551,{GR}
7955_0_0039b0	305	189,305,{GY}
3702_0_002db9	636	445,615,{GR}
9646_0_0037f9	368	195,364,{GY}	106,146,{EK}
483514_1_000812	481	434,463,{GR}
31033_0_002809	305	182,305,{GY}
88036_0_0076d4	602	530,579,{GR}
28377_0_002310	352	201,348,{GNY}
9606_0_00166a	332	64,233,{EK}
3055_0_00299b	356	2,338,{GY}
9606_0_00310f	372	188,369,{GNSY}
214687_0_00692a	292	23,58,{PS}
214687_0_0074d1	275	4,106,{PS}
653667_1_0005d8	494	450,472,{GR}
431895_0_000aff	423	399,423,{GR}
59463_0_00373a	341	190,337,{GNY}
13333_0_00351f	705	628,683,{GR}
6412_0_004ce4	592	196,535,{GNY}	469,590,{PS}
10090_0_000611	379	215,375,{GNY}	5,21,{PR}
9646_0_0027f6	266	182,263,{GY}
59463_0_001945	320	188,317,{GNS}
352472_1_001254	299	235,297,{GR}
88036_0_005c06	573	501,550,{GR}
59463_0_003a5b	366	218,362,{GNY}
9646_0_001175	321	211,315,{GNS}
7955_0_003133	445	247,442,{GY}
214687_0_006544	728	10,457,{ADEKS}	659,707,{GR}
59463_0_001321	353	202,349,{GNY}
39947_0_002ff0	707	629,685,{GR}
9646_0_004b51	290	188,289,{GNS}
8355_0_002b46	326	230,311,{GNQY}	5,228,{EK}
7955_0_003ae0	302	182,302,{GY}
8355_0_0046c4	363	191,359,{GNY}
3218_0_00106e	578	507,562,{GR}
88036_0_0000eb	251	143,165,{PS}
59463_0_004c7d	315	188,312,{GNS}
59463_0_002498	373	188,370,{GNSY}
88036_0_005cf7	251	143,165,{PS}
3218_0_0002b9	394	319,381,{GR}
39947_0_00526c	573	498,552,{GR}
7897_0_0017f5	297	189,293,{GY}
8355_0_001ce0	399	187,396,{GNSY}
9031_0_000ade	352	198,348,{GNY}
