# Supplementary material for: Evolution of sequence traits of prion-like proteins linked to amyotrophic lateral sclerosis (ALS)
Source: PeerJ. 2022 Nov 17;10:e14417. doi: 10.7717/peerj.14417 (PMC9676014; doi:10.7717/peerj.14417)
Supplement: Supplemental Information 2 [file peerj-10-14417-s002.gz › tree-files/hnRNAP2.domains.txt]

9646_0_004b51	290	16,73,RRM	107,168,RRM
9646_0_0037f9	368	21,75,RRM	108,170,RRM
9646_0_002d5c	261	85,144,RRM	2,68,RRM
9646_0_002acd	320	16,82,RRM	107,168,RRM
9646_0_0027f6	266	9,70,RRM	100,156,RRM
9646_0_001175	321	36,96,RRM	127,180,RRM
9646_0_00025e	353	23,87,RRM	114,174,RRM
9606_0_003591	320	16,81,RRM	107,169,RRM
9606_0_00310f	372	16,82,RRM	107,168,RRM
9606_0_001e8b	353	23,87,RRM	114,174,RRM
9606_0_0016ba	305	9,70,RRM	100,156,RRM
9606_0_00166a	332	73,139,RRM	156,215,RRM
9606_0_0008b9	378	37,95,RRM	128,190,RRM
905079_1_004c23	125	39,109,RRM
905079_1_00440c	214	14,83,RRM
905079_1_003d68	270	27,92,RRM	127,196,RRM
905079_1_0039e2	96	11,79,RRM
905079_1_002836	150	62,130,RRM
905079_1_001a75	160	37,108,RRM
905079_1_000b25	100	23,92,RRM
905079_1_000974	515	450,480,RRM	389,427,RRM	296,360,RRM	202,253,RRM	122,176,RRM
905079_1_0005ca	80	7,76,RRM
9031_0_003f11	403	16,82,RRM	107,168,RRM
9031_0_0020a7	391	43,109,RRM	134,196,RRM
9031_0_000ade	352	19,86,RRM	110,170,RRM
88036_0_007fd0	177	99,169,RRM	3,74,RRM
88036_0_0077a5	157	83,151,RRM	2,49,RRM
88036_0_0076d4	602	449,520,RRM	347,413,RRM
88036_0_005da3	146	80,142,RRM	2,63,RRM
88036_0_005cf7	251	69,135,RRM	175,243,RRM
88036_0_005c06	573	420,491,RRM	318,384,RRM
88036_0_003dbb	343	82,148,RRM	173,240,RRM
88036_0_0023f3	197	20,90,RRM	121,190,RRM
88036_0_002203	157	83,151,RRM	2,49,RRM
88036_0_001fb6	296	35,101,RRM	126,193,RRM
88036_0_000a01	177	99,169,RRM	3,74,RRM
88036_0_0002d6	197	20,90,RRM	121,190,RRM
88036_0_0001b5	359	73,139,RRM	164,231,RRM
88036_0_0000eb	251	69,135,RRM	175,243,RRM
8355_0_0077ba	308	14,73,RRM	105,170,RRM
8355_0_0077b8	324	67,131,RRM	150,208,RRM
8355_0_006fc6	385	29,92,RRM	120,190,RRM
8355_0_006a37	373	29,92,RRM	120,182,RRM
8355_0_0048b0	346	11,78,RRM	102,162,RRM
8355_0_0046c4	363	16,83,RRM	107,167,RRM
8355_0_002b46	326	68,132,RRM	151,209,RRM
8355_0_002843	308	14,75,RRM	105,170,RRM
8355_0_001ce0	399	16,82,RRM	107,168,RRM
8355_0_00105d	365	16,82,RRM	107,168,RRM
7955_0_005c9c	422	35,96,RRM	126,187,RRM
7955_0_005303	309	48,114,RRM	131,193,RRM
7955_0_003ae0	302	99,166,RRM	8,73,RRM
7955_0_0039b0	305	12,73,RRM	103,171,RRM
7955_0_003973	314	101,169,RRM	10,68,RRM
7955_0_00392d	340	72,138,RRM	155,215,RRM
7955_0_003133	445	96,133,RRM	40,71,RRM	160,219,RRM
7955_0_0028e7	340	15,81,RRM	106,167,RRM
7897_0_0032fc	327	15,77,RRM	106,167,RRM
7897_0_001e0f	471	91,158,RRM	360,426,RRM	272,338,RRM	181,246,RRM
7897_0_001959	368	16,82,RRM	107,168,RRM
7897_0_0017f5	297	9,69,RRM	100,167,RRM
7897_0_0012c6	338	11,69,RRM	102,162,RRM
7897_0_0008fb	301	9,70,RRM	100,167,RRM
7719_0_00300f	310	44,111,RRM	125,194,RRM
7719_0_002f38	359	15,80,RRM	104,164,RRM
7719_0_001c88	376	6,75,RRM	216,285,RRM
7719_0_000425	442	23,90,RRM	114,177,RRM
7668_0_002536	200	24,94,RRM	116,173,RRM
7668_0_002166	373	24,80,RRM	116,167,RRM
7668_0_00015c	703	24,80,RRM	124,191,RRM
7227_0_002f19	364	203,264,RRM	117,187,RRM
7227_0_002cff	443	95,165,RRM	181,244,RRM	2,51,RRM
7227_0_002a99	364	32,98,RRM	123,184,RRM
7227_0_0029f6	471	34,101,RRM	125,186,RRM
7227_0_0024ae	251	44,113,RRM	129,195,RRM
7227_0_0023ce	385	26,93,RRM	117,176,RRM
7227_0_0023cd	428	34,87,RRM	138,195,RRM
6669_0_003e8b	393	46,104,RRM	137,194,RRM
6669_0_0039ee	297	29,99,RRM	115,183,RRM
6669_0_0037b3	225	80,142,RRM	3,65,RRM	178,224,RRM
653667_1_0005d8	494	372,439,RRM	269,338,RRM
6412_0_004ce4	592	16,78,RRM	107,165,RRM
6412_0_001e1c	166	88,143,RRM	2,60,RRM
6412_0_0008d8	242	12,78,RRM	106,164,RRM
6412_0_000814	151	24,75,RRM
6239_0_0027ca	347	25,85,RRM	116,177,RRM
597362_1_001e78	266	80,137,RRM	174,239,RRM
597362_1_00121a	568	410,479,RRM	310,379,RRM
59463_0_004c7d	315	16,79,RRM	107,168,RRM
59463_0_003a5b	366	39,103,RRM	130,190,RRM
59463_0_00373a	341	11,75,RRM	102,162,RRM
59463_0_002f8c	334	73,139,RRM	156,215,RRM
59463_0_002498	373	16,82,RRM	107,168,RRM
59463_0_001945	320	16,82,RRM	107,168,RRM
59463_0_001321	353	23,87,RRM	114,174,RRM
59463_0_000dc6	302	9,70,RRM	100,156,RRM
59463_0_00040c	319	72,140,RRM	158,222,RRM
59463_0_000270	334	73,140,RRM	156,207,RRM
483514_1_000812	481	358,426,RRM	255,324,RRM
431895_0_000aff	423	322,387,RRM	227,271,RRM
431895_0_000982	287	42,107,RRM	242,271,RRM	129,192,RRM
402676_1_00014d	449	312,380,RRM	208,275,RRM
400682_0_00385c	635	108,168,RRM
400682_0_003758	640	516,582,RRM	400,468,RRM
400682_0_000a7b	1021	287,356,RRM
39947_0_005fc4	371	90,135,RRM	137,206,RRM
39947_0_00590c	322	239,309,RRM	145,214,RRM
39947_0_0053b0	611	529,598,RRM
39947_0_00526c	573	414,486,RRM	314,381,RRM
39947_0_004fd3	269	78,144,RRM	167,237,RRM
39947_0_004dd9	305	224,293,RRM	129,198,RRM
39947_0_00494c	348	222,292,RRM	120,188,RRM
39947_0_00485d	264	82,152,RRM	182,252,RRM
39947_0_003271	548	269,336,RRM	176,244,RRM
39947_0_0030ba	291	82,151,RRM	176,244,RRM
39947_0_002ff0	707	567,623,RRM	451,518,RRM
39947_0_002e9b	515	232,298,RRM	116,174,RRM
39947_0_002234	252	78,143,RRM	176,243,RRM
39947_0_001c9d	265	88,158,RRM	182,252,RRM
39947_0_0019c6	385	193,261,RRM	106,163,RRM
39947_0_00198c	316	238,308,RRM	147,216,RRM
39947_0_000e79	447	78,144,RRM	179,237,RRM
39947_0_00032a	490	269,335,RRM	158,225,RRM
383379_1_001a56	458	97,163,RRM	189,247,RRM
383379_1_00142d	430	218,275,RRM	125,182,RRM
383379_1_00130d	705	560,628,RRM	446,510,RRM
3702_0_005f22	289	209,279,RRM	115,184,RRM
3702_0_005b5a	251	40,74,RRM
3702_0_005830	226	46,79,RRM	147,195,RRM
3702_0_005120	329	246,316,RRM	152,221,RRM
3702_0_004d5c	304	99,165,RRM	191,262,RRM
3702_0_003ae7	597	264,332,RRM	163,230,RRM
3702_0_0032cc	329	221,291,RRM	118,188,RRM
3702_0_003105	478	247,315,RRM	142,205,RRM
3702_0_002dbd	404	77,144,RRM	169,226,RRM
3702_0_002db9	636	482,551,RRM	386,453,RRM
3702_0_002d92	363	280,350,RRM	101,163,RRM
3702_0_002c42	308	97,165,RRM	196,266,RRM
3702_0_002936	451	229,298,RRM	130,191,RRM
3702_0_002771	289	93,163,RRM	206,276,RRM
3702_0_0024b5	382	165,231,RRM
3702_0_00226c	347	106,173,RRM
3702_0_001aef	258	87,157,RRM	179,249,RRM
3702_0_0010ff	557	403,470,RRM	300,368,RRM
3702_0_000e2d	294	215,283,RRM	110,181,RRM
36329_1_0005bc	388	226,292,RRM	143,209,RRM
352472_1_001254	299	78,140,RRM	163,231,RRM
33097_0_003a4a	248	54,101,RRM
33097_0_002aeb	240	159,228,RRM
33097_0_0012c2	556	385,455,RRM	290,359,RRM
33097_0_000fab	636	433,502,RRM	331,399,RRM
3218_0_004936	478	396,466,RRM	289,359,RRM	185,255,RRM
3218_0_004870	281	84,154,RRM	199,268,RRM
3218_0_002e52	384	96,162,RRM	187,253,RRM
3218_0_002e2f	483	372,439,RRM	272,340,RRM
3218_0_002a34	580	434,495,RRM	318,385,RRM
3218_0_002989	431	348,418,RRM	241,311,RRM
3218_0_00289c	460	84,150,RRM	175,231,RRM
3218_0_001e48	418	336,406,RRM	229,299,RRM	133,203,RRM
3218_0_00106e	578	440,499,RRM	322,389,RRM
3218_0_001063	471	84,150,RRM	175,231,RRM
3218_0_0002b9	394	256,311,RRM	141,208,RRM
3218_0_000280	385	96,162,RRM	187,252,RRM
31033_0_002a99	307	59,119,RRM	142,204,RRM
31033_0_0028d4	300	99,163,RRM	8,66,RRM
31033_0_002815	319	67,134,RRM	150,215,RRM
31033_0_002809	305	99,166,RRM	8,70,RRM
31033_0_000a67	327	15,80,RRM	106,167,RRM
31033_0_000366	336	15,81,RRM	106,176,RRM
3055_0_0030e8	91	3,72,RRM
3055_0_00303c	434	352,422,RRM	250,320,RRM	159,230,RRM
3055_0_00299b	356	65,109,RRM	146,194,RRM
29159_0_0022bf	370	44,112,RRM	136,193,RRM
29159_0_0016e5	251	94,158,RRM	8,78,RRM
28377_0_004215	460	56,118,RRM	131,196,RRM
28377_0_00345a	381	34,100,RRM	125,187,RRM
28377_0_002310	352	22,86,RRM	113,173,RRM
28377_0_000f47	368	29,95,RRM	120,181,RRM
28377_0_000ec1	367	198,256,RRM	115,182,RRM
28377_0_000b2f	309	9,68,RRM	100,156,RRM
214687_0_0075d9	323	240,310,RRM	147,216,RRM
214687_0_0074d1	275	94,164,RRM	193,263,RRM
214687_0_0073c6	479	98,164,RRM	210,277,RRM
214687_0_006e8b	633	474,546,RRM	374,441,RRM
214687_0_006e48	241	66,134,RRM	165,231,RRM
214687_0_006b1f	298	215,285,RRM	121,190,RRM
214687_0_006b0c	388	257,324,RRM	163,231,RRM
214687_0_00692a	292	99,167,RRM	195,263,RRM
214687_0_00671c	326	223,293,RRM	122,192,RRM
214687_0_006544	728	575,647,RRM	475,542,RRM
214687_0_006047	484	212,280,RRM	100,164,RRM
214687_0_005d45	453	226,294,RRM	134,200,RRM
214687_0_005ab7	272	82,148,RRM	171,241,RRM
214687_0_005a22	335	70,136,RRM	161,229,RRM
214687_0_0051d8	434	223,292,RRM	132,197,RRM
214687_0_0037e5	494	229,297,RRM	136,202,RRM
214687_0_002f54	271	192,262,RRM	101,171,RRM
214687_0_002880	444	74,140,RRM	167,233,RRM
214687_0_0027bb	435	74,140,RRM	167,233,RRM
214687_0_001ffe	486	218,286,RRM	105,169,RRM
214687_0_00061e	273	92,162,RRM	191,261,RRM
13616_0_004eef	365	22,80,RRM	113,175,RRM
13616_0_004b23	365	35,99,RRM	126,186,RRM
13616_0_00078b	304	9,70,RRM	100,156,RRM
13333_0_00403c	410	99,166,RRM	190,258,RRM
13333_0_003f40	407	85,151,RRM	183,251,RRM
13333_0_003d13	309	91,160,RRM	192,262,RRM
13333_0_0035c0	441	218,287,RRM	126,192,RRM
13333_0_0035a8	481	208,274,RRM	116,179,RRM
13333_0_00351f	705	563,620,RRM	448,515,RRM
13333_0_0030df	280	90,158,RRM	182,252,RRM
13333_0_003074	288	209,279,RRM	118,187,RRM
13333_0_001ebf	272	86,156,RRM	190,260,RRM
13333_0_001a09	420	290,358,RRM	195,261,RRM
13333_0_001998	326	243,313,RRM	152,221,RRM
13333_0_001731	344	76,142,RRM	167,235,RRM
13333_0_0010b7	409	64,130,RRM	155,223,RRM
13333_0_00047b	306	223,293,RRM	130,199,RRM
13333_0_0003f1	283	92,162,RRM	193,258,RRM
1294385_1_000735	414	269,338,RRM	170,239,RRM
10228_0_0027dd	172	89,146,RRM	5,62,RRM
10228_0_002448	154	95,151,RRM	3,65,RRM
10228_0_0015af	575	442,508,RRM	333,403,RRM
10090_0_00470f	373	16,82,RRM	107,168,RRM
10090_0_004042	305	9,70,RRM	100,156,RRM
10090_0_003987	332	78,144,RRM	161,220,RRM
10090_0_001b2d	353	23,87,RRM	114,174,RRM
