# Supplementary material for: Evolution of sequence traits of prion-like proteins linked to amyotrophic lateral sclerosis (ALS)
Source: PeerJ. 2022 Nov 17;10:e14417. doi: 10.7717/peerj.14417 (PMC9676014; doi:10.7717/peerj.14417)
Supplement: Supplemental Information 2 [file peerj-10-14417-s002.gz › tree-files/README]

There is a set of files used as input to make each phylogenetic tree, 
prefixed TDP43*, EWS-etc* and hnRNAP2. 

The files with different suffixes are as follows (with listing of fields in brackets):

 *.fasta --> FASTA format file of the protein sequences 

 *.iupred.txt --> IUPred intrinsic disorder proportions (sequence ID; disorder proportion)

 *.plaac.LLR.txt --> positions of plaac core regions (ID; sequence length; start,end,LLR_score) 

 *.plaac.PRD.txt --> positions of plaac core regions (ID; sequence length; start,end,PRD_score) 

 *.fLPS.default.txt --> positions of fLPS default annotations (ID; sequence length; start,end,bias_signature)

 *.fLPS.low-complexity.txt --> positions of fLPS low-complexity annotations (ID; sequence length; start,end,bias_signature)

 *.domains.txt --> positions of proteins domains (ID; sequence length; start,end,domain_name)
