# Supplementary material for: Evolution of sequence traits of prion-like proteins linked to amyotrophic lateral sclerosis (ALS)
Source: PeerJ. 2022 Nov 17;10:e14417. doi: 10.7717/peerj.14417 (PMC9676014; doi:10.7717/peerj.14417)
Supplement: Supplemental Information 2 [file peerj-10-14417-s002.gz › tree-files/EWS-etc.fLPS.default.txt]

6087_0_000203	383	280,381,{CR}	
6573_0_0031a1	563	170,559,{GR}	435,450,{CN}	
6669_0_001576	403	129,401,{GR}	132,229,{CR}	
6832_0_00281d	354	199,352,{CR}	
6850_0_001e08	557	461,480,{CN}	
6945_0_004f26	347	265,284,{CN}	
6973_0_005e2d	292	129,288,{GR}	176,196,{CN}	
7004_0_00178c	474	306,433,{CR}	
7070_0_00287a	386	28,384,{GR}	285,304,{CN}	
7091_0_0031d4	425	314,342,{CN}	
7130_0_000529	331	161,329,{GR}	209,229,{CN}	
7213_0_0017a3	432	294,311,{CN}	
7217_0_0011ed	374	198,372,{GR}	261,278,{CN}	
7220_0_00060d	404	284,301,{CN}	
7227_0_003298	399	223,397,{CR}	
7237_0_000b62	408	298,361,{CN}	
7237_0_002d07	386	260,277,{CN}	
7260_0_00286a	394	278,295,{CN}	
7282_0_0015a4	387	258,275,{CN}	
7282_0_001a39	373	256,322,{CN}	
7375_0_00279d	385	208,383,{CR}	
7493_0_00122d	499	386,405,{CN}	
7536_0_0032a8	326	152,313,{GR}	221,241,{CN}	
7539_0_0026b8	399	4,397,{GR}	297,317,{CN}	
7741_0_0020a0	551	3,537,{GQSY}	415,549,{CR}	
7868_0_00261b	662	299,345,{GR}	
7897_0_000704	436	2,436,{GQRSY}	355,380,{CN}	
7897_0_003571	494	402,421,{CN}	
7897_0_003ea7	675	6,664,{GMPQRSY}	
7918_0_003b00	674	7,674,{GMPQRSY}	
7918_0_003dd1	367	254,365,{CR}	
7950_0_00220b	641	275,311,{MR}	
7950_0_002c5b	572	475,494,{CN}	
7950_0_00418f	468	3,468,{GQRSY}	
7955_0_000c7b	541	6,530,{GQSY}	429,467,{CN}	
7955_0_0017b7	579	7,579,{GMPQRSY}	
7955_0_002d1a	626	9,626,{GMPQRSY}	290,317,{MR}	
7962_0_00148d	387	13,373,{GMPQRSY}	
7962_0_006aa8	400	325,350,{GR}	3,186,{GQSY}	
7962_0_007a59	485	423,460,{MR}	284,311,{MR}	
7994_0_0002d2	557	441,481,{CN}	
7994_0_003670	628	7,628,{GMPQRSY}	287,313,{MR}	
7994_0_005428	594	23,594,{GMPQRSY}	466,496,{CN}	
7998_0_0004ab	528	437,456,{CN}	
7998_0_0034fc	601	9,601,{GMPQRSY}	
7998_0_00469e	568	442,472,{CN}	
8010_0_003056	635	276,311,{MR}	
8019_0_001aa8	542	12,525,{GQSY}	446,465,{CN}	
8019_0_002309	610	7,610,{GMPQRSY}	
8019_0_003d20	427	6,416,{GY}	
8019_0_0049f2	436	6,425,{GY}	291,434,{CR}	
8019_0_006a12	632	7,632,{GMPQRSY}	
8022_0_0042fe	610	7,610,{GMPQRSY}	
8022_0_004704	542	12,525,{GQSY}	446,465,{CN}	
8022_0_0084aa	433	6,422,{GY}	294,431,{CR}	
8022_0_008ff2	431	6,420,{GY}	292,429,{CR}	
8022_0_009680	637	7,637,{GMPQRSY}	270,310,{MR}	
8030_0_001734	548	12,531,{GQSY}	450,469,{CN}	
8030_0_003846	436	6,425,{GY}	294,434,{CR}	
8030_0_004a37	639	7,639,{GMPQRSY}	271,311,{MR}	
8030_0_00817a	434	6,423,{GY}	292,432,{CR}	
8030_0_008542	611	7,611,{GMPQRSY}	
8036_0_000ab8	444	6,433,{GY}	
8036_0_0014af	634	7,634,{GMPQRSY}	271,311,{MR}	
8036_0_0047cd	555	12,538,{GQSY}	459,478,{CN}	
8036_0_004b8a	447	291,445,{CR}	
8036_0_0062bb	609	7,609,{GMPQRSY}	
8081_0_002495	604	7,604,{GMPQRSY}	
8128_0_001167	406	63,404,{GR}	310,329,{CN}	
8153_0_001914	547	451,470,{CN}	
8153_0_002c3e	441	309,439,{CR}	
8187_0_00090b	547	455,474,{CN}	
8255_0_002b33	436	5,436,{GQRSY}	
8355_0_00111a	475	24,463,{GQRSY}	351,473,{CR}	
8355_0_001820	483	2,483,{GQRSY}	
8355_0_007219	536	6,519,{GQSY}	440,459,{CN}	
8355_0_0077a0	541	6,525,{GQSY}	446,465,{CN}	
8364_0_000db8	501	2,489,{GQRSY}	377,499,{CR}	
8364_0_003e06	554	453,472,{CN}	
8469_0_0031df	451	5,438,{GQSY}	
8469_0_004071	544	449,468,{CN}	
8478_0_0007eb	444	3,431,{GQSY}	
8478_0_003bba	538	442,461,{CN}	
8496_0_0031f8	523	428,447,{CN}	
8496_0_00382d	482	363,480,{CR}	
8502_0_002677	502	384,500,{CR}	
441894_0_003196	478	360,476,{CR}	
8839_0_0004a1	518	400,516,{CR}	
381198_0_002bc3	700	97,424,{GQSY}	
8897_0_001a33	577	442,505,{MR}	
8897_0_002cc9	487	363,485,{CR}	
8932_0_000d57	471	352,469,{CR}	
8932_0_001004	721	56,321,{QT}	
8954_0_0010fe	731	80,731,{GMPRSTY}	
8954_0_002b3b	472	353,470,{CR}	
216574_0_00198a	471	353,469,{CR}	
8969_0_001a7b	490	372,488,{CR}	
8996_0_002d34	472	353,470,{CR}	
8996_0_003de0	506	395,414,{CN}	
9031_0_002e76	673	28,659,{GMPRSTY}	
9031_0_0033d0	472	353,470,{CR}	
9031_0_004537	504	394,413,{CN}	
9103_0_002fd5	671	16,274,{QT}	
9135_0_001fb3	769	402,658,{MR}	
9135_0_00263a	482	364,480,{CR}	
9157_0_002c71	471	353,469,{CR}	
9172_0_000611	774	2,58,{GR}	
9172_0_001635	471	353,469,{CR}	
9172_0_003899	303	250,290,{GR}	22,113,{GQSY}	
9209_0_000ae8	495	377,493,{CR}	
9233_0_000520	521	403,519,{CR}	
9233_0_001563	524	334,389,{GR}	
9238_0_00192a	628	442,530,{MR}	
9238_0_0020cd	496	378,494,{CR}	
9244_0_0022b7	1344	612,813,{GR}	7,150,{CR}	
9258_0_002bb6	709	57,709,{GMPRSTY}	
9258_0_002e59	536	324,524,{GR}	3,188,{GQSY}	355,380,{CN}	
9258_0_003e00	552	22,535,{GQSY}	455,474,{CN}	
9305_0_001967	523	12,506,{GQSY}	425,444,{CN}	
9305_0_001d6c	659	4,269,{QT}	
9305_0_003a31	547	324,535,{GR}	4,155,{GQSY}	359,379,{CN}	
9361_0_0006ce	605	163,220,{GR}	359,379,{CN}	
9361_0_00218f	630	6,630,{GMPQRSY}	
9361_0_004937	517	6,500,{GQSY}	419,438,{CN}	
9365_0_000cbd	555	323,543,{GR}	
9365_0_0030c8	514	6,514,{GQRSY}	416,435,{CN}	
9371_0_002017	400	39,398,{GR}	302,321,{CN}	
9402_0_0003bc	656	4,269,{QT}	
9402_0_00206c	518	6,501,{GQSY}	420,439,{CN}	
9402_0_00416f	604	162,219,{GR}	358,378,{CN}	
9407_0_000088	599	162,219,{GR}	358,378,{CN}	
9407_0_00335d	656	1,656,{GMPRSTY}	
9407_0_004adc	519	6,502,{GQSY}	421,440,{CN}	
9483_0_00031a	661	1,661,{GMPRSTY}	
9483_0_000939	556	4,152,{GQSY}	307,338,{GR}	
9483_0_00130e	592	326,580,{GR}	7,583,{GY}	360,380,{CN}	
9483_0_00340e	504	6,487,{GQSY}	406,425,{CN}	
9531_0_0003e5	538	6,521,{GQSY}	440,459,{CN}	
9531_0_000da6	592	326,580,{GR}	7,583,{GY}	360,380,{CN}	
9531_0_0035b0	675	1,675,{GMPRSTY}	
9541_0_002994	675	1,675,{GMPRSTY}	
9541_0_003fc9	584	326,572,{GR}	360,380,{CN}	
9541_0_00496e	538	6,521,{GQSY}	440,459,{CN}	
9544_0_0013b3	592	326,580,{GR}	360,380,{CN}	
9544_0_00271c	662	1,662,{GMPRSTY}	
9544_0_003d8f	584	326,572,{GR}	360,380,{CN}	
9544_0_004af9	538	6,521,{GQSY}	440,459,{CN}	
9545_0_000af0	592	326,580,{GR}	360,380,{CN}	
9545_0_000e90	662	1,662,{GMPRSTY}	
9545_0_004f5d	540	6,523,{GQSY}	442,461,{CN}	
9555_0_0026fd	675	1,675,{GMPRSTY}	
9555_0_004059	592	326,580,{GR}	7,583,{GY}	360,380,{CN}	
9555_0_004b8f	538	6,521,{GQSY}	440,459,{CN}	
9568_0_001da4	532	6,515,{GQSY}	434,453,{CN}	
9568_0_003546	661	1,661,{GMPRSTY}	
9568_0_003c1f	592	326,580,{GR}	7,583,{GY}	360,380,{CN}	
9595_0_001727	593	326,581,{GR}	360,380,{CN}	
9595_0_003d86	524	6,507,{GQSY}	426,445,{CN}	
9595_0_004ced	675	1,675,{GMPRSTY}	
9597_0_003a03	521	6,504,{GQSY}	423,442,{CN}	
9597_0_003e09	592	326,580,{GR}	360,380,{CN}	
9597_0_004b17	676	1,676,{GMPRSTY}	
9598_0_003ee4	524	6,507,{GQSY}	426,445,{CN}	
9598_0_00418d	598	332,586,{GR}	366,386,{CN}	
9598_0_004ffe	676	1,676,{GMPRSTY}	
9601_0_003bcf	527	6,510,{GQSY}	429,448,{CN}	
9601_0_004035	598	332,586,{GR}	366,386,{CN}	
9601_0_004bfe	656	1,656,{GMPRSTY}	
9606_0_003ec1	526	6,509,{GQSY}	428,447,{CN}	
9606_0_0042dd	592	326,580,{GR}	360,380,{CN}	
9606_0_004fd5	670	1,670,{GMPRSTY}	
9615_0_0010fb	517	6,500,{GQSY}	419,438,{CN}	
9615_0_001b97	571	325,559,{GR}	359,379,{CN}	
9615_0_003c04	663	1,663,{GMPRSTY}	
9646_0_000cb1	656	4,269,{QT}	
9646_0_002b90	571	324,559,{GR}	358,378,{CN}	
9646_0_003051	516	6,499,{GQSY}	418,437,{CN}	
9668_0_000fa1	578	324,566,{GR}	358,378,{CN}	
9668_0_002f93	662	1,662,{GMPRSTY}	
9668_0_003bdb	522	3,522,{GQRSY}	424,443,{CN}	
9685_0_003624	662	4,275,{QT}	452,660,{MR}	
9685_0_003e4d	591	340,579,{GR}	
9685_0_0044ec	516	6,499,{GQSY}	418,437,{CN}	
9691_0_0038ed	591	340,579,{GR}	
9691_0_003c8a	662	4,275,{QT}	452,660,{MR}	
9691_0_00494c	516	6,499,{GQSY}	418,437,{CN}	
74533_0_001a48	656	4,269,{QT}	
74533_0_00354a	517	6,500,{GQSY}	419,438,{CN}	
74533_0_004028	395	178,198,{CN}	
62698_0_001042	509	6,492,{GQSY}	411,430,{CN}	
62698_0_001843	662	1,662,{GMPRSTY}	
62698_0_0042b0	579	324,567,{GR}	358,378,{CN}	
9713_0_000884	517	6,500,{GQSY}	419,438,{CN}	
9713_0_00113a	312	91,111,{CN}	
9733_0_0012a9	514	6,514,{GQRSY}	416,435,{CN}	
9733_0_001b7c	533	328,521,{GR}	362,382,{CN}	
9733_0_003e07	644	1,644,{GMPRSTY}	
9739_0_002c2c	597	392,585,{GR}	426,446,{CN}	
9749_0_002252	514	6,514,{GQRSY}	416,435,{CN}	
9749_0_003210	718	70,331,{QT}	
9749_0_00349d	536	325,524,{GR}	359,379,{CN}	
9755_0_000f95	656	4,269,{QT}	
9755_0_00181a	514	6,514,{GQRSY}	416,435,{CN}	
9755_0_002730	588	392,576,{GR}	230,287,{GR}	426,446,{CN}	
310752_0_000dfb	662	1,662,{GMPRSTY}	
310752_0_003045	514	6,497,{GQSY}	416,435,{CN}	
310752_0_00375d	575	325,563,{GR}	359,379,{CN}	
310752_0_004390	364	12,314,{GQSY}	321,340,{CN}	
127582_0_00367a	599	163,220,{GR}	
127582_0_003ae8	522	6,505,{GQSY}	424,443,{CN}	
127582_0_003e21	656	4,269,{QT}	
9785_0_0029ef	580	319,580,{GR}	359,379,{CN}	
9785_0_003bf1	519	421,440,{CN}	
9785_0_003d6e	657	4,270,{QT}	
9793_0_000762	656	4,269,{QT}	
9793_0_001264	518	6,501,{GQSY}	420,439,{CN}	
9793_0_0034c8	640	204,261,{GR}	400,420,{CN}	
9796_0_001e89	656	4,269,{QT}	
9796_0_0027a3	640	204,261,{GR}	400,420,{CN}	
9796_0_002fa6	518	6,501,{GQSY}	420,439,{CN}	
9798_0_000a62	519	6,502,{GQSY}	421,440,{CN}	
9798_0_000cd4	669	21,282,{QT}	
9798_0_001e66	633	204,261,{GR}	
73337_0_00218a	656	4,269,{QT}	
73337_0_0030d4	599	163,220,{GR}	359,379,{CN}	
73337_0_003f32	518	6,501,{GQSY}	420,439,{CN}	
1230840_0_002c1c	597	162,219,{GR}	358,378,{CN}	
1230840_0_002c4c	661	1,661,{GMPRSTY}	
1230840_0_003223	511	391,410,{CN}	
9823_0_00102f	517	6,500,{GQSY}	419,438,{CN}	
9823_0_003300	602	163,220,{GR}	
9823_0_003da6	737	4,275,{QT}	
9837_0_001067	630	324,618,{GR}	7,621,{GY}	358,378,{CN}	
9837_0_001599	663	4,275,{QT}	452,661,{MR}	
9837_0_004731	483	6,466,{GQSY}	385,404,{CN}	
9838_0_001851	396	298,317,{CN}	
9838_0_00308b	658	162,219,{GR}	358,378,{CN}	
9838_0_003573	663	4,275,{QT}	452,661,{MR}	
9838_0_003f21	101	6,101,{GQSY}	
9838_0_004afa	356	6,240,{GQSY}	
9874_0_00128f	514	6,497,{GQSY}	416,435,{CN}	
9874_0_001ffc	633	164,221,{GR}	360,380,{CN}	
9874_0_0027f4	757	75,365,{QT}	
43346_0_00146f	513	6,513,{GQRSY}	415,434,{CN}	
43346_0_00444b	597	325,585,{GR}	359,379,{CN}	
9913_0_0031cb	657	4,270,{QT}	
9913_0_0038d5	622	163,220,{GR}	359,379,{CN}	
9913_0_004684	513	6,513,{GQRSY}	415,434,{CN}	
9915_0_003077	657	4,270,{QT}	
9915_0_0039e7	622	163,220,{GR}	359,379,{CN}	
9915_0_0044e7	513	6,513,{GQRSY}	415,434,{CN}	
9925_0_002fc7	662	4,275,{QT}	452,660,{MR}	
9925_0_0036c4	616	163,220,{GR}	359,379,{CN}	
9925_0_004462	514	6,514,{GQRSY}	416,435,{CN}	
9938_0_000543	657	4,270,{QT}	
9938_0_00074d	616	359,379,{CN}	
9938_0_004460	515	6,498,{GQSY}	417,436,{CN}	
9940_0_00273e	570	325,558,{GR}	4,156,{GQSY}	359,379,{CN}	
9940_0_003a3f	664	11,277,{QT}	
9940_0_0046b7	514	6,514,{GQRSY}	416,435,{CN}	
9940_0_004eb2	387	310,329,{CN}	
9974_0_0025f4	516	6,499,{GQSY}	418,437,{CN}	
9974_0_002b0e	662	1,662,{GMPRSTY}	
9974_0_0038ef	605	333,593,{GR}	362,387,{CN}	
9978_0_001fd8	526	6,509,{GQSY}	428,447,{CN}	
9978_0_002e6f	661	4,275,{QT}	451,659,{MR}	
9978_0_00347b	593	325,581,{GR}	7,584,{GY}	359,379,{CN}	
9986_0_003278	606	325,594,{GR}	7,597,{GY}	359,379,{CN}	
9986_0_003b76	624	4,269,{QT}	455,615,{CR}	
9986_0_003e71	517	6,500,{GQSY}	419,438,{CN}	
9994_0_002710	520	6,503,{GQSY}	421,440,{CN}	
9994_0_00319d	577	325,565,{GR}	
9994_0_003c6f	631	421,629,{MR}	
10020_0_000efb	517	6,500,{GQSY}	419,438,{CN}	
10020_0_00133a	538	162,219,{GR}	
10029_0_00267e	656	1,656,{GMPRSTY}	
10029_0_003c6a	517	6,500,{GQSY}	420,439,{CN}	
10029_0_003d90	584	324,572,{GR}	7,575,{GY}	353,378,{CN}	
10036_0_0001f1	517	6,500,{GQSY}	420,439,{CN}	
10036_0_001148	656	4,269,{QT}	
10036_0_0028d1	216	123,154,{GR}	158,183,{CN}	
10036_0_004cca	580	323,568,{GR}	7,571,{GY}	352,377,{CN}	
10047_0_000b7d	662	452,660,{MR}	
10047_0_002855	562	323,550,{GR}	352,377,{CN}	
10047_0_004212	517	6,500,{GQSY}	420,439,{CN}	
10089_0_001f96	518	6,501,{GQSY}	421,440,{CN}	
10089_0_003038	656	1,656,{GMPRSTY}	
10089_0_0031f8	584	324,572,{GR}	7,575,{GY}	353,378,{CN}	
10090_0_0022b4	518	6,501,{GQSY}	421,440,{CN}	
10090_0_00363e	557	324,545,{GR}	
10093_0_000203	518	6,501,{GQSY}	421,440,{CN}	
10093_0_0030e3	659	1,645,{GMPRSTY}	454,657,{MR}	
10093_0_00356f	585	341,573,{GR}	370,395,{CN}	
10116_0_000589	518	6,501,{GQSY}	
10116_0_001c60	662	460,660,{MR}	
10116_0_003577	394	260,291,{GR}	
10116_0_00452e	662	460,660,{MR}	
10116_0_0059f6	560	318,560,{GR}	353,378,{CN}	
10141_0_002553	409	260,317,{GR}	
10141_0_003a94	500	322,488,{GR}	351,376,{CN}	
10141_0_004492	656	446,654,{MR}	
10141_0_0045d0	491	6,491,{GQRSY}	393,412,{CN}	
10160_0_0000e3	516	6,516,{GQRSY}	418,437,{CN}	
10160_0_000ff0	656	1,656,{GMPRSTY}	
10160_0_0029ea	617	4,263,{QT}	524,615,{MR}	
10160_0_003dc2	570	324,558,{GR}	7,561,{GY}	353,378,{CN}	
10181_0_0011f3	662	1,662,{GMPRSTY}	
10181_0_002967	516	6,499,{GQSY}	418,437,{CN}	
10181_0_004557	564	325,552,{GR}	354,379,{CN}	
13146_0_003541	474	356,472,{CR}	
13249_0_0010c9	286	113,284,{GR}	184,206,{CN}	
13616_0_0012b5	505	326,493,{GR}	163,218,{GR}	361,381,{CN}	
13616_0_0021f3	659	4,269,{QT}	
13616_0_003c09	528	12,511,{GQSY}	430,449,{CN}	
13686_0_001860	427	79,425,{GR}	
13735_0_0001a7	540	441,460,{CN}	
13735_0_000884	504	57,491,{GQSY}	
28377_0_0027c6	524	6,524,{GQRSY}	428,447,{CN}	
28377_0_00349f	698	6,684,{GMPQRSY}	
28588_0_000e1d	413	277,357,{CN}	
28612_0_00263f	451	343,362,{CN}	
28612_0_003a2b	316	183,200,{CN}	
28612_0_005435	342	209,226,{CN}	
28737_0_0026ee	589	332,577,{GR}	14,580,{GY}	366,386,{CN}	
28737_0_0038b2	520	6,503,{GQSY}	423,442,{CN}	
29029_0_000b5d	394	281,298,{CN}	
29030_0_001756	404	283,300,{CN}	
29053_0_0012eb	454	341,360,{CN}	
29058_0_000980	441	331,351,{CN}	
29073_0_0009bc	493	6,476,{GQSY}	395,414,{CN}	
29073_0_000cde	656	4,269,{QT}	
29073_0_0021b3	642	403,630,{GR}	
29078_0_001425	663	1,663,{GMPRSTY}	
29078_0_002e9d	514	6,514,{GQRSY}	416,435,{CN}	
29078_0_003120	579	325,567,{GR}	7,570,{GY}	359,379,{CN}	
29088_0_003de2	517	6,500,{GQSY}	419,438,{CN}	
29088_0_0044e1	656	4,269,{QT}	
29088_0_00459a	580	325,568,{GR}	359,379,{CN}	
29159_0_00042f	499	389,409,{CN}	
30419_0_0016ca	472	349,470,{CR}	
30455_0_002435	467	349,465,{CR}	
30521_0_000136	513	6,513,{GQRSY}	415,434,{CN}	
30521_0_0002e7	660	450,658,{MR}	
30521_0_00287f	589	325,577,{GR}	359,379,{CN}	
30538_0_000f35	514	6,497,{GQSY}	416,435,{CN}	
30538_0_0034dd	663	4,275,{QT}	452,661,{MR}	
30538_0_004688	609	162,219,{GR}	
30608_0_0006fe	656	1,656,{GMPRSTY}	
30608_0_00330b	583	325,571,{GR}	359,379,{CN}	
30608_0_003869	568	56,551,{GQSY}	470,489,{CN}	
30611_0_001dbb	656	292,654,{MR}	
30611_0_003062	584	325,572,{GR}	4,156,{GQSY}	359,379,{CN}	
30611_0_00312b	419	6,409,{GQSY}	
30732_0_001b10	606	1,606,{GMPQRSY}	
31033_0_001eec	462	5,462,{GQRSY}	
31033_0_003a6a	600	7,600,{GMPQRSY}	262,311,{MR}	
32264_0_000404	430	298,318,{CN}	
32507_0_003635	440	309,438,{CR}	
32507_0_003c68	547	451,470,{CN}	
32536_0_002be9	519	6,493,{GQSY}	416,435,{CN}	
32536_0_002f6d	630	418,618,{GR}	452,472,{CN}	
32536_0_003ccd	656	4,269,{QT}	
34720_0_000df2	418	84,416,{GR}	
34839_0_002b42	656	446,654,{MR}	
34839_0_00379d	578	324,566,{GR}	7,569,{GY}	353,378,{CN}	
34839_0_003b9f	259	8,248,{GQSY}	
34839_0_003bc5	517	6,500,{GQSY}	419,438,{CN}	
34882_0_0026d4	579	325,567,{GR}	359,379,{CN}	
34882_0_003eeb	662	1,662,{GMPRSTY}	
34882_0_0045a2	517	6,500,{GQSY}	419,438,{CN}	
35019_0_000b8d	972	532,731,{GQSY}	757,904,{CN}	
35525_0_00113f	457	224,455,{GR}	
36300_0_000845	467	349,465,{CR}	
37003_0_002c77	486	356,484,{CR}	
37040_0_001f88	467	349,465,{CR}	
37293_0_0024c6	592	326,580,{GR}	4,157,{GQSY}	360,380,{CN}	
37293_0_002e0a	526	6,509,{GQSY}	428,447,{CN}	
37293_0_003c94	661	1,661,{GMPRSTY}	
37653_0_001a7c	571	452,472,{CN}	
38123_0_001e50	320	144,164,{CN}	
38626_0_000397	551	324,539,{GR}	4,155,{GQSY}	162,217,{GR}	359,379,{CN}	
38626_0_001e87	659	4,269,{QT}	
38626_0_003080	524	8,507,{GQSY}	426,445,{CN}	
38654_0_004101	484	363,482,{CR}	
38654_0_00456e	517	15,517,{GQRSY}	422,441,{CN}	
39432_0_001682	544	320,544,{GR}	360,380,{CN}	
39432_0_001c66	471	271,291,{CN}	
39432_0_001f4d	529	6,512,{GQSY}	431,450,{CN}	
39432_0_00379c	656	1,656,{GMPRSTY}	
299123_0_001b6a	670	6,654,{GMPQRSY}	
299123_0_003316	169	59,167,{GR}	
299123_0_0033fe	471	353,469,{CR}	
41447_0_003645	540	448,467,{CN}	
42026_0_000555	305	132,303,{GR}	188,205,{CN}	
42254_0_001c99	587	324,575,{GR}	358,378,{CN}	
42254_0_0032d0	687	1,673,{GMPRSTY}	
42254_0_00339c	518	10,518,{GQRSY}	420,439,{CN}	
42514_0_00172a	533	423,457,{CN}	
42514_0_00318a	643	7,643,{GMPQRSY}	304,330,{MR}	
42514_0_0044d3	542	7,542,{GMPQRSY}	
43179_0_001097	584	325,572,{GR}	7,575,{GY}	
43179_0_001691	496	409,428,{CN}	
43179_0_003851	663	453,661,{MR}	
43179_0_0043dd	521	6,504,{GQSY}	422,441,{CN}	
43700_0_003b3c	437	301,435,{CR}	
43700_0_004e57	587	451,470,{CN}	
44394_0_002ca0	471	353,469,{CR}	
45351_0_005ff8	441	9,418,{GQRSY}	
48498_0_005968	88	20,73,{GR}	
48498_0_00598f	252	4,216,{GQSY}	
48699_0_0007b4	603	7,603,{GMPQRSY}	
48701_0_000242	603	7,603,{GMPQRSY}	
48709_0_001dfa	462	10,205,{GY}	
48883_0_002097	482	364,480,{CR}	
50402_0_000d10	602	478,538,{MR}	
50402_0_001d25	473	355,471,{CR}	
50429_0_000ffc	434	4,424,{GQSY}	311,432,{CR}	
51337_0_002d15	661	451,659,{MR}	
51337_0_002e99	589	322,577,{GR}	356,376,{CN}	
51337_0_004304	516	6,499,{GQSY}	418,437,{CN}	
51338_0_00017a	515	6,498,{GQSY}	417,436,{CN}	
51338_0_000d4d	656	4,269,{QT}	
51338_0_002d8a	585	325,573,{GR}	354,379,{CN}	
52283_0_000a74	276	168,185,{CN}	
52644_0_0023df	477	328,351,{GR}	357,381,{CN}	
52644_0_00240f	410	36,240,{GQSY}	351,398,{GR}	
52670_0_00254d	606	1,606,{GMPQRSY}	
54374_0_00180b	524	406,522,{CR}	
54380_0_0005e4	139	100,134,{GR}	
54380_0_002f55	467	349,465,{CR}	
54969_0_00033d	301	167,299,{CR}	
56086_0_004361	304	119,302,{GR}	
56723_0_0027fd	442	6,431,{GY}	302,440,{CR}	
56723_0_00342e	554	460,477,{CN}	
56723_0_00487b	603	8,603,{GMPQRSY}	
57068_0_000b8d	467	349,465,{CR}	
57397_0_002638	494	375,492,{CR}	
57421_0_002e05	396	223,278,{GR}	
59463_0_003514	584	325,572,{GR}	7,575,{GY}	359,379,{CN}	
59463_0_004118	513	6,513,{GQRSY}	415,434,{CN}	
59538_0_00134c	471	6,454,{GQSY}	373,392,{CN}	
59538_0_003bae	813	367,424,{GR}	563,583,{CN}	
59538_0_005d2b	273	164,221,{GR}	
59538_0_005d2d	242	108,165,{GR}	
59729_0_002b8d	471	353,469,{CR}	
60711_0_000e9b	532	6,515,{GQSY}	434,453,{CN}	
60711_0_002f0f	591	325,579,{GR}	7,582,{GY}	359,379,{CN}	
60711_0_003622	662	1,662,{GMPRSTY}	
61621_0_00002c	538	6,521,{GQSY}	440,459,{CN}	
61621_0_002bbb	592	326,580,{GR}	360,380,{CN}	
61621_0_00410a	624	1,624,{GMPRSTY}	
61622_0_000856	662	1,662,{GMPRSTY}	
61622_0_000dad	535	6,518,{GQSY}	437,456,{CN}	
61622_0_003b4a	592	326,580,{GR}	360,380,{CN}	
61853_0_0004bc	533	6,516,{GQSY}	435,454,{CN}	
61853_0_001763	692	48,678,{GMPRSTY}	
61853_0_004082	590	325,578,{GR}	359,379,{CN}	
62625_0_001082	322	236,320,{CR}	
64571_1_000725	330	101,328,{GR}	
64793_0_00255b	425	74,423,{GR}	
64838_0_000feb	434	72,432,{GR}	
66420_0_000848	376	338,358,{CN}	
67767_0_001161	421	273,417,{CR}	
72036_0_001ba1	222	182,201,{CN}	
74940_0_00054d	546	12,529,{GQSY}	450,469,{CN}	
74940_0_00110b	610	7,610,{GMPQRSY}	
74940_0_003ea5	435	6,424,{GY}	292,433,{CR}	
74940_0_004463	434	6,423,{GY}	294,432,{CR}	
74940_0_00769f	632	7,632,{GMPQRSY}	
75366_0_00327b	581	1,581,{GMPQRSY}	
75366_0_004939	547	1,547,{GMPQRSY}	
75366_0_007e4b	626	9,626,{GMPQRSY}	285,315,{MR}	
75366_0_0091f8	628	11,628,{GMPQRSY}	
77166_0_001ddd	400	262,396,{CR}	
79684_0_001220	562	325,550,{GR}	354,379,{CN}	
79684_0_00185c	517	6,500,{GQSY}	420,439,{CN}	
79684_0_003d17	662	1,662,{GMPRSTY}	
79782_0_0012a1	448	341,361,{CN}	
83485_0_0010b3	439	83,437,{GR}	
85066_0_00311b	482	364,480,{CR}	
89399_0_0013b5	577	322,565,{GR}	7,568,{GY}	356,376,{CN}	
89399_0_0022a6	663	4,275,{QT}	452,661,{MR}	
89399_0_0042a7	518	6,501,{GQSY}	420,439,{CN}	
89462_0_002421	591	325,579,{GR}	359,379,{CN}	
89462_0_003ed2	657	4,270,{QT}	
89462_0_003ffa	513	6,513,{GQRSY}	415,434,{CN}	
91626_1_0025df	308	8,56,{GY}	
93934_0_0029cd	694	22,694,{GMPRSTY}	
94827_0_00334d	478	329,352,{GR}	358,382,{CN}	
97097_0_0038b2	467	349,465,{CR}	
100784_0_0005c5	473	355,471,{CR}	
103695_0_0033fe	506	8,506,{GQRSY}	412,431,{CN}	
103944_0_00345b	528	6,528,{GQRSY}	434,453,{CN}	
104688_0_0019bc	427	289,306,{CN}	
106582_0_000901	548	452,471,{CN}	
108931_0_000146	500	332,498,{CR}	
109280_0_000845	598	1,598,{GMPQRSY}	
109478_0_000bb5	611	163,220,{GR}	
109478_0_00425b	516	7,516,{GQRSY}	418,437,{CN}	
110193_0_0015c1	419	264,415,{CR}	
113540_0_002e65	681	3,681,{GMPQRSY}	551,570,{CN}	
114398_0_0025c8	529	4,151,{GQSY}	381,527,{CR}	
118200_0_003701	689	290,335,{GR}	
118797_0_00040c	529	325,517,{GR}	359,379,{CN}	
118797_0_001458	513	6,513,{GQRSY}	415,434,{CN}	
118797_0_002bb0	661	1,661,{GMPRSTY}	
121225_0_000a0d	424	330,355,{CN}	
125878_0_003875	670	465,668,{MR}	
125878_0_004028	543	12,524,{GQSY}	444,463,{CN}	
125945_0_00155c	397	281,298,{CN}	
126957_0_000abd	293	235,291,{MR}	196,215,{CN}	
128390_0_0025f3	477	359,475,{CR}	
132908_0_002d87	656	4,269,{QT}	
132908_0_0038a5	518	6,501,{GQSY}	420,439,{CN}	
132908_0_003a05	598	162,219,{GR}	358,378,{CN}	
133434_0_00248c	583	2,577,{GQSY}	465,484,{CN}	
143302_0_00233d	600	163,220,{GR}	
143302_0_0035a8	660	4,273,{QT}	
143302_0_0037b3	512	6,512,{GQRSY}	414,433,{CN}	
143302_0_00454a	254	12,243,{GQSY}	
143995_0_0024d1	417	84,415,{GR}	
144034_0_001817	421	75,419,{GR}	
144197_0_000be9	603	255,313,{MR}	
144197_0_001a8f	452	5,452,{GQRSY}	
146911_0_000be7	689	596,687,{MR}	
146911_0_001175	560	485,505,{CN}	
146911_0_003a2c	533	3,516,{GQSY}	437,456,{CN}	
156304_0_00013b	416	36,414,{GR}	
156563_0_002642	721	475,712,{CR}	
156563_0_0029d9	474	356,472,{CR}	
158441_0_002087	328	128,326,{GR}	
166361_0_002f13	420	316,336,{CN}	
174628_0_00109a	416	282,299,{CN}	
175836_0_00136d	477	359,475,{CR}	
176057_0_0006f4	556	447,504,{MR}	
176057_0_003586	467	349,465,{CR}	
176946_0_002fb9	524	6,524,{GQRSY}	430,449,{CN}	
176946_0_003795	491	5,218,{GQSY}	
176946_0_003b29	766	6,60,{GR}	
178035_0_000a7f	437	83,435,{GR}	
181119_0_001b09	687	11,288,{QT}	
181119_0_001efd	471	353,469,{CR}	
185453_0_0005bd	597	342,585,{GR}	22,588,{GY}	376,396,{CN}	
185453_0_003024	655	6,655,{GMPQRSY}	
185453_0_003886	515	6,498,{GQSY}	417,436,{CN}	
186990_0_001256	662	1,662,{GMPRSTY}	
186990_0_003c0c	595	323,583,{GR}	357,377,{CN}	
186990_0_003eac	517	6,500,{GQSY}	419,438,{CN}	
187382_0_0038ef	357	286,328,{GR}	
188379_0_00283a	685	59,671,{GMPRSTY}	
188379_0_002ee2	471	353,469,{CR}	
198806_0_000030	840	544,824,{GR}	
198806_0_002697	471	353,469,{CR}	
198806_0_00380f	461	401,420,{CN}	
202946_0_0038c1	668	18,654,{GMPRSTY}	
215358_0_0049af	552	456,475,{CN}	
215358_0_0049b4	552	456,475,{CN}	
217634_0_000ebf	410	303,325,{CN}	
225400_0_000b08	576	324,564,{GR}	7,567,{GY}	358,378,{CN}	
225400_0_003b94	564	55,547,{GQSY}	466,485,{CN}	
230844_0_000834	662	452,660,{MR}	
230844_0_001367	518	6,501,{GQSY}	421,440,{CN}	
230844_0_00475a	592	324,580,{GR}	7,583,{GY}	353,378,{CN}	
240206_0_0013d6	467	349,465,{CR}	
246437_0_001498	662	1,662,{GMPRSTY}	
246437_0_001521	516	5,499,{GQSY}	418,437,{CN}	
246437_0_0024b8	615	356,603,{GR}	36,606,{GY}	390,410,{CN}	
259920_0_001c42	422	349,368,{CN}	
259920_0_00320d	406	67,340,{GQSY}	
259920_0_003e12	648	122,648,{GMPQRSY}	271,305,{GR}	
279965_0_003a7e	363	1,248,{GQSY}	
286706_0_0015e6	462	362,382,{CN}	
291302_0_000e1e	656	4,269,{QT}	
291302_0_001577	594	324,582,{GR}	7,585,{GY}	353,378,{CN}	
291302_0_003767	516	6,499,{GQSY}	
294128_0_003a93	548	451,466,{CN}	
1841481_0_001295	542	450,469,{CN}	
1841481_0_002e88	484	263,312,{MR}	
303518_0_003060	546	450,469,{CN}	
303518_0_0040ca	438	309,436,{CR}	
307658_0_002d79	425	74,423,{GR}	
307959_0_002684	628	9,628,{GMPQRSY}	285,317,{MR}	
307959_0_0027ac	586	1,586,{GMPQRSY}	
307959_0_00695f	628	11,628,{GMPQRSY}	293,320,{MR}	
307959_0_009c3f	582	1,582,{GMPQRSY}	
307959_0_00ac14	195	116,140,{GR}	
319348_0_002807	308	178,306,{CR}	
321398_0_003553	687	287,685,{MR}	
328815_0_001f60	472	353,470,{CR}	
328815_0_0036d8	611	274,518,{MR}	
336983_0_0008c1	530	6,513,{GQSY}	432,451,{CN}	
336983_0_000b42	659	449,657,{MR}	
336983_0_002a0d	397	4,157,{GQSY}	
345164_0_001dcc	475	357,473,{CR}	
345164_0_00310b	731	80,731,{GMPRSTY}	
378494_0_002d94	209	5,154,{GQSY}	
379532_0_00185e	656	1,656,{GMPRSTY}	
379532_0_002364	584	325,572,{GR}	359,379,{CN}	
379532_0_003f78	512	6,512,{GQRSY}	414,433,{CN}	
400682_0_00164d	450	342,371,{CN}	
407821_0_0016b0	446	310,444,{CR}	
411798_0_003764	428	83,426,{GR}	
419612_0_00084e	617	324,605,{GR}	7,608,{GY}	358,378,{CN}	
419612_0_001e14	505	6,488,{GQSY}	407,426,{CN}	
438502_0_000611	512	24,505,{GQRSY}	
454923_0_0003b9	446	72,444,{GR}	
482537_0_000757	517	6,517,{GQRSY}	419,438,{CN}	
482537_0_0011fd	661	1,661,{GMPRSTY}	
482537_0_004279	650	163,220,{GR}	359,379,{CN}	
520822_0_001273	418	84,416,{GR}	
591936_0_003f66	422	190,210,{CN}	
591936_0_003fd8	538	6,521,{GQSY}	440,459,{CN}	
645134_1_002293	430	10,266,{GQSY}	
680683_0_002bff	429	321,428,{CR}	
885580_0_00092f	516	6,499,{GQSY}	418,437,{CN}	
885580_0_00104c	570	324,550,{GR}	353,378,{CN}	
885580_0_0038c7	657	17,657,{GMPRSTY}	
1026970_0_00269f	662	452,660,{MR}	
1026970_0_00277c	561	324,548,{GR}	353,378,{CN}	
1026970_0_003500	587	324,575,{GR}	353,378,{CN}	
1026970_0_004ae7	515	6,498,{GQSY}	418,437,{CN}	
1155016_0_001f78	344	209,228,{CN}	
1218281_0_001956	565	400,563,{CR}	
1415176_0_001713	518	422,441,{CN}	
1415176_0_002931	444	3,431,{GQSY}	
1608454_0_0002eb	626	11,626,{GMPQRSY}	293,318,{MR}	
1608454_0_001960	626	9,626,{GMPQRSY}	285,315,{MR}	
1608454_0_004c31	419	286,417,{CR}	
1608454_0_008859	581	1,581,{GMPQRSY}	
1608454_0_008a52	584	1,584,{GMPQRSY}	
1629725_0_0001a5	278	99,276,{GR}	160,180,{CN}	
1676925_0_002119	656	22,656,{GMPQRSY}	320,371,{MR}	
1676925_0_004a78	519	428,447,{CN}	
1676925_0_00538c	681	7,681,{GMPQRSY}	342,396,{MR}	
1720309_0_0038f8	442	4,428,{GQSY}	321,440,{CR}	
1737458_0_001908	573	161,218,{GR}	
1737458_0_003165	663	1,663,{GMPRSTY}	
1737458_0_0047e8	529	6,512,{GQSY}	431,450,{CN}	
1868482_0_002d5e	516	6,499,{GQSY}	418,437,{CN}	
1868482_0_0030f0	574	325,562,{GR}	359,379,{CN}	
1868482_0_004492	679	452,676,{MR}	
