# Supplementary material for: Evolution of sequence traits of prion-like proteins linked to amyotrophic lateral sclerosis (ALS)
Source: PeerJ. 2022 Nov 17;10:e14417. doi: 10.7717/peerj.14417 (PMC9676014; doi:10.7717/peerj.14417)
Supplement: Supplemental Information 2 [file peerj-10-14417-s002.gz › tree-files/EWS-etc.iupred.txt]

10020_0_000efb	0.37911
10020_0_00133a	0.513011
10020_0_0015f0	0.861667
10029_0_00267e	0.894817
10029_0_003c6a	0.37911
10029_0_003d90	0.523973
10036_0_0001f1	0.37911
10036_0_001148	0.890244
10036_0_0028d1	0.435185
10036_0_004cca	0.522414
10047_0_000b7d	0.897281
10047_0_002855	0.503559
10047_0_004212	0.37911
100784_0_0005c5	0.312896
100784_0_0009a9	0.471074
10089_0_001f96	0.378378
10089_0_002ec8	0.849445
10089_0_003038	0.897866
10089_0_0031f8	0.520548
10090_0_0022b4	0.378378
10090_0_00363e	0.502693
10090_0_003ab1	0.904192
10093_0_000203	0.378378
10093_0_0030e3	0.895296
10093_0_00356f	0.890598
101091_1_001c59	0.39823
10116_0_000589	0.376448
10116_0_001c60	0.900302
10116_0_003577	0.406091
10116_0_00452e	0.900302
10116_0_0059f6	0.494643
10141_0_002553	0.716381
10141_0_003a94	0.46
10141_0_004492	0.89939
10141_0_0045d0	0.329939
10160_0_0000e3	0.381783
10160_0_000ff0	0.894817
10160_0_0029ea	0.802269
10160_0_003dc2	0.515789
10181_0_0011f3	0.898792
10181_0_002967	0.381783
10181_0_004557	0.478723
10224_0_0036a9	0.813688
1026970_0_00269f	0.900302
1026970_0_00277c	0.509804
1026970_0_003500	0.522998
1026970_0_004ae7	0.380583
103372_0_00080b	0.451923
103695_0_002918	0.863173
103695_0_003020	0.889344
103695_0_0033fe	0.403162
103944_0_0021a9	0.859756
103944_0_0025d2	0.313402
103944_0_00345b	0.378788
103944_0_003aed	0.705128
1041015_0_001cb0	0.57072
1041015_0_002550	0.378132
104421_0_0023ce	0.434272
104688_0_0019bc	0.824356
1049336_0_004050	0.69863
105023_0_001cc3	0.327696
105023_0_004682	0.845024
105023_0_004d74	0.287879
106582_0_000901	0.312044
106582_0_004577	0.930807
106582_0_005e89	0.353211
1069443_1_001954	0.761224
108931_0_000146	0.838
109280_0_000845	0.827759
109280_0_0030c4	0.350797
109478_0_000bb5	0.502455
109478_0_0023bf	0.554622
109478_0_00425b	0.908915
110193_0_0015c1	0.852029
113334_0_001a51	0.119632
113540_0_000d8e	0.216471
113540_0_002078	0.299252
113540_0_002e65	0.933921
113540_0_004ba2	0.606061
114398_0_0025c8	0.852552
1155016_0_001f78	0.758721
1156394_1_003e5d	0.211712
116153_0_002485	0.781395
1169474_1_004f8c	0.544803
118200_0_000314	0.899796
118200_0_003701	0.671988
118797_0_00040c	0.822306
118797_0_001458	0.384016
118797_0_002bb0	0.900151
121225_0_000a0d	0.606132
121530_0_000df3	0.913215
121530_0_00374a	0.853707
1218281_0_001956	0.778761
121845_0_000b0e	0.0567376
121845_0_003208	0.389744
1220926_1_0018a6	0.536977
1230840_0_002c1c	0.534338
1230840_0_002c4c	0.901664
1230840_0_003223	0.379648
123851_0_0005ac	0.652778
1257118_1_003322	0.598131
125878_0_002149	0.323276
125878_0_003875	0.792537
125878_0_004028	0.364641
125945_0_0013b4	0.482301
125945_0_00155c	0.56927
126957_0_000abd	0.610922
127582_0_00367a	0.534224
127582_0_003ae8	0.377395
127582_0_003e21	0.897866
128390_0_0012b1	0.672048
128390_0_0025f3	0.897275
1291522_0_000ecf	0.209302
13037_0_002a61	0.611111
13146_0_000483	0.919056
13146_0_003541	0.316456
1314771_1_0019f5	0.687379
1317065_1_001be8	0.809458
132113_0_002e69	0.435407
13249_0_0010c9	0.884615
132908_0_002d87	0.896341
132908_0_0038a5	0.378378
132908_0_003a05	0.531773
133434_0_00248c	0.86964
133901_0_003627	0.56
1340429_1_000a06	0.342466
136037_0_000e23	0.406186
13616_0_0012b5	0.411881
13616_0_0021f3	0.880121
13616_0_003c09	0.375
13686_0_001860	0.459016
13735_0_0000c5	0.89313
13735_0_0001a7	0.874074
13735_0_000884	0.712302
1415176_0_001713	0.372587
1415176_0_001fba	0.902439
1415176_0_002931	0.342342
143302_0_00233d	0.446667
143302_0_0035a8	0.901515
143302_0_0037b3	0.384766
143995_0_0024d1	0.436451
144034_0_001817	0.413302
144197_0_000be9	0.945274
144197_0_001a8f	0.349558
144197_0_002eec	0.31216
1460289_1_003f5d	0.497076
146911_0_000be7	0.875181
146911_0_001175	0.858929
146911_0_003a2c	0.386492
150288_0_004ae0	0.913413
150288_0_0050f7	0.273305
156304_0_00013b	0.427885
156563_0_002642	0.894591
156563_0_0029d9	0.890295
158383_0_00679b	0.0384615
158441_0_002087	0.667683
1608454_0_0002eb	0.910543
1608454_0_001960	0.929712
1608454_0_00229e	0.783002
1608454_0_00495d	0.275058
1608454_0_004c31	0.326969
1608454_0_005eff	0.330206
1608454_0_008859	0.827883
1608454_0_008a52	0.861301
1629725_0_0001a5	0.71223
166361_0_002f13	0.788095
1676925_0_0016a5	0.336735
1676925_0_002119	0.871951
1676925_0_004a78	0.279383
1676925_0_00538c	0.9442
1676925_0_0057b1	0.193764
168631_0_00149f	0.544
1720309_0_0038f8	0.282805
1737458_0_001908	0.481675
1737458_0_003165	0.911011
1737458_0_0047e8	0.372401
174628_0_00109a	0.824519
175836_0_00136d	0.314465
176057_0_0006f4	0.922662
176057_0_003586	0.321199
176946_0_002fb9	0.39313
176946_0_003795	0.309572
176946_0_003b29	0.78329
178035_0_000a7f	0.494279
181119_0_001b09	0.89083
181119_0_001efd	0.318471
181119_0_003b76	0.898273
1841481_0_0002e0	0.303448
1841481_0_001295	0.297048
1841481_0_001f39	0.348315
1841481_0_002e88	0.915289
185453_0_0005bd	0.505863
185453_0_003024	0.90229
185453_0_003886	0.382524
1868482_0_001308	0.345361
1868482_0_002d5e	0.381783
1868482_0_0030f0	0.513937
1868482_0_004492	0.899853
186990_0_001256	0.89426
186990_0_003c0c	0.534454
186990_0_003eac	0.382979
187382_0_00071f	0.316916
187382_0_0038ef	0.837535
188344_0_000cc3	0.745283
188344_0_002e06	0.321199
188379_0_00283a	0.851095
188379_0_002ee2	0.314225
197043_0_0059b3	0.272251
198806_0_000030	0.610714
198806_0_002697	0.314225
198806_0_00380f	0.338395
198806_0_003811	0.46875
2015173_0_0000be	1.28409
202946_0_003847	0.562358
202946_0_0038c1	0.922156
211228_0_0024d3	0.441242
215358_0_000714	0.94859
215358_0_002f33	0.381609
215358_0_0049af	0.833333
215358_0_0049b4	0.835145
216574_0_00198a	0.314225
216574_0_0032ed	0.563525
217634_0_000ebf	0.812195
218467_0_004d7a	0.750383
219809_0_00289c	0.416268
222816_0_0020d3	0.447191
224129_0_002acd	0.498753
225164_0_001f88	0.0465116
225400_0_000b08	0.508681
225400_0_001a6a	0.708389
225400_0_003366	0.828516
225400_0_003b94	0.847518
230844_0_000834	0.900302
230844_0_001367	0.378378
230844_0_00475a	0.532095
240206_0_0013d6	0.321199
240206_0_002a90	0.833333
244447_0_000e1d	0.279843
244447_0_004a04	0.384354
244447_0_004f26	0.922559
246409_1_002010	0.404255
246437_0_001498	0.904834
246437_0_001521	0.379845
246437_0_0024b8	0.856911
259920_0_001c42	0.265403
259920_0_003e12	0.82716
266149_1_000174	0.741325
279965_0_0020bd	0.147727
279965_0_003a7e	0.104683
280463_1_002983	0.439353
280463_1_005480	0.141509
28377_0_0027c6	0.396947
28377_0_00349f	0.879656
28588_0_000e1d	0.815981
28612_0_00263f	0.926829
28612_0_003a2b	0.708861
28612_0_005435	0.751462
286306_0_000898	0.5
286306_0_001c8a	0.867299
286706_0_0015e6	0.536797
28737_0_001c88	0.74477
28737_0_00253a	0.907716
28737_0_0026ee	0.511036
28737_0_0038b2	0.375
28743_0_004eb0	0.94859
28743_0_00512b	0.801282
2880_1_003006	0.354369
29029_0_000b5d	0.568528
29029_0_0037c0	0.395833
29030_0_00008d	0.449772
29030_0_001756	0.574257
29031_0_0007aa	0.721228
29053_0_0012eb	0.482379
29058_0_000980	0.480726
29073_0_0009bc	0.391481
29073_0_000cde	0.882622
29073_0_0021b3	0.76324
29078_0_001425	0.903469
29078_0_002e9d	0.383268
29078_0_003120	0.509499
29088_0_003de2	0.373308
29088_0_0044e1	0.890244
29088_0_00459a	0.518966
291302_0_000e1e	0.896341
291302_0_001577	0.520202
291302_0_003767	0.383721
29159_0_00042f	0.767535
294128_0_003a93	0.846715
299123_0_001b6a	0.922388
299123_0_003316	0.828402
299123_0_0033fe	0.318471
30019_0_00239b	0.075419
30019_0_002fb8	0.884236
30023_0_001d83	0.448357
30023_0_00207b	0.575064
30025_0_000893	0.302059
30025_0_0008d6	0.57868
303518_0_000684	0.930807
303518_0_003060	0.313187
303518_0_0040ca	0.360731
30419_0_0016ca	0.298729
30419_0_001d6b	0.823077
30455_0_00006f	0.912029
30455_0_002435	0.308351
30521_0_000136	0.384016
30521_0_0002e7	0.872727
30521_0_00287f	0.524618
30538_0_000f35	0.383268
30538_0_0034dd	0.900452
30538_0_004688	0.527094
30608_0_0006fe	0.870427
30608_0_00330b	0.51801
30608_0_003869	0.822183
30608_0_00413f	0.909366
30611_0_001dbb	0.89939
30611_0_003062	0.52911
30611_0_00312b	0.267303
30732_0_001b10	0.933993
30732_0_001dc1	0.339168
3075_0_001ae6	0.0631579
307658_0_002d79	0.463529
307959_0_001438	0.29703
307959_0_002684	0.929936
307959_0_0027ac	0.860068
307959_0_00695f	0.915605
307959_0_00951c	0.318841
307959_0_0098ad	0.261146
307959_0_009c3f	0.862543
307959_0_00ac14	0.210256
31033_0_001eec	0.848485
31033_0_003a6a	0.343333
31033_0_004100	0.766423
310752_0_000dfb	0.897281
310752_0_003045	0.383268
310752_0_00375d	0.506087
310752_0_004390	0.0769231
319348_0_002807	0.717532
321398_0_00285d	0.837022
321398_0_003553	0.858806
3218_0_002dd0	0.636029
32264_0_000404	0.844186
32507_0_000cc8	0.930807
32507_0_003635	0.352273
32507_0_003c68	0.312614
32536_0_002be9	0.368015
32536_0_002f6d	0.828571
32536_0_003ccd	0.891768
326594_0_00203b	0.488323
328815_0_001f60	0.324153
328815_0_0036d8	0.890344
329046_1_0001b9	0.491279
336983_0_0008c1	0.371698
336983_0_000b42	0.893778
336983_0_002a0d	0.372796
345164_0_001dcc	0.871579
345164_0_00310b	0.811218
34638_0_0025de	0.764706
34720_0_000df2	0.466507
34740_0_0033ab	0.470588
34839_0_002b42	0.891768
34839_0_00379d	0.520761
34839_0_003bc5	0.381044
34882_0_0026d4	0.516408
34882_0_003eeb	0.897281
34882_0_0045a2	0.371373
35019_0_000b8d	0.520576
35019_0_000cf8	0.825553
35019_0_001ba3	0.308943
35019_0_0040f2	0.149606
35525_0_00113f	0.658643
35525_0_00164f	0.409938
35525_0_0070ce	0.778828
35570_0_00090c	0.616307
35722_1_003372	0.52443
36300_0_000845	0.316916
36300_0_002c98	0.936631
37001_0_001b81	0.642857
37003_0_001881	0.932231
37003_0_002c77	0.312757
37040_0_001f88	0.316916
37293_0_0024c6	0.518581
37293_0_002e0a	0.374525
37293_0_0038cf	0.89899
37293_0_003aeb	0.726486
37293_0_003c94	0.90469
37344_0_0005a2	0.422727
37621_0_00352e	0.876761
37653_0_001a7c	0.76007
378494_0_002d93	0.872832
378494_0_002d94	0.177033
379532_0_00185e	0.900915
379532_0_002364	0.523973
379532_0_003f78	0.384766
381198_0_0021c5	0.794231
381198_0_002bc3	0.747143
381198_0_0038c9	0.527344
38123_0_001e50	0.09375
38626_0_000397	0.484574
38626_0_001e87	0.883156
38626_0_003080	0.366412
38654_0_000631	0.885196
38654_0_004101	0.307851
38654_0_00456e	0.373308
39432_0_001682	0.485294
39432_0_001c66	0.598726
39432_0_001f4d	0.372401
39432_0_003185	0.669291
39432_0_00379c	0.89939
39758_0_002086	0.460177
3981_0_004bc2	0.598997
400682_0_00164d	0.335556
403677_1_00160c	0.609589
407821_0_0016b0	0.847534
411798_0_003764	0.462617
412030_1_005212	0.266094
412030_1_005341	0.169014
412030_1_008464	0.106
41447_0_00047a	0.936877
41447_0_00228c	0.34763
41447_0_003645	0.838889
41875_0_000c12	0.696697
418985_0_000fa3	0.738397
419612_0_00084e	0.529984
419612_0_001e14	0.390099
419612_0_003fd4	0.556723
42026_0_000555	0.668852
42026_0_000d2b	0.522989
42254_0_001c99	0.524702
42254_0_0032d0	0.92722
42254_0_00339c	0.903475
42514_0_000c82	0.30622
42514_0_00172a	0.311445
42514_0_00318a	0.866252
42514_0_0044d3	0.761993
43179_0_001097	0.523973
43179_0_001691	0.854839
43179_0_003851	0.909502
43179_0_0043dd	0.892514
43346_0_00146f	0.384016
43346_0_00444b	0.532663
43346_0_004984	0.819209
43700_0_001eb9	0.92562
43700_0_003b3c	0.366133
43700_0_004e57	0.18569
438502_0_000611	0.705078
438502_0_00304f	0.647249
438502_0_004e07	0.00995025
438502_0_00541e	0.187328
438503_0_000630	0.526163
441894_0_002aab	0.568789
441894_0_003196	0.868201
441921_0_001174	0.419865
44394_0_002ca0	0.318471
44394_0_003562	0.384
45351_0_005ff8	0.265306
454923_0_0003b9	0.457399
4565_0_0183c8	0.0373134
456900_0_001a4f	0.460993
45779_0_001dc8	0.0849673
46433_1_002e1a	0.24159
482537_0_000757	0.381044
482537_0_0011fd	0.907716
482537_0_004279	0.538462
4829_1_002407	0.406349
48498_0_005968	0.977273
48498_0_00598f	0.813492
48498_0_0059a4	0.75969
48698_0_002820	0.93864
48698_0_003316	0.857749
48699_0_0007b4	0.93864
48699_0_004e7d	0.853814
48701_0_000242	0.416252
48701_0_0005ea	0.861996
48709_0_001dfa	0.439394
48883_0_002097	0.860996
48883_0_0035d2	0.888702
50402_0_000d10	0.853821
50402_0_001d25	0.896406
50429_0_000ffc	0.804147
51337_0_002d15	0.900151
51337_0_002e99	0.531409
51337_0_004304	0.381783
51338_0_00017a	0.382524
51338_0_000d4d	0.893293
51338_0_002d8a	0.521368
51338_0_004630	0.769461
516756_0_001e33	0.442308
520822_0_001273	0.454545
52283_0_000a74	0.673913
52612_0_001290	0.772043
52644_0_000d88	0.738636
52644_0_0023df	0.467505
52644_0_00240f	0.846341
52670_0_00254d	0.943894
52670_0_002df2	0.704835
535359_0_0011d7	0.578767
54374_0_00180b	0.835878
54374_0_001c93	0.913793
54380_0_0005e4	0.546763
54380_0_001600	0.887931
54380_0_002f55	0.316916
54383_0_00182a	0.334086
54969_0_00033d	0.744186
55661_0_0011ea	0.914894
55661_0_001aa7	0.318471
56086_0_004361	0.743421
56313_0_0032b4	0.300216
56723_0_0027fd	0.832579
56723_0_00342e	0.84296
56723_0_00487b	0.893864
568069_0_004deb	0.586885
57068_0_00034c	0.887029
57068_0_000b8d	0.321199
57397_0_002638	0.305668
57412_0_000c52	0.806706
57421_0_001033	0.186104
57421_0_002e05	0.818182
58291_1_001932	0.332168
58291_1_00451f	0.101449
591936_0_003f33	0.79803
591936_0_003f66	0.772512
591936_0_003fd8	0.366171
59463_0_002ddc	0.878882
59463_0_003514	0.513699
59463_0_004118	0.384016
59538_0_00134c	0.418259
59538_0_0016d0	0.554622
59538_0_003bae	0.762608
59538_0_005d2b	0.0842491
59538_0_005d2d	0.18595
59729_0_0027ce	0.869792
59729_0_002b8d	0.318471
597456_0_001088	0.466184
59894_0_00282b	0.732527
59894_0_002bdf	0.89613
60711_0_000e9b	0.370301
60711_0_002f0f	0.527919
60711_0_003622	0.904834
6087_0_000203	0.347258
609295_0_0024f0	0.403263
610380_0_00287e	0.403712
61621_0_00002c	0.366171
61621_0_002bbb	0.527027
61621_0_00410a	0.905449
61622_0_000856	0.904834
61622_0_000dad	0.368224
61622_0_003b4a	0.527027
6183_0_0010c6	0.386861
61853_0_0004bc	0.369606
61853_0_001763	0.856936
61853_0_004082	0.525424
6185_0_001d79	0.387295
6198_0_001b01	0.373626
6198_0_0022e4	0.51693
6210_0_002868	0.448207
62625_0_001082	0.872671
62698_0_001042	0.385069
62698_0_001843	0.898792
62698_0_0042b0	0.518135
6412_0_00205d	0.716279
6412_0_005580	0.47392
64459_0_000da1	0.4329
645134_1_002293	0.474419
64571_1_000725	0.727273
64793_0_00255b	0.458824
64838_0_000feb	0.430876
6500_0_004476	0.881119
6526_0_003be0	0.835593
65357_1_0011c5	0.153846
6573_0_0031a1	0.856128
6573_0_00348e	0.458204
66420_0_000848	0.359043
6669_0_001576	0.647643
667725_0_000a88	0.522807
67767_0_001161	0.396675
680683_0_002bff	0.386946
6832_0_00281d	0.680791
6850_0_001b76	0.517375
6850_0_001e08	0.824057
69319_0_0019fc	0.439462
6945_0_004f26	0.73487
6958_0_0036e8	0.479042
6973_0_005e2d	0.609589
69820_0_001616	0.465479
7004_0_00178c	0.791139
7038_0_002d9e	0.938053
7070_0_00287a	0.489637
70779_0_002894	0.756098
7091_0_0031d4	0.425882
7130_0_000529	0.703927
7200_0_000ce3	0.433293
72036_0_001ba1	0.698198
7213_0_0017a3	0.800926
7217_0_0011ed	0.57754
7217_0_003179	0.488722
7220_0_00060d	0.586634
7220_0_000f17	0.367117
7222_0_000b58	0.068306
7222_0_00224b	0.554217
7224_0_000932	0.174014
7224_0_001ffe	0.567237
7227_0_0022c9	0.248879
7227_0_003298	0.561404
7230_0_00019a	0.557971
7230_0_001f76	0.127907
7237_0_000b62	0.379902
7237_0_002d07	0.523316
7244_0_00012b	0.535533
7244_0_000882	0.0160643
7245_0_002728	0.431373
7260_0_000022	0.221675
7260_0_000031	0.139175
7260_0_000058	0.253823
7260_0_000062	0.34981
7260_0_00197d	0.117409
7260_0_00286a	0.532995
7260_0_0028a7	0.116402
7274_0_002359	0.543641
7274_0_002a99	0.45354
7282_0_0015a4	0.524548
7282_0_001a39	0.0911528
73337_0_00218a	0.896341
73337_0_0030d4	0.529215
73337_0_003f32	0.380309
7370_0_0035b0	0.5325
7375_0_00279d	0.581818
7394_0_00057e	0.581509
7395_0_004771	0.140845
7397_0_002376	0.583535
7425_0_001bef	0.50104
74533_0_001a48	0.891768
74533_0_00354a	0.373308
74533_0_004028	0.726582
7460_0_001adf	0.443373
7493_0_00122d	0.46493
74940_0_00054d	0.820513
74940_0_00110b	0.822951
74940_0_003ea5	0.36092
74940_0_004463	0.35023
74940_0_00769f	0.905063
75366_0_001636	0.311321
75366_0_00327b	0.833046
75366_0_004511	0.336562
75366_0_004939	0.835466
75366_0_005cb7	0.272517
75366_0_006559	0.820513
75366_0_007e4b	0.93131
75366_0_0091f8	0.915605
7536_0_0032a8	0.579755
7539_0_0026b8	0.83208
7574_0_004bfb	0.317697
76194_0_002c08	0.0595745
7668_0_003388	0.926101
77166_0_001ddd	0.7675
7719_0_001a0e	0.283976
7739_0_004a21	0.829787
7741_0_0020a0	0.912886
7868_0_001a9f	0.775701
7868_0_00261b	0.888218
7897_0_000704	0.366972
7897_0_003571	0.838057
7897_0_003ea7	0.804444
7918_0_003b00	0.88724
7918_0_003dd1	0.316076
7918_0_004703	0.472855
7950_0_00220b	0.931357
7950_0_002c5b	0.307692
7950_0_00418f	0.290598
7955_0_000c7b	0.330869
7955_0_0017b7	0.863558
7955_0_002d1a	0.932907
7955_0_00388d	0.816783
7955_0_003ca2	0.361751
7955_0_0063be	0.820513
7962_0_00148d	0.891473
7962_0_006aa8	0.4525
7962_0_007a59	0.812371
7962_0_009d58	0.223022
79684_0_001220	0.505338
79684_0_00185c	0.37911
79684_0_003d17	0.901813
79782_0_0012a1	0.910714
7994_0_0002d2	0.32675
7994_0_002ef5	0.295302
7994_0_003670	0.931529
7994_0_005428	0.813131
7998_0_0004ab	0.337121
7998_0_0034fc	0.898502
7998_0_004078	0.254545
7998_0_00469e	0.836268
8010_0_0000ff	0.321185
8010_0_002e8c	0.901135
8010_0_003056	0.867717
8019_0_001aa8	0.819188
8019_0_002309	0.822951
8019_0_003d20	0.372365
8019_0_0049f2	0.341743
8019_0_006a12	0.912975
8019_0_008c3f	0.228261
8022_0_0042fe	0.822951
8022_0_004704	0.819188
8022_0_0084aa	0.34642
8022_0_008ff2	0.354988
8022_0_009680	0.904239
8030_0_001734	0.821168
8030_0_003846	0.357798
8030_0_004a37	0.906103
8030_0_00817a	0.357143
8030_0_008542	0.85761
8036_0_000ab8	0.385135
8036_0_0014af	0.905363
8036_0_0047cd	0.828829
8036_0_004b8a	0.384787
8036_0_0062bb	0.857143
8078_0_0023ed	0.853862
8078_0_002f4a	0.850394
8081_0_002495	0.415563
8081_0_003084	0.868922
8083_0_002e39	0.416944
8083_0_0043f4	0.860465
8090_0_002273	0.905
8090_0_003089	0.798206
80966_0_0002e9	0.951907
80966_0_002113	0.315596
80966_0_003204	0.369615
80972_0_00058a	0.312839
80972_0_0029aa	0.935323
80972_0_004600	0.35123
8128_0_001167	0.421182
8128_0_0036e4	0.930693
8128_0_003f6c	0.353945
8153_0_0008ab	0.927512
8153_0_001914	0.312614
8153_0_002c3e	0.356009
8187_0_00090b	0.296161
8187_0_003202	0.341014
8187_0_005b55	0.948505
8208_0_0009fd	0.330544
8208_0_005821	0.883607
8255_0_002b33	0.344037
8255_0_00372e	0.936982
8255_0_00482d	0.315118
83485_0_0010b3	0.437358
8355_0_000326	0.852679
8355_0_000bc2	0.868852
8355_0_00111a	0.303158
8355_0_001820	0.320911
8355_0_007219	0.350746
8355_0_0077a0	0.347505
8364_0_0008dd	0.864985
8364_0_000db8	0.299401
8364_0_003e06	0.370036
8469_0_0031df	0.290466
8469_0_003f18	0.899083
8469_0_004071	0.926471
8478_0_0007eb	0.315315
8478_0_0031b4	0.9
8478_0_003bba	0.894052
8496_0_00281f	0.892749
8496_0_0031f8	0.365201
8496_0_00382d	0.298755
8502_0_0019e8	0.908953
8502_0_002677	0.280876
85066_0_00311b	0.860996
85066_0_003963	0.836391
88015_0_0039a9	0.726272
8839_0_0004a1	0.289575
8839_0_0035c6	0.262774
8839_0_00379c	0.893584
88501_0_002cf8	0.671233
88501_0_002cf9	0.706494
885580_0_00092f	0.381783
885580_0_00104c	0.454386
885580_0_0038c7	0.896499
8897_0_001a33	0.920277
8897_0_002cc9	0.882957
8932_0_000d57	0.320594
8932_0_001004	0.901526
89399_0_0013b5	0.523397
89399_0_0022a6	0.892911
89399_0_0042a7	0.380309
89462_0_002421	0.527919
89462_0_003ed2	0.879756
89462_0_003ffa	0.384016
8954_0_0010fe	0.811218
8954_0_00125e	0.29765
8954_0_002b3b	0.317797
8969_0_001a7b	0.881633
8969_0_002a59	0.630137
8996_0_0028e4	0.830769
8996_0_002d34	0.319915
8996_0_003de0	0.816206
90262_1_00226c	0.430678
9031_0_002e76	0.934621
9031_0_0033d0	0.319915
9031_0_004537	0.813492
905079_1_0000ab	0.442786
9103_0_002fd5	0.915052
9103_0_003455	0.637736
9135_0_001fb3	0.739922
9135_0_00263a	0.860996
91411_0_001d65	0.447727
9157_0_0028d0	0.948276
9157_0_002c71	0.318471
91626_1_0025df	0.577922
9172_0_000611	0.771318
9172_0_001635	0.318471
9172_0_003899	0.70297
9209_0_000ae8	0.874747
9209_0_000c73	0.913043
9233_0_000520	0.284069
9233_0_001563	0.765267
9238_0_00192a	0.684713
9238_0_0020cd	0.870968
9244_0_0022b7	0.633929
9258_0_002bb6	0.794076
9258_0_002e59	0.817164
9258_0_003e00	0.90942
9305_0_001967	0.378585
9305_0_001d6c	0.889226
9305_0_003a31	0.480804
932674_0_002833	0.906122
932674_0_00330a	0.643716
9361_0_0006ce	0.538843
9361_0_00218f	0.869841
9361_0_004937	0.381044
9365_0_000cbd	0.502703
9365_0_002f8f	0.888889
9365_0_0030c8	0.383268
9371_0_002017	0.495
9371_0_00255e	0.893846
9371_0_004045	0.538462
93934_0_0029cd	0.914986
93934_0_002e4f	0.522863
9402_0_0003bc	0.896341
9402_0_00206c	0.378378
9402_0_00416f	0.534768
9407_0_000088	0.532554
9407_0_00335d	0.89939
9407_0_004adc	0.379576
94827_0_002fc0	0.91853
94827_0_00334d	0.433054
94835_0_00124f	0.898792
94835_0_001a1c	0.288934
9483_0_00031a	0.90469
9483_0_000939	0.318345
9483_0_00130e	0.527027
9483_0_00340e	0.831349
9531_0_0003e5	0.366171
9531_0_000da6	0.527027
9531_0_0035b0	0.863704
9541_0_002994	0.863704
9541_0_003fc9	0.520548
9541_0_00496e	0.366171
9544_0_0013b3	0.521959
9544_0_00271c	0.904834
9544_0_003d8f	0.520548
9544_0_004af9	0.366171
9544_0_005232	0.0338164
9545_0_000af0	0.527027
9545_0_000e90	0.904834
9545_0_004f5d	0.364815
9555_0_0026fd	0.863704
9555_0_004059	0.527027
9555_0_004b8f	0.366171
9568_0_001da4	0.370301
9568_0_003546	0.90469
9568_0_003c1f	0.527027
9595_0_001727	0.527825
9595_0_003d86	0.374046
9595_0_004ced	0.862222
9597_0_003a03	0.378119
9597_0_003e09	0.527027
9597_0_004b17	0.868343
9598_0_003ee4	0.375954
9598_0_00418d	0.521739
9598_0_004ffe	0.868343
9601_0_003bcf	0.371917
9601_0_004035	0.521739
9601_0_004bfe	0.89939
9606_0_003ec1	0.374525
9606_0_0042dd	0.527027
9606_0_004fd5	0.861194
9615_0_0010fb	0.382979
9615_0_001b97	0.509632
9615_0_003c04	0.907994
9646_0_000cb1	0.844512
9646_0_002b90	0.513135
9646_0_003051	0.372093
9668_0_000fa1	0.517301
9668_0_002f93	0.897281
9668_0_003bdb	0.917625
9685_0_003624	0.900302
9685_0_003e4d	0.494078
9685_0_0044ec	0.374031
9691_0_0038ed	0.49577
9691_0_003c8a	0.897281
9691_0_00494c	0.374031
97097_0_000390	0.915921
97097_0_0038b2	0.316916
9713_0_000884	0.373308
9713_0_00113a	0.913462
9713_0_004056	0.831667
9733_0_0012a9	0.383268
9733_0_001b7c	0.818011
9733_0_003e07	0.936335
9739_0_00028d	0.892344
9739_0_002c2c	0.80402
9739_0_003f55	0.637584
9749_0_002252	0.383268
9749_0_003210	0.91922
9749_0_00349d	0.824627
9755_0_000f95	0.88872
9755_0_00181a	0.383268
9755_0_002730	0.823129
9785_0_0029ef	0.505172
9785_0_003bf1	0.410405
9785_0_003d6e	0.901065
9793_0_000762	0.896341
9793_0_001264	0.378378
9793_0_0034c8	0.884375
9796_0_001e89	0.896341
9796_0_0027a3	0.884375
9796_0_002fa6	0.378378
9798_0_000a62	0.377649
9798_0_000cd4	0.84006
9798_0_000fec	0.22439
9798_0_001e66	0.890995
9823_0_00102f	0.381044
9823_0_003300	0.536545
9823_0_003da6	0.891452
9837_0_001067	0.550794
9837_0_001599	0.900452
9837_0_004731	0.407867
9838_0_001851	0.477273
9838_0_00308b	0.559271
9838_0_003573	0.900452
9838_0_004afa	0.157303
9874_0_00128f	0.383268
9874_0_001ffc	0.557662
9874_0_0027f4	0.801849
990650_1_005b83	0.59697
9913_0_0031cb	0.888889
9913_0_0038d5	0.551447
9913_0_004684	0.384016
9915_0_003077	0.888889
9915_0_0039e7	0.551447
9915_0_0044e7	0.391813
9925_0_002fc7	0.913897
9925_0_0036c4	0.547078
9925_0_004462	0.383268
9938_0_000543	0.917808
9938_0_00074d	0.547078
9938_0_004460	0.382524
9940_0_00273e	0.510526
9940_0_003a3f	0.906627
9940_0_0046b7	0.383268
9940_0_004eb2	0.45478
9974_0_0025f4	0.372093
9974_0_002b0e	0.898792
9974_0_0038ef	0.510744
9978_0_001fd8	0.374525
9978_0_002e6f	0.898638
9978_0_00347b	0.529511
9986_0_003278	0.539604
9986_0_003b76	0.899038
9986_0_003e71	0.381044
9994_0_002710	0.380769
9994_0_00319d	0.512998
9994_0_003c6f	0.935024
