# Supplementary material for: Evolution of sequence traits of prion-like proteins linked to amyotrophic lateral sclerosis (ALS)
Source: PeerJ. 2022 Nov 17;10:e14417. doi: 10.7717/peerj.14417 (PMC9676014; doi:10.7717/peerj.14417)
Supplement: Supplemental Information 2 [file peerj-10-14417-s002.gz › tree-files/hnRNAP2.iupred.txt]

1001832_1:001466	0.309598
1001832_1:001982	0.322
1001833_1:000861	0.359155
1001833_1:002ba0	0.332673
1001937_1:000521	0.141304
1001937_1:000580	0.326044
10020_0:000515	0.358839
10020_0:001940	0.183246
10020_0:002c85	0.529745
10020_0:003be5	0.185629
10020_0:003f7f	0.486559
10029_0:000c7d	0.358839
10029_0:000d17	0.142857
10029_0:000d60	0.501393
10029_0:0047f4	0.487936
1003335_1:00069e	0.320261
10036_0:0003e4	0.366755
10036_0:000c51	0.487936
10036_0:002d33	0.327922
10036_0:0043b9	0.529745
10047_0:000bb7	0.529745
10047_0:00166e	0.195783
10047_0:002e03	0.474394
10047_0:00323e	0.322368
10047_0:003aef	0.358839
100784_0:0019a7	0.20229
100784_0:002db4	0.492711
100784_0:002f26	0.407303
100787_1:000b66	0.360996
100787_1:002351	0.368201
100816_1:000d2f	0.427793
100816_1:0028c8	0.435897
10089_0:000741	0.358839
10089_0:001bf1	0.532578
10089_0:002fab	0.192771
10089_0:0038bc	0.323529
10089_0:004060	0.545455
10089_0:004c34	0.439689
10090_0:000611	0.358839
10090_0:001b2d	0.532578
10090_0:003987	0.195783
10090_0:004042	0.318033
10090_0:00470f	0.504021
10093_0:00088b	0.528409
10093_0:00128e	0.369748
10093_0:001307	0.345646
10093_0:003483	0.369748
10093_0:0034f5	0.177711
10093_0:003a24	0.318033
10093_0:003c50	0.463023
10093_0:004781	0.358839
101020_0:0002e0	0.37422
101020_0:001c33	0.481567
101020_0:00201e	0.31728
101020_0:002619	0.254153
101020_0:002a9e	0.0942761
101020_0:00316b	0.178218
101020_0:0035f7	0.181507
101020_0:003862	0.257525
101020_0:003bd0	0.546774
101020_0:003cec	0.205776
101020_0:003d11	0.22449
101020_0:003e7e	0.198157
101020_0:00448c	0.223301
101020_0:004c87	0.424802
101020_0:0053e9	0.443131
101091_1:0006d5	0.472779
101091_1:001a1d	0.274052
101127_1:00006d	0.350829
10116_0:0013ea	0.358839
10116_0:0015ca	0.459375
10116_0:0019c1	0.518414
10116_0:002be1	0.487936
10116_0:0036c5	0.177711
10116_0:00378a	0.177711
10116_0:004cda	0.332248
10141_0:0000ba	0.201878
10141_0:000155	0.0835214
10141_0:000455	0.204819
10141_0:001e19	0.529745
10141_0:002630	0.0344828
10141_0:002d67	0.390625
10141_0:003338	0.318937
10141_0:003d1b	0.0970149
10141_0:003d45	0.700422
10141_0:0047a9	0.363395
10141_0:004b43	0.315625
10160_0:000ade	0.569405
10160_0:0013d8	0.186747
10160_0:001ce9	0.330033
10160_0:001d91	0.178947
10160_0:002283	0.465625
10160_0:002736	0.322835
10160_0:0029e2	0.369748
10160_0:002bcb	0.284053
10160_0:003e33	0.0283688
10160_0:004c54	0.02
1016849_1:00227a	0.378947
10181_0:00049e	0.196375
10181_0:00051b	0.333333
10181_0:000ab3	0.529745
10181_0:002c41	0.354497
10181_0:003a9f	0.498599
10181_0:00497e	0.485255
10224_0:004d76	0.601449
10228_0:0015af	0.871304
10228_0:002448	0.0519481
10228_0:0027dd	0.0872093
1026970_0:00036f	0.487936
1026970_0:001366	0.287671
1026970_0:00178d	0.188623
1026970_0:002065	0.38674
1026970_0:002786	0.481586
1026970_0:00439f	0.357143
103372_0:00048d	0.343243
1034331_1:000ba8	0.315657
1035309_1:000175	0.193252
1035309_1:001562	0.30137
1036611_1:000f65	0.60262
1036612_1:000f9b	0.62753
1036808_1:0014f3	0.255556
1036808_1:002793	0.286678
103695_0:0000d0	0.491667
103695_0:000bdd	0.147632
103695_0:000bfa	0.327869
103695_0:000eb2	0.446575
103695_0:003220	0.473404
1037660_1:0014de	0.267442
103944_0:000d17	0.505618
103944_0:001a1f	0.505348
103944_0:002259	0.18123
103944_0:002260	0.318182
103944_0:002406	0.485876
1041015_0:001795	0.616337
1041015_0:001d0a	0.49537
1041015_0:001d5e	0.488024
1041015_0:0022ca	0.30897
1041015_0:0029a5	0.590659
1041015_0:002a97	0.536252
1041015_0:002fcd	0.318458
1041015_0:003718	0.627329
1041607_1:0005b4	0.246253
104259_1:0016f9	0.320565
104259_1:00171c	0.360215
1043002_1:002686	0.39577
1043002_1:0026d2	0.301887
1043003_1:000d87	0.596875
1043003_1:001809	0.410995
1043004_1:000861	0.435644
1043004_1:000868	0.35625
1043005_1:0017bf	0.343023
1043005_1:001837	0.037037
1043627_1:00010d	0.281369
1043627_1:001b9a	0.302575
104421_0:001b3f	0.464567
104688_0:0002e0	0.264957
104688_0:000b35	0.571816
104688_0:000bea	0.247265
104688_0:000bf8	0.569519
104688_0:001df1	0.645598
1047168_1:000d5d	0.324852
1047168_1:001ca8	0.34714
1049336_0:0028a6	0.118919
1049336_0:00365c	0.110465
1049336_0:004198	0.0307692
1049336_0:004bc9	0.251366
105023_0:00005a	0.143791
105023_0:0000d0	0.202454
105023_0:000288	0.307692
105023_0:00397b	0.397101
105023_0:003a7a	0.476879
105023_0:0050b3	0.221519
1051891_1:000f43	0.528336
105231_0:000f00	0.307432
105231_0:00277e	0.41704
105231_0:002e2e	0.47486
105231_0:0033ec	0.413374
105231_0:003685	0.134698
1052685_1:0029ba	0.244604
105487_1:0007cb	0.269531
1055687_1:0003ff	0.322034
105696_1:000415	0.250681
105696_1:0006d8	0.235294
105696_1:0018be	0.168761
106004_1:000bcf	0.506536
106004_1:000da4	0.645161
106004_1:001a79	0.491453
1064592_1:000384	0.392771
106582_0:000ada	0.4
106582_0:000daf	0.323353
106582_0:00312b	0.192192
106582_0:004201	0.212025
106582_0:005d93	0.134483
106582_0:005da0	0.289037
1068625_1:000123	0.433083
1068625_1:00056e	0.0797546
1068625_1:0013b6	0.139726
1068625_1:002987	0.207921
1068625_2:000861	0.433083
1068625_2:000a7b	0.139726
1069443_1:000063	0.237875
1069443_1:000e83	0.706061
1069443_1:000edb	0.256983
1069680_1:000c12	0.156373
1071378_1:0009b7	0.35446
1071380_1:000a3d	0.344913
1071381_1:001043	0.379808
1071382_1:000dca	0.371359
1071383_1:0007ac	0.401003
1072389_1:0001b8	0.308824
1072389_1:000354	0.448357
1073089_1:001e24	0.570281
1073090_1:000e30	0.441417
1073090_1:001638	0.343558
1076935_1:000957	0.310421
1076935_1:001d43	0.185965
1077348_1:00047e	0.240614
1080349_1:000777	0.453368
1081102_1:000393	0.220648
1081102_1:0022b5	0.353503
1081103_1:001332	0.251451
1081104_1:000b92	0.302174
1081104_1:001726	0.515326
1081105_1:0012a8	0.337891
1081107_1:001022	0.361419
1081107_1:001fa7	0.602469
1081108_1:00078c	0.31087
1081108_1:001229	0.617433
1081109_1:0018d0	0.269155
1088818_0:000497	0.325444
1088818_0:00053d	0.148387
1088818_0:0006a7	0.0792291
1088818_0:00081c	0.429885
1088818_0:000aa7	0.445946
1088818_0:0018b8	0.148148
1088818_0:001a70	0.374741
1088818_0:001c3b	0.0992647
1088818_0:001ece	0.115512
1088818_0:002816	0.600442
1088818_0:002a60	0.458629
1088818_0:0032e0	0.257143
1088818_0:003b0a	0.145553
1088818_0:004174	0.284753
1088818_0:0043a7	0.142857
1088818_0:004720	0.113895
1088818_0:004e4d	0.135314
108892_1:001c6b	0.178752
108931_0:000209	0.213483
108931_0:00071c	0.482759
108931_0:0013c9	0.40404
108931_0:001d6c	0.288889
108931_0:0034c3	0.440476
108931_0:0034c4	0.487261
1089451_1:00040d	0.29505
109264_1:001366	0.345776
109280_0:00029e	0.384848
109280_0:000830	0.354167
109280_0:001d26	0.190184
109280_0:002ccb	0.137705
109280_0:002cf9	0.360269
109280_0:00413c	0.477204
109280_0:004845	0.206633
109478_0:000531	0.400545
109478_0:0012e7	0.509859
109478_0:001990	0.21673
109478_0:002154	0.516129
109478_0:002233	0.487936
109478_0:00292a	0.516129
109478_0:002c40	0.40625
109478_0:003972	0.559783
109478_0:003cbf	0.133333
109478_0:003fe8	0.253676
1095629_1:000741	0.330754
1095629_1:00456e	0.153257
1095630_1:004574	0.448819
1095630_1:0045dc	0.311765
110193_0:000222	0.599483
110193_0:000236	0.243333
110193_0:00281f	0.0892857
110365_1:000c4d	0.0992366
110365_1:0016c2	0.601626
110365_1:00177b	0.292929
1105325_1:00145e	0.305495
1105325_1:00176e	0.268493
1109443_1:00122f	0.246575
1109443_1:001e85	0.175313
1111077_1:00078c	0.300388
1116229_1:00039e	0.318919
1116229_1:0004e9	0.32381
112090_1:001598	0.105572
112090_1:0015e2	0.0996885
112090_1:0023ea	0.306897
112090_1:00298e	0.232033
112090_1:002b3d	0.388889
112090_1:003e79	0.183607
112090_1:0041cd	0.211082
112268_0:001d6a	0.259124
112498_1:00091b	0.341797
112498_1:000988	0.519886
1126212_1:000295	0.571014
1126212_1:0029e6	0.371869
1128425_1:00229b	0.46281
1130832_1:001f3c	0.432432
1130832_1:001f43	0.359404
113334_0:0020d0	0.26484
113540_0:001031	0.206767
113540_0:0033b5	0.198276
113540_0:003c37	0.228487
113540_0:004405	0.252778
113540_0:00508b	0.220588
113540_0:005659	0.311475
1136231_1:00069b	0.281124
1137138_1:00148a	0.524138
1137138_1:0028e6	0.330986
1137211_1:000cdd	0.268022
1137211_1:0019c3	0.429467
1138374_1:0007f9	0.452532
1141098_1:00235f	0.304979
1141098_1:002ffd	0.199262
114398_0:000a88	0.393064
114398_0:0017b1	0.015625
114398_0:001be5	0.368243
114398_0:001bea	0.385417
114398_0:001da5	0.288235
1144522_1:0000e8	0.852535
1144522_1:0008fb	0.169903
1144522_1:0009a4	0.608247
1144522_1:00236f	0.737179
1144522_1:002771	0.157706
1144522_1:0030fb	0.615385
1144522_1:00314f	0.157552
1144522_1:0034e7	0.117117
1144522_1:0039ae	0.32345
1144522_1:0047dc	0.65493
114742_1:000379	0.308861
114742_1:001a2c	0.0817942
114742_1:001e45	0.214008
114742_1:002b36	0.370629
114742_1:00317b	0.298507
1149755_1:001d1e	0.419023
1149755_1:001d61	0.335907
1151754_1:00171c	0.2625
1155016_0:003156	0.172222
1156394_1:000de5	0.238727
1156394_1:001423	0.217949
1156394_1:001a8c	0.271523
1156394_1:002213	0.5
1156394_1:0029ae	0.241935
1156394_1:003af9	0.0534591
1157616_1:001618	0.208015
1157616_1:003680	0.208647
1157962_0:0009ff	0.269928
1157962_0:000a0b	0.449219
1157962_0:002290	0.540107
1157962_0:002aa3	0.292011
1159556_1:0012bb	0.230326
1160497_1:00046e	0.421622
1160497_1:001442	0.703252
116153_0:001b31	0.149425
116153_0:001c77	0.219136
116153_0:001c7a	0.625604
116153_0:001d6b	0.560345
116153_0:002fb4	0.315789
1163406_1:000366	0.256184
1163406_1:000af9	0.32582
1165861_1:000567	0.333333
1165861_1:003956	0.290584
1168221_1:000454	0.482558
1168221_1:000522	0.264078
1168221_1:00059f	0.218274
1169474_1:0013fa	0.230548
1169474_1:0018b5	0.268882
1169474_1:00285f	0.757904
1169474_1:002a1c	0.443515
1169474_1:003de3	0.564292
1169474_1:00454d	0.240106
1169474_1:004579	0.708333
1169474_1:004599	0.238636
1169474_1:0046b3	0.26749
1169474_1:00476a	0.690909
1169474_1:004b4e	0.264045
1169474_1:004c96	0.307087
1169474_1:005435	0.533835
1169474_1:005ce3	0.274468
1169474_1:006114	0.893849
1169474_1:0061cb	0.818671
1169474_1:0062c7	0.874465
1169474_1:006c01	0.503145
1169474_1:007209	0.593784
1169540_1:00006a	0.470219
1169540_1:0012a0	0.54932
1169540_1:001a0c	0.240713
1169540_1:001d7d	0.538462
1169540_1:0028db	0.764372
1169540_1:00291e	0.582322
1169540_1:00455c	0.534066
1169540_1:0059ae	0.326996
117008_1:00013a	0.240876
1170229_1:00024a	0.329609
1170229_1:0022ca	0.399329
1170229_1:0022e5	0.399329
117179_1:0018b2	0.42029
1172189_1:003e0b	0.1
1172189_1:0044d9	0.386965
1172189_1:00477e	0.295117
1172189_1:004d67	0.676871
1173061_1:001144	0.257908
1173701_1:002749	0.366477
1173701_1:002bb9	0.31524
1178016_1:000168	0.175824
118200_0:0000e4	0.332237
118200_0:0000f0	0.20229
118200_0:00250a	0.217391
118200_0:002d47	0.441176
118200_0:0033d9	0.466667
118200_0:0035c8	0.177966
1182541_1:0011b7	0.0957447
1182541_1:001537	0.333333
1182542_1:0024ad	0.36
1182545_1:00052d	0.317365
1182545_1:0013c9	0.472669
1182545_1:0032b8	0.566514
118797_0:000821	0.679878
118797_0:00083a	0.672673
118797_0:0009eb	0.0373832
118797_0:000f7f	0.361478
118797_0:001b9d	0.48125
118797_0:002c84	0.331126
118797_0:003130	0.202985
118797_0:00331d	0.23221
118797_0:003999	0.529745
118797_0:00452e	0.365625
1198029_1:000055	0.658416
120017_1:000f57	0.409292
1202772_1:000bd2	0.211082
1202772_1:000dce	0.208081
1202772_1:000f5f	0.619178
1202772_1:002717	0.206581
1202772_1:002903	0.112957
1202772_1:00320c	0.0595611
1209926_1:000519	0.423453
1209926_1:0014a6	0.271967
1209931_1:0020a8	0.279661
121225_0:00030a	0.447552
121225_0:001c54	0.666667
121225_0:00221e	0.483146
121225_0:0028cd	0.014218
1213857_1:00030a	0.360934
1213859_1:0039bc	0.270059
1214573_1:002532	0.262857
121530_0:00068a	0.463557
121530_0:002150	0.407303
121530_0:00383d	0.198556
121759_1:0002ce	0.106667
121759_1:000510	0.286585
121759_1:000f64	0.228333
121845_0:000c59	0.0879121
121845_0:000ed5	0.608219
121845_0:001f82	0.226804
121845_0:002883	0.751701
121845_0:0037bf	0.119565
121845_0:004583	0.314879
1220924_1:00266a	0.376658
1220924_1:0027e0	0.401544
1220926_1:00219a	0.277473
1220926_1:002204	0.464968
122368_1:000131	0.342466
122368_1:000277	0.494048
1229662_1:000073	0.368078
1229662_1:000570	0.35865
1230383_1:000ed1	0.224348
1230840_0:000030	0.345745
1230840_0:0003e6	0.532578
1230840_0:0014c2	0.314754
1230840_0:00305b	0.497297
1230840_0:003992	0.212575
1230840_0:0043e5	0.45768
1230905_1:000d35	0.307054
1231657_1:0006b2	0.391437
1231657_1:00244e	0.267961
1231657_1:002761	0.227806
1237626_1:000602	0.0707965
1237896_1:00169b	0.32438
123851_0:0000b2	0.548193
123851_0:000566	0.473282
123851_0:003477	0.577114
123851_0:003dfb	0.162465
1245528_1:00141f	0.315914
1245748_1:000e37	0.342205
1245748_1:001407	0.270968
1245769_1:000dc6	0.344017
1246674_1:000bff	0.467662
1246674_1:000cad	0.240575
1257118_1:000742	0.277372
1257118_1:000850	0.324706
1257118_1:001917	0.778966
125878_0:0000bd	0.487465
125878_0:00052a	0.561497
125878_0:00187a	0.47769
125878_0:0035a7	0.145062
125878_0:003eb5	0.230496
125945_0:000ca0	0.584131
125945_0:000dbb	0.490323
125945_0:001231	0.593923
125945_0:001461	0.641237
125945_0:00164f	0.242754
125945_0:002671	0.503268
125945_0:002724	0.59949
125945_0:0034fd	0.302
1262450_1:000bd3	0.218121
1262450_1:00220d	0.290865
1263082_1:001ac3	0.285141
1263082_1:001ffa	0.236735
1263415_1:000dba	0.207767
1263415_1:00220c	0.392034
1266660_1:0003ef	0.346154
1266666_1:000530	0.344828
1266667_1:000098	0.325203
1268274_1:0008c2	0.18843
1268274_1:0010d7	0.281139
126957_0:0017d4	0.618705
126957_0:001849	0.089172
126957_0:0018bf	0.326923
126957_0:001af5	0.209677
126957_0:00231f	0.576531
126957_0:002881	0.560117
126957_0:002b98	0.107143
126957_0:002d62	0.160221
126957_0:002e0b	0.610778
126957_0:002e0f	0.285303
126957_0:003205	0.039801
1274352_1:001887	0.130178
127582_0:00091a	0.213855
127582_0:00114a	0.494595
127582_0:0016c3	0.360743
127582_0:001cdd	0.507082
127582_0:001e6a	0.314961
127582_0:003463	0.331126
1276143_1:0010a9	0.357708
1276529_1:000025	0.329187
1276529_1:000843	0.355731
1277687_1:001a8b	0.409692
1279043_1:000c06	0.104101
1280523_1:00108c	0.231084
1283841_1:002718	0.246436
128390_0:000db6	0.371795
128390_0:00116f	0.450777
128390_0:001e6e	0.50289
128390_0:00305f	0.615385
1284197_1:001229	0.354086
1284197_1:0013db	0.225589
1286976_1:000433	0.272
1286976_1:001db5	0.263581
1287680_1:0003f5	0.588435
1287680_1:001d7e	0.321705
1287681_1:002a59	0.345238
1291522_0:000932	0.310345
1291522_0:000f36	0.14791
1291522_0:0014e7	0.186747
1294385_1:000735	0.364734
1295528_1:001d9f	0.267003
1296096_1:0000ad	0.29932
1296100_1:000c78	0.304158
1296119_1:001c14	0.278761
1296121_1:0001f0	0.292308
1296123_1:001a2c	0.273942
12968_1:00001d	0.12
12968_1:00026d	0.245955
12968_1:000772	0.47973
12968_1:000eda	0.52
1299270_1:001264	0.245868
130081_0:0001e8	0.204611
130081_0:000e85	0.449664
13037_0:001a6e	0.251586
130453_0:0008fa	0.24127
130453_0:0011b7	0.149254
130453_0:001e32	0.314655
130453_0:002071	0.318296
130453_0:002167	0.144118
130453_0:002554	0.374214
130453_0:002dd7	0.0147059
130453_0:003a14	0.155405
130453_0:00418c	0.295533
130453_0:0047ce	0.18018
130453_0:004abe	0.189765
130453_0:005db8	0.430502
130453_0:0067c2	0.219595
130453_0:006db9	0.0547945
130453_0:00738a	0.102381
130453_0:00780c	0.210526
130453_0:00828a	0.224422
1305733_1:000092	0.577049
1305764_1:000a90	0.0620525
1306850_1:000c89	0.135838
1306850_1:001abe	0.0604839
1306850_1:0020c0	0.214527
1314670_1:001126	0.368571
1314670_1:0027e0	0.25
1314672_1:0014ab	0.0519481
1314672_1:001778	0.111111
1314672_1:00228a	0.0673077
1314672_1:00264f	0.104408
1314672_1:0038a5	0.290718
1314672_1:0038b8	0.109015
1314672_1:0038bb	0.159737
1314674_1:000a86	0.382022
1314674_1:0016f9	0.734875
13146_0:001d06	0.344051
13146_0:002fcf	0.444444
13146_0:003429	0.47851
1314771_1:0004a5	0.822306
1314771_1:001703	0.408451
1314771_1:002e9d	0.252809
1314777_1:001434	0.279152
1314777_1:003239	0.378092
1314781_1:0059a6	0.30198
1314781_1:0059cb	0.284861
1314782_1:00285c	0.619355
1314783_1:001fdd	0.129845
1314785_1:000299	0.458484
1314790_1:001426	0.480597
1314790_1:001c97	0.541667
1314790_1:002bc6	0.327103
1314800_1:001d80	0.377163
1314800_1:001f15	0.424691
1314962_1:0011b8	0.427632
1316194_1:000b7f	0.319018
1316194_1:0017b5	0.248227
13164_0:00066a	0.49505
13164_0:0017f4	0.0763359
1317065_1:001150	0.348571
1317065_1:0025c7	0.186047
1317065_1:004a1f	0.26087
132113_0:001116	0.255618
13249_0:000a68	0.471831
13249_0:003265	0.60241
1328760_1:000d72	0.205426
132908_0:00018f	0.373684
132908_0:00162e	0.529745
132908_0:00173c	0.201807
132908_0:001741	0.33657
132908_0:0032d3	0.47185
13290_1:0007ba	0.399361
13290_1:0007bb	0.454918
1330018_1:001f2e	0.513889
13333_0:0003f1	0.169611
13333_0:00047b	0.199346
13333_0:0010b7	0.452323
13333_0:001731	0.0668605
13333_0:001998	0.263804
13333_0:001a09	0.428571
13333_0:001ebf	0.235294
13333_0:003074	0.121528
13333_0:0030df	0.139286
13333_0:00351f	0.195745
13333_0:0035a8	0.330561
13333_0:0035c0	0.102041
13333_0:003d13	0.249191
13333_0:003f40	0.191646
13333_0:00403c	0.0292683
133434_0:000e28	0.559783
133434_0:000e5b	0.211155
133434_0:000e5e	0.195335
133434_0:0010a4	0.206019
133434_0:001412	0.341981
133434_0:003c30	0.33432
133434_0:003c31	0.706865
133901_0:001b25	0.0428571
133901_0:002261	0.468657
134013_1:0004a2	0.175633
1340429_1:000f86	0.341333
1340429_1:001758	0.266212
1344414_1:000804	0.546939
1344416_1:0007ab	0.470588
1344418_1:0011fd	0.172
1353009_1:001ba2	0.241739
1353952_1:00257e	0.43128
1354746_1:00022e	0.247458
1356009_1:00041a	0.14554
1357716_1:0013e3	0.613108
1358809_1:00054f	0.218391
136037_0:000dc7	0.506098
136037_0:0011f8	0.209459
13616_0:00078b	0.345395
13616_0:004b23	0.50411
13616_0:004eef	0.375342
136370_1:000b82	0.289377
136370_1:0013cc	0.333333
1365484_1:00106c	0.395604
1365484_1:001873	0.367063
1365824_1:000d3b	0.394737
1365886_1:0004f4	0.272374
1365886_1:0013f9	0.289941
1367422_1:002825	0.246241
13686_0:000557	0.0603774
13735_0:000fbf	0.407285
13735_0:000fcc	0.165385
13735_0:00185b	0.460591
13735_0:003277	0.534202
13735_0:00484a	0.5
1380566_1:0002e5	0.343689
1381753_1:002007	0.143646
1381753_1:002f48	0.311755
1382522_1:000be0	0.26626
138298_1:000a05	0.107246
1388766_1:000ea4	0.658436
1388766_1:001036	0.456757
1391915_1:000e1d	0.194444
1391915_1:001ef4	0.228632
1392242_1:001ba4	0.324427
1392248_1:00032d	0.390566
1392248_1:0013d5	0.476471
1392250_1:001005	0.608
1392250_1:001b98	0.363636
1392255_1:002271	0.353612
1392255_1:002662	0.236749
139723_0:000834	0.224199
1399860_1:000883	0.283394
1399860_1:001561	0.229021
1399860_2:0003f1	0.280961
1399860_2:00087a	0.240351
1408157_1:0003cc	0.235294
1408163_1:001ab7	0.491848
1408163_1:0021fa	0.158621
1408657_1:000c0e	0.670077
1408658_1:000bcd	0.11726
1410327_1:000190	0.707091
1410327_1:0009b3	0.19802
1410327_1:001f26	0.192825
1415176_0:0007a3	0.494505
1415176_0:0014d5	0.528205
1415176_0:001cbc	0.357143
1415176_0:001cc3	0.176471
1415176_0:002773	0.503916
1420906_1:000b22	0.527778
1420906_1:0010c5	0.356688
1420906_1:001d82	0.587719
1420907_1:0004ef	0.536449
1420909_1:000896	0.541284
1420909_1:000a3f	0.387615
1420909_1:001319	0.330789
1420910_1:000a1d	0.543278
1420910_1:0023c2	0.37246
1420915_1:000ec6	0.328859
1420915_1:001b19	0.371681
1420915_1:002cfd	0.53945
1423351_1:00190c	0.303371
142615_0:000af7	0.152406
142615_0:000cb7	0.15534
142615_0:000cd2	0.154795
142615_0:00183b	0.0977918
142615_0:001913	0.205387
142615_0:001e4f	0.0201729
142615_0:002542	0.638095
142615_0:0026d7	0.209459
142615_0:0029c4	0.104089
142615_0:002e6f	0.319101
142615_0:003166	0.146727
142615_0:00381f	0.0942029
142615_0:003bf5	0.251046
142615_0:003f10	0.0791855
142615_0:003f1f	0.25
142615_0:003f62	0.119497
142615_0:0042c6	0.232258
142615_0:0048c7	0.112319
142615_0:004d8b	0.158451
142615_0:005698	0.354467
1427455_1:00058f	0.353201
1432307_1:00148d	0.346457
1432307_1:001eb8	0.297348
143302_0:000463	0.358839
143302_0:000a0f	0.532578
143302_0:000f3c	0.210843
143302_0:0027fd	0.330065
143302_0:003b02	0.458445
143948_0:002434	0.0381679
143948_0:002649	0.479866
143995_0:001962	0.251366
144034_0:000161	0.342857
144034_0:0010db	0.474093
1441469_1:002275	0.439206
1441469_1:0024cc	0.451923
144197_0:001f0e	0.194529
144197_0:0024e4	0.3769
144197_0:002ec4	0.208861
144197_0:003387	0.244068
144197_0:0053e2	0.244068
144197_0:0053e4	0.104712
144197_0:00564c	0.287425
1442368_1:002607	0.257576
1442369_1:0022f2	0.202925
1442370_1:001beb	0.108108
1442370_1:0031af	0.290514
1442371_1:0015a2	0.444744
1442371_1:002ccb	0.26195
1447872_1:0003aa	0.233974
1447872_1:00043e	0.223932
1447872_1:0014ab	0.259557
1447875_1:000fa1	0.237288
1447875_1:001c37	0.297352
1447875_1:001f2c	0.106164
1447883_1:000894	0.328767
1447883_1:0014d5	0.268041
145388_0:00033d	0.223502
145388_0:0003f3	0.4275
145388_0:000a68	0.370166
145388_0:0015ed	0.167683
145388_0:0036b2	0.198347
145388_0:0040d9	0.365385
1460289_1:00147c	0.374269
1460289_1:001a26	0.207921
1460289_1:0027ae	0.168203
1460289_1:003299	0.472393
1460289_1:0036f4	0.272578
1460663_1:0023d3	0.16723
1460663_1:0036e3	0.395706
1460663_1:003729	0.331237
146911_0:0021c3	0.152355
146911_0:0021c5	0.328947
146911_0:002ee8	0.494444
146911_0:003995	0.537859
146911_0:0042b1	0.495868
146911_0:004afa	0.0685714
146911_0:004b83	0.340909
1480154_0:000bd2	0.185484
1480154_0:001136	0.172932
1480154_0:00209c	0.218182
1480154_0:002202	0.340351
1480154_0:0022a2	0.274834
1480154_0:002ac3	0.220295
1480154_0:00337a	0.286145
1480154_0:003cf4	0.431866
1480154_0:004108	0.142119
149040_1:00344d	0.457064
149040_1:003572	0.292247
150288_0:0018fe	0.206349
150288_0:001a25	0.207951
150288_0:001ead	0.121622
150288_0:001ed4	0.239865
150288_0:00316f	0.353425
150288_0:00372a	0.312121
150288_0:003892	0.147651
150374_1:0012e3	0.253411
1507135_0:001077	0.030303
1507870_1:000fc9	0.728421
1507870_1:001048	0.297505
1507870_1:001a82	0.282398
1507870_1:001ab4	0.26
1509407_1:000f79	0.320076
1519565_1:000217	0.111111
1519565_1:000fea	0.158824
1519565_1:00152c	0.407051
1519565_1:0016c2	0.264798
1519565_1:0029b6	0.133333
1519565_1:002fef	0.361635
1519565_1:003103	0.257053
1519565_1:004e7c	0.165692
1519565_1:004f8f	0.348765
1524831_1:001058	0.362805
1524831_1:001aea	0.367841
1524831_1:002176	0.537615
1531966_1:000d23	0.257576
15368_0:00027d	0.0823529
15368_0:000b66	0.290441
15368_0:000c9d	0.236364
15368_0:001644	0.319209
15368_0:00204b	0.392857
15368_0:00242d	0.190377
15368_0:002b68	0.177249
15368_0:0031aa	0.437126
15368_0:003478	0.386885
15368_0:003517	0.270627
15368_0:00424e	0.321555
15368_0:004555	0.199438
15368_0:0048da	0.195804
15368_0:004ae3	0.155405
15368_0:004fc5	0.174419
15368_0:005e31	0.288235
15368_0:005e4a	0.198381
154538_1:000666	0.621951
156304_0:0018ff	0.255495
156563_0:000937	0.52017
156563_0:001a5f	0.316708
157072_1:000b5b	0.182119
157072_1:00179e	0.281818
157072_1:0023e5	0.158568
157072_1:002d1a	0.218504
157072_1:003253	0.155914
157072_1:0034da	0.218274
157072_1:0034e8	0.103858
1573173_1:00223d	0.45614
1573173_1:0022d6	0.285403
158046_1:0007fc	0.24898
158046_1:000870	0.339031
158383_0:0002df	0.131579
158383_0:001a19	0.199597
158383_0:001a38	0.240945
158383_0:001c01	0.264706
158383_0:001c7c	0.195312
158383_0:001f34	0.221733
158383_0:002093	0.155477
158383_0:00228e	0.363095
158383_0:002368	0.0815603
158383_0:0029be	0.190476
158383_0:002f49	0.191489
158383_0:0033f2	0.128289
158383_0:004e43	0.176656
158383_0:004e8f	0.0611814
158383_0:00590b	0.229167
158383_0:005c9e	0.127208
158383_0:006115	0.382075
158383_0:006224	0.151386
158383_0:007b73	0.385274
158383_0:008603	0.401575
158383_0:0095fc	0.122892
158441_0:001532	0.207921
158607_1:001e70	0.223464
158607_1:00227a	0.141221
1603295_1:000282	0.420712
1603295_1:0013f2	0.303347
1608454_0:001b18	0.260997
1608454_0:001bd9	0.312169
1608454_0:003a86	0.428198
1608454_0:0063f0	0.231672
1608454_0:006f89	0.411622
1608454_0:00711b	0.108696
1608454_0:009105	0.21547
1608454_0:009696	0.11399
1608454_0:009e1f	0.188811
1608454_0:009e24	0.166667
1608454_0:009fc6	0.201807
1608454_0:009fe2	0.204698
1608454_0:009ff1	0.136364
1608454_0:00a334	0.369427
1622147_1:000c01	0.535055
1622147_1:001967	0.370044
1622149_1:0002a6	0.275748
1622149_1:0018f1	0.369803
1622149_1:0019bf	0.628118
1629725_0:000876	0.144
1629725_0:001f62	0.314159
1654605_1:000bc3	0.334638
1658172_1:0000ad	0.306911
1658172_1:0015d3	0.226027
1658172_1:001d19	0.227414
1658174_1:000138	0.239316
1658174_1:0002fe	0.299413
1658174_1:001e23	0.309524
166361_0:000682	0.133094
166361_0:000705	0.602122
166361_0:002db2	0.216049
166423_0:000cfa	0.240356
1664694_1:0010f6	0.273256
1676925_0:000480	0.356522
1676925_0:002c2c	0.214706
1676925_0:0044a2	0.113475
1676925_0:0044bb	0.179153
1676925_0:0044bc	0.161616
1676925_0:004b0d	0.208443
1676925_0:004f6c	0.385075
168631_0:002442	0.123288
1714833_1:0008f8	0.138298
1714833_1:0018b6	0.732955
1720309_0:001597	0.0831025
1720309_0:002475	0.822581
1720309_0:002d6a	0.0105541
1720309_0:003824	0.481928
1720309_0:0053c5	0.175241
1737458_0:00022f	0.0239234
1737458_0:000e93	0.529745
1737458_0:001670	0.49375
1737458_0:001870	0.26
1737458_0:002307	0.301435
1737458_0:002f24	0.484375
1737458_0:003382	0.30363
1737458_0:0034b9	0.478495
1737458_0:0049a1	0.190476
1737458_0:004bdd	0.195783
1737458_0:004ced	0.365591
1745343_1:000740	0.427553
1745343_1:00085a	0.334056
174628_0:000335	0.505967
174628_0:000361	0.563686
174628_0:000e82	0.572973
174628_0:001927	0.643341
174628_0:002b9d	0.566161
1754190_1:000a2e	0.483696
1754190_1:0040c5	0.579251
1754191_1:0004b2	0.552795
1754192_1:00066c	0.587021
175836_0:001ae2	0.450777
175836_0:001f97	0.424936
175836_0:0027f6	0.20229
176057_0:0009d8	0.20229
176057_0:001462	0.492711
176057_0:002c3b	0.453368
176275_1:0001a9	0.494253
176275_1:00088b	0.331111
176946_0:0002b4	0.497159
176946_0:000c86	0.47185
176946_0:00142d	0.333333
176946_0:0015ef	0.181818
176946_0:003daa	0.476584
178035_0:001965	0.306011
1789683_1:00062d	0.374384
179993_1:00161a	0.316306
180088_1:000ce9	0.217149
180498_0:000c7a	0.205922
180498_0:00120b	0.25
180498_0:001e7b	0.365422
180498_0:00233d	0.30721
180498_0:0025a3	0.268409
180498_0:002bf9	0.156863
180498_0:003210	0.324324
180498_0:00364f	0.10245
180498_0:003707	0.226481
180498_0:003828	0.207018
180498_0:004699	0.258929
180498_0:004ea6	0.146552
180498_0:0050fb	0.361386
1805481_1:0004a2	0.329114
1805483_1:00075d	0.317901
181119_0:000973	0.497159
181119_0:000ae9	0.383632
181119_0:001730	0.194203
181119_0:0017b1	0.366013
181119_0:003677	0.342037
1813822_1:000f72	0.275362
1813822_1:00243b	0.314286
181874_1:000d15	0.243056
181874_1:0027fd	0.28702
183478_1:0007c7	0.197898
183478_1:001382	0.279835
1835702_1:001194	0.379381
1841481_0:001d14	0.314363
1841481_0:0048ac	0.452663
1841481_0:0055e3	0.233438
1841481_0:005f3f	0.215152
1841481_0:0063e1	0.347962
1841481_0:0063eb	0.127946
185453_0:0004c9	0.532578
185453_0:0026a9	0.327759
185453_0:0027f7	0.371728
185453_0:00329d	0.5
1858805_1:000136	0.28281
1868482_0:000390	0.358839
1868482_0:001df2	0.298246
1868482_0:002995	0.421622
1868482_0:002aa8	0.0408163
1868482_0:002b44	0.0948905
1868482_0:002e7e	0.173913
1868482_0:002f55	0.529745
186990_0:00046b	0.32459
186990_0:000dce	0.532394
186990_0:00184f	0.421456
186990_0:0023b5	0.202417
186990_0:002915	0.490617
186990_0:004a10	0.25
187382_0:000a3c	0.20229
187382_0:000e67	0.498525
187382_0:001000	0.407303
188344_0:0000e8	0.184502
188344_0:0003b0	0.407303
188344_0:0012b7	0.20229
188344_0:0035b6	0.498525
188379_0:000b9e	0.310345
188379_0:001aed	0.497059
188379_0:002170	0.450777
189622_1:000533	0.206696
189622_1:0005c1	0.236066
192010_1:000a3d	0.302605
192259_0:000148	0.171498
192259_0:001235	0.0722433
192259_0:001763	0.120907
192259_0:0019c1	0.220588
192259_0:0019ff	0.191083
192259_0:0023cf	0.331395
192259_0:002525	0.255061
192259_0:0029eb	0.246575
192259_0:002adc	0.0906149
192259_0:002fd4	0.234733
192259_0:003604	0.0271739
192259_0:003703	0.394366
192259_0:0039b6	0.274021
196109_1:000917	0.18315
196109_1:000993	0.334012
197043_0:006083	0.0723982
197043_0:006bf8	0.240175
1983410_1:000088	0.528926
1983410_1:000aff	0.269685
198730_1:000908	0.356275
198730_1:001390	0.316527
198806_0:000a12	0.497159
198806_0:001c78	0.358974
198806_0:002842	0.383812
198806_0:00379f	0.582418
199890_0:002cea	0.22695
200316_0:000715	0.211268
200316_0:001525	0.383333
200316_0:00192e	0.311111
200316_0:001bd2	0.115226
200316_0:0026f1	0.22069
200316_0:002bb8	0.0243902
200316_0:002f7c	0.253086
200316_0:0030b4	0.362319
200316_0:003237	0.135889
200316_0:003309	0.158076
200316_0:0038c2	0.18314
200316_0:003b3b	0.14966
200316_0:003ea1	0.26875
200316_0:0042d5	0.264957
200316_0:0045ac	0.20979
200324_1:0021ba	0.235937
200324_1:005c63	0.233542
2004951_1:0019b8	0.106904
2004951_1:0025ed	0.358566
2004952_1:000814	0.299814
2004952_1:000b1b	0.266925
2015173_0:0009b9	0.282282
2020962_1:0009ad	0.346723
202946_0:000d7c	0.50289
202946_0:00194d	0.20229
202946_0:00197d	0.368254
202946_0:002b16	0.55243
202946_0:003dcd	0.486146
206008_0:00010d	0.086747
206008_0:0014e0	0.173585
206008_0:001585	0.222222
206008_0:001e04	0.483965
206008_0:00204b	0.278523
206008_0:00274f	0.360563
206008_0:0042d6	0.324444
206008_0:0044de	0.26009
206008_0:005949	0.228956
206008_0:005a3d	0.224265
206008_0:00610e	0.407273
206008_0:006116	0.209125
206008_0:006e5c	0.174292
206008_0:007e91	0.044898
206008_0:008206	0.21517
206008_0:00893f	0.223938
206008_0:008949	0.246774
206008_0:008ece	0.324444
2070412_1:002427	0.361111
2070412_1:00279f	0.282692
208452_1:00077b	0.144118
210143_0:000a10	0.185
210143_0:0011c1	0.254355
210143_0:0022cf	0.181818
210143_0:00375f	0.179577
210143_0:003c71	0.409953
210143_0:004189	0.103395
210143_0:004b6f	0.331984
210143_0:0052f7	0.0890208
210143_0:005a02	0.0456081
210143_0:005d47	0.416
210143_0:00630d	0.231405
211096_1:000a10	0.292906
211228_0:001d67	0.315508
212818_1:0016c4	0.32449
212818_1:001c0d	0.504451
214687_0:00061e	0.0622711
214687_0:001ffe	0.300412
214687_0:0027bb	0.342529
214687_0:002880	0.380631
214687_0:002f54	0.107011
214687_0:0037e5	0.0728745
214687_0:0051d8	0.0691244
214687_0:005a22	0.038806
214687_0:005ab7	0.0735294
214687_0:005d45	0.0684327
214687_0:006047	0.42562
214687_0:006544	0.174451
214687_0:00671c	0.263804
214687_0:00692a	0.174658
214687_0:006b0c	0.0154639
214687_0:006b1f	0.221477
214687_0:006e48	0.00829876
214687_0:006e8b	0.208531
214687_0:0073c6	0.359081
214687_0:0074d1	0.134545
214687_0:0075d9	0.28483
215243_1:001667	0.301619
215358_0:002359	0.20597
215358_0:00265f	0.169697
215358_0:003090	0.453453
215358_0:00426a	0.301136
215358_0:005638	0.253289
215358_0:005640	0.126246
216574_0:0001c5	0.424242
216574_0:0007b6	0.371429
216574_0:000818	0.20229
216574_0:001fef	0.497159
216574_0:003549	0.519704
217634_0:0030c4	0.571429
217634_0:00332d	0.0604982
218467_0:001b06	0.451515
218851_0:000463	0.261866
218851_0:000cd1	0.119355
218851_0:00114c	0.0916335
218851_0:0012e0	0.149573
218851_0:001ae8	0.430556
218851_0:001df2	0.199643
218851_0:001f82	0.167808
218851_0:00224a	0.122112
218851_0:002790	0.221968
218851_0:002a0b	0.271368
218851_0:00338c	0.0493421
218851_0:0043c3	0.0810811
218851_0:004df1	0.245552
218851_0:005225	0.213793
218851_0:0059c2	0.257991
219809_0:0026fc	0.567568
222816_0:000e8d	0.291892
222816_0:000eea	0.574627
224129_0:0013ac	0.165517
224129_0:00184c	0.593315
225117_0:00065f	0.229299
225117_0:000b22	0.395402
225117_0:000b76	0.2
225117_0:000ec3	0.0864979
225117_0:001221	0.369393
225117_0:001ef6	0.209726
225117_0:001f99	0.130159
225117_0:002be5	0.252358
225117_0:003a9a	0.364919
225117_0:004011	0.200669
225117_0:004228	0.231544
225117_0:004386	0.176871
225117_0:004845	0.209386
225117_0:00593f	0.217391
225117_0:005ccb	0.414352
225117_0:005fd0	0.350806
225117_0:0062cd	0.218845
225117_0:0071f6	0.307918
225117_0:0071f8	0.252358
225117_0:007395	0.18617
225117_0:00806b	0.144737
225164_0:0048b1	0.935323
225164_0:0049a2	0.147059
225359_1:0006f5	0.175676
225359_1:000c9c	0.215827
225400_0:000cc9	0.479893
225400_0:001c5a	0.21673
225400_0:002636	0.363924
225400_0:0029f3	0.304075
225400_0:004913	0.529745
22663_0:000194	0.200692
22663_0:000cda	0.19837
22663_0:00109a	0.305164
22663_0:00188b	0.567881
22663_0:002ca7	0.181159
22663_0:0032a5	0.149068
22663_0:00840e	0.224561
22663_0:00843d	0.150171
22663_0:008bee	0.08
22663_0:00995a	0.189376
22663_0:00a368	0.437956
22663_0:00acc1	0.292929
22663_0:00acfd	0.561947
22663_0:00b0e6	0.186344
227321_1:000c8e	0.372137
229535_1:0004dc	0.358071
229535_1:00222e	0.345404
230844_0:000146	0.103306
230844_0:0006f1	0.486891
230844_0:0012a5	0.246032
230844_0:0020b9	0.435435
230844_0:0021c3	0.529745
230844_0:00277a	0.4625
230844_0:003ba7	0.193798
230844_0:004955	0.442006
230844_0:004d5a	0.470769
231916_1:003a3c	0.266886
236234_1:0010c2	0.331395
236234_1:001f33	0.446429
237561_1:0004f3	0.375
237631_1:0019a3	0.364211
237895_1:000c9b	0.113636
240176_1:001a8e	0.274165
240206_0:001113	0.20229
240206_0:0027b6	0.09375
240206_0:002a67	0.453368
242507_1:000b4d	0.27957
242507_1:000be2	0.300412
244447_0:0021ef	0.372493
244447_0:0035a1	0.33557
244447_0:003713	0.189542
244447_0:003715	0.215625
244447_0:003a82	0.307692
244447_0:00451d	0.2125
244447_0:00474d	0.106299
245562_1:0021a7	0.234155
245562_1:0024b5	0.364611
246409_1:000a41	0.359589
246409_1:002c3c	0.248227
246409_1:003edb	0.245902
246410_1:000985	0.341317
246410_1:002374	0.243952
246437_0:000bac	0.251076
246437_0:001e21	0.358839
246437_0:001f5e	0.328042
246437_0:00302e	0.185976
246437_0:00332e	0.155963
246437_0:0039b5	0.529745
246437_0:003cd0	0.268293
246437_0:003fdb	0.509383
246437_0:00434e	0.168224
246437_0:004bd2	0.490617
246812_0:001456	0.22807
253628_1:0005b6	0.372414
253628_1:002214	0.212766
254877_1:00243d	0.292683
259920_0:000a23	0.47619
259920_0:004d3f	0.355422
266149_1:00037d	0.520701
266149_1:001364	0.392484
266149_1:002243	0.145522
268505_1:000a11	0.23221
268505_1:0019a2	0.307458
269621_1:000f57	0.505942
269621_1:001c6d	0.529563
2711_0:000098	0.385714
2711_0:0008b9	0.0926431
2711_0:001674	0.20915
2711_0:002e4c	0.356932
2711_0:003033	0.272446
2711_0:0031a1	0.407173
2711_0:0032a6	0.152482
2711_0:003975	0.139942
2711_0:003a4b	0.143158
2711_0:003bf6	0.404706
2711_0:004e6b	0.15534
2711_0:005181	0.185455
2711_0:005545	0.284884
27334_1:002a60	0.363636
27337_1:000727	0.358763
27337_1:00163e	0.304878
27342_1:000cc4	0.504918
27349_1:005168	0.245588
2769_0:00022f	0.273973
2769_0:0009f7	0.300181
2769_0:000dcd	0.281437
2786_0:00239a	0.0972222
279965_0:000351	0.20229
279965_0:0022dd	0.450777
279965_0:002bf3	0.498525
280463_1:00254d	0.385542
280463_1:00374c	0.158508
280463_1:0045de	0.599078
280463_1:005cc2	0.169533
280463_1:006144	0.169533
280463_1:00656c	0.460317
280463_1:0091e9	0.34188
28377_0:000b2f	0.333333
28377_0:000ec1	0.149864
28377_0:000f47	0.470109
28377_0:002310	0.502841
28377_0:00345a	0.511811
28377_0:004215	0.645652
284592_1:000266	0.328859
284813_1:00014d	0.203704
28532_0:000053	0.252595
28532_0:000548	0.31875
28532_0:000ff1	0.270903
28532_0:00103d	0.234528
28532_0:001389	0.150888
28532_0:001c11	0.181034
28532_0:001c8f	0.353919
28532_0:001db3	0.238953
28532_0:0023d5	0.203509
28532_0:002cb5	0.244582
28532_0:003d79	0.106719
28532_0:003ddc	0.232787
28532_0:0046a7	0.0923423
28532_0:0047ad	0.264605
28532_0:0048e1	0.268595
28532_0:00519f	0.113074
28532_0:005c56	0.318043
28532_0:006583	0.300847
28532_0:006693	0.30829
28532_0:006abe	0.373522
28573_1:00132a	0.396226
28588_0:00041b	0.64877
28588_0:0004c3	0.567204
28588_0:000503	0.477327
28588_0:000977	0.297297
28588_0:002b4a	0.585492
28612_0:001a4e	0.411111
28612_0:002c9b	0.661504
28612_0:0030fa	0.435897
28612_0:004c30	0.250755
28612_0:004edc	0.126829
28612_0:00537c	0.582888
28612_0:005b61	0.47185
286306_0:001f16	0.442159
286706_0:0001be	0.595568
286706_0:000ecf	0.525974
28737_0:00006d	0.358839
28737_0:000a6f	0.370927
28737_0:000ac8	0.110656
28737_0:000b34	0.684615
28737_0:0010e9	0.46875
28737_0:0011da	0.216867
28737_0:0014fb	0.37234
28737_0:002fb7	0.0494792
28737_0:0030b4	0.46875
28737_0:00421b	0.305085
28737_0:004483	0.303665
28737_0:004af1	0.299595
28743_0:000436	0.482249
28743_0:000771	0.205607
28743_0:001016	0.105263
28743_0:001027	0.311258
28743_0:001698	0.411411
28743_0:00291a	0.233974
2880_1:000457	0.203095
2880_1:001a52	0.291489
2880_1:003258	0.168091
28985_1:000798	0.323596
290292_1:0013c6	0.417476
290292_1:0021d5	0.359918
29029_0:0004ef	0.143541
29029_0:000952	0.487472
29029_0:000de1	0.600806
29029_0:0013df	0.192913
29029_0:003006	0.302
29029_0:00353a	0.624742
29029_0:0035fa	0.612188
29029_0:0038f7	0.594388
29029_0:003942	0.376499
29030_0:00122a	0.626804
29030_0:001782	0.505112
29030_0:001d0b	0.615385
29030_0:001d1e	0.459641
29030_0:001df4	0.603306
29030_0:0022f7	0.342052
29030_0:002f2c	0.301818
29030_0:003739	0.585499
29031_0:00146d	0.00483092
29053_0:001f42	0.261981
29073_0:00073a	0.245902
29073_0:000c3d	0.529745
29073_0:000dba	0.346535
29073_0:00379c	0.493298
29073_0:0042ca	0.218391
29078_0:0001e0	0.330033
29078_0:000246	0.212575
29078_0:000302	0.532578
29078_0:0008db	0.37037
29078_0:000923	0.37774
29078_0:000f3e	0.487936
29078_0:002649	0.585586
29078_0:0046e7	0.130045
29088_0:000c04	0.442308
29088_0:0017a2	0.471875
29088_0:001a2c	0.493298
29088_0:001d60	0.493298
29088_0:002342	0.4625
29088_0:002456	0.529745
29088_0:0029a0	0.448276
29088_0:002c08	0.441799
29088_0:0040f0	0.345161
29088_0:004118	0.193939
29088_0:004158	0.4625
29088_0:00431b	0.357143
29088_0:004442	0.458194
29088_0:0045d9	0.4625
29088_0:00475c	0.39375
291302_0:000076	0.352
291302_0:00182b	0.206107
291302_0:001924	0.326733
291302_0:0035f4	0.469816
291302_0:003827	0.487936
29159_0:0016e5	0.23506
29159_0:0022bf	0.578378
293939_1:0005ce	0.329588
294128_0:001743	0.568681
294128_0:001745	0.482558
294128_0:001a70	0.191011
294128_0:0020de	0.720971
294128_0:00423f	0.174041
294746_1:0009ba	0.0849421
294747_1:001237	0.289593
2951_1:000035	0.290429
2951_1:000811	0.405759
2951_1:003891	0.019802
2951_1:004700	0.49537
2951_1:0051fd	0.0176991
2951_1:00629b	0.239351
2951_1:00714c	0.233232
296543_1:000095	0.307918
296543_1:000c99	0.0617284
296543_1:000faa	0.012987
29655_0:000147	0.165017
29655_0:0003ab	0.137124
29655_0:001056	0.0239726
29655_0:001bde	0.512195
29655_0:001d37	0.661786
29655_0:00205c	0.2125
29655_0:0021d8	0.276289
29655_0:0022f5	0.0653061
29655_0:0027d5	0.143345
29655_0:0027d8	0.247312
29655_0:0029ee	0.0269058
29655_0:002bd6	0.280576
29655_0:003219	0.0322581
29655_0:003d65	0.26
29655_0:0041f9	0.170455
29655_0:0047a1	0.0918367
296587_0:000a59	0.401799
296587_0:000b8d	0.180905
296587_0:001c07	0.188679
296587_0:001d70	0.296296
29729_0:0009bf	0.264798
29729_0:000ac5	0.190323
29729_0:001970	0.409091
29729_0:002b46	0.0924658
29729_0:0036ec	0.114679
29729_0:003b33	0.328629
29729_0:003b44	0.126812
29729_0:003e48	0.196552
29729_0:003fa7	0.310345
29729_0:00420b	0.363014
29729_0:0056df	0.375
29729_0:005866	0.229167
29729_0:0059e4	0.191529
29729_0:006114	0.30572
29729_0:006db8	0.136201
29729_0:00726f	0.253823
29729_0:00786a	0.170732
29729_0:007f88	0.134146
29729_0:00837e	0.0946746
29730_0:000460	0.258567
29730_0:0009b4	0.219355
29730_0:00103b	0.390411
29730_0:00133e	0.186228
29730_0:00134b	0.215017
29730_0:001581	0.15942
29730_0:00169e	0.314629
29730_0:002022	0.396266
29730_0:002c8b	0.0782313
29730_0:0033cb	0.077381
29730_0:0037cc	0.246622
29730_0:004052	0.181818
29730_0:00567a	0.342593
29730_0:005ca0	0.136201
29730_0:005dd9	0.250765
29730_0:006110	0.32008
29730_0:007051	0.490909
29730_0:008561	0.103825
29760_0:000480	0.157525
29760_0:000920	0.208333
29760_0:001661	0.113074
29760_0:00197b	0.608527
29760_0:001b47	0.140044
29760_0:00213d	0.219697
29760_0:002417	0.1875
29760_0:00253a	0.152113
29760_0:002592	0.440605
29760_0:002653	0.263666
29760_0:003a9f	0.0843373
29760_0:00413b	0.323718
29760_0:005080	0.308869
29760_0:00534a	0.306122
29760_0:005a78	0.349666
29833_1:000f62	0.334146
299123_0:001cf4	0.497159
299123_0:002c78	0.422764
299123_0:00362d	0.291908
299123_0:003649	0.351613
299123_0:003696	0.383632
30019_0:002078	0.042328
30019_0:002398	0.14218
30019_0:002431	0.554054
30019_0:002439	0.585938
30019_0:002846	0.626582
30019_0:002fba	0.272487
30019_0:003273	0.377593
30023_0:000e12	0.505176
30023_0:00135a	0.168449
30023_0:0018d6	0.6075
30023_0:00193e	0.397321
30023_0:001c9c	0.399329
30023_0:003117	0.335917
30023_0:0036ef	0.660274
30023_0:003702	0.622951
30025_0:0004c6	0.237762
30025_0:000927	0.606061
30025_0:001a84	0.605598
30025_0:001ac0	0.442623
30025_0:001e6f	0.534979
30025_0:0027fc	0.658487
30025_0:002bd8	0.507527
30025_0:002d3d	0.306636
30025_0:0034d1	0.330677
30069_0:002f31	0.0769231
303518_0:00017b	0.192192
303518_0:0009c6	0.314371
303518_0:000e1f	0.212025
303518_0:001079	0.134483
303518_0:0010c0	0.289037
303518_0:001f0d	0.401198
303698_1:000d3d	0.246201
30419_0:000e07	0.20229
30419_0:001547	0.453368
30419_0:002c73	0.497059
30455_0:000cf7	0.20229
30455_0:00199f	0.498525
30455_0:001bf4	0.407303
30521_0:000ce1	0.395809
30521_0:000cf4	0.298387
30521_0:000e84	0.323899
30521_0:001001	0.193237
30521_0:001418	0.424051
30521_0:002c03	0.442675
30521_0:00304e	0.487936
30521_0:003569	0.529745
30521_0:00360a	0.48439
30521_0:00386b	0.210728
30521_0:003a40	0.423497
30521_0:004374	0.268456
30538_0:00092d	0.21374
30538_0:0010f0	0.529745
30538_0:00144c	0.487936
30538_0:0018fe	0.330065
30538_0:001e64	0.0941884
30538_0:002ab8	0.358839
3055_0:00299b	0.255618
3055_0:00303c	0.331797
3055_0:0030e8	0.230769
30608_0:000244	0.3687
30608_0:001c2e	0.487936
30608_0:001d4c	0.349862
30608_0:0027a4	0.529745
30608_0:003956	0.411215
30608_0:003c61	0.331148
30608_0:004c4f	0.198795
30608_0:004d43	0.534545
30608_0:004ead	0.625
30611_0:00048e	0.336134
30611_0:001919	0.529745
30611_0:001f83	0.530831
30611_0:0022d6	0.371601
30611_0:002d30	0.0561798
30611_0:003604	0.335443
30611_0:0048ef	0.195783
3068_0:0001f0	0.190909
3068_0:001080	0.606383
3068_0:002138	0.284884
306901_1:00178c	0.440443
306901_1:0024cb	0.277895
30732_0:000a00	0.324638
30732_0:002962	0.103333
30732_0:002a37	0.176292
30732_0:002ae9	0.288136
30732_0:002f5f	0.296407
30732_0:003a00	0.2
30732_0:003e1e	0.486322
30732_0:004b08	0.281938
307491_0:002181	0.386431
307491_0:003042	0.0314465
3075_0:000240	0.389121
3075_0:0005ae	0.24735
3075_0:001a9d	0.615625
307658_0:002016	0.362805
3076_0:001afd	0.645455
3076_0:001baa	0.788235
3076_0:002035	0.21576
3076_0:0022ca	0.845438
307959_0:000a94	0.252396
307959_0:001b0d	0.205387
307959_0:001b1b	0.163934
307959_0:001dc0	0.236486
307959_0:0021ba	0.174342
307959_0:0021be	0.22028
307959_0:0044b7	0.279898
307959_0:004aee	0.196013
307959_0:005047	0.231672
307959_0:005720	0.418182
307959_0:005833	0.36911
307959_0:006e16	0.434896
307959_0:0073c7	0.156923
307959_0:008e12	0.157895
307959_0:009d45	0.198142
307959_0:009f2b	0.228739
308745_1:000a8e	0.292829
31033_0:000366	0.33631
31033_0:000a67	0.391437
31033_0:002809	0.281967
31033_0:002815	0.15674
31033_0:0028d4	0.0966667
31033_0:002a99	0.289902
310752_0:00099e	0.459375
310752_0:000c47	0.207207
310752_0:000fa6	0.529745
310752_0:0010df	0.334437
310752_0:0020e6	0.513514
310752_0:002139	0.724528
310752_0:0037a1	0.432692
312017_1:001ac9	0.0265487
312017_1:0022f6	0.0798722
312017_1:0037ac	0.025
312017_1:0037be	0.151261
312017_1:0043a4	0.901602
31234_0:000e32	0.31694
31234_0:0012fd	0.178378
31234_0:001ece	0.636628
31234_0:003674	0.305389
31234_0:006dd7	0.0117647
31271_1:0002b9	0.106936
315563_0:001502	0.1875
315563_0:001912	0.496835
315563_0:0025bb	0.0432099
315563_0:002f61	0.145604
319348_0:0024ba	0.429412
319348_0:0042da	0.0931677
321146_1:000cad	0.831793
321146_1:0019bf	0.398773
321398_0:000446	0.383632
321398_0:0026d8	0.351438
321398_0:0034a7	0.497159
321614_1:00000f	0.454829
321614_1:00052d	0.266075
321614_1:00336e	0.165441
3218_0:000280	0.244156
3218_0:0002b9	0.411168
3218_0:001063	0.316348
3218_0:00106e	0.280277
3218_0:001e48	0.241627
3218_0:00289c	0.291304
3218_0:002989	0.264501
3218_0:002a34	0.305172
3218_0:002e2f	0.273292
3218_0:002e52	0.263021
3218_0:004870	0.284698
3218_0:004936	0.267782
322104_1:00038d	0.502041
32264_0:000746	0.349741
32264_0:002775	0.4
32507_0:00049d	0.192192
32507_0:000dc9	0.225397
32507_0:001020	0.403614
32507_0:0016bf	0.302395
32507_0:0043d3	0.134483
32507_0:0043de	0.315615
32536_0:0001df	0.218391
32536_0:000688	0.372222
32536_0:000805	0.359322
32536_0:003ce7	0.529745
32536_0:00432d	0.424149
32536_0:00472f	0.487936
326594_0:002014	0.433604
326968_0:0001cb	0.134511
326968_0:0003cd	0.375303
326968_0:000979	0.142857
326968_0:000b3b	0.357002
326968_0:000d44	0.0717822
326968_0:0015ca	0.0990783
326968_0:002711	0.303303
326968_0:002f54	0.202532
326968_0:00339a	0.160656
326968_0:003574	0.354902
326968_0:004989	0.22695
326968_0:004efa	0.176119
326968_0:0050fc	0.388393
326968_0:0054f5	0.261538
326968_0:005967	0.133965
326968_0:00602c	0.142857
326968_0:00674d	0.261538
326968_0:006a0f	0.261538
326968_0:00701a	0.00757576
327505_1:000381	0.132701
328815_0:001374	0.383632
328815_0:001c61	0.50289
328815_0:002b7e	0.195402
329046_1:000c0d	0.0735931
329046_1:000cf0	0.121951
329046_1:0024e0	0.251208
329046_1:002cc3	0.59434
329046_1:0038ad	0.119186
330879_1:000eb8	0.327839
330879_1:0023b8	0.194444
33097_0:000d14	0.0942761
33097_0:000d64	0.366534
33097_0:000fab	0.559748
33097_0:0012c2	0.320144
33097_0:002628	0.156757
33097_0:002aeb	0.6375
33097_0:003a4a	0.149194
33097_0:003ab9	0.145714
331117_1:00133a	0.185668
331117_1:0016da	0.348968
33119_0:000212	0.550162
33119_0:001531	0.192453
33119_0:0019d9	0.0368421
33119_0:001f9f	0.231544
33119_0:00266e	0.231034
33119_0:002a70	0.162455
33119_0:003b00	0.217054
33119_0:003d5a	0.247104
33119_0:004ac1	0.200957
33119_0:004fcf	0.47033
33119_0:00530f	0.134328
33119_0:00577c	0.199248
33119_0:005e46	0.172638
33119_0:006c0b	0.230769
33119_0:007585	0.158621
33119_0:007650	0.152334
33119_0:007c63	0.772581
33119_0:007cd2	0.323851
33119_0:007cf2	0.331126
33203_1:000e89	0.249497
33203_1:001b4a	0.275281
332648_1:002957	0.292683
332648_1:002a3b	0.317365
334819_1:000147	0.290448
336963_1:00080e	0.300199
336983_0:000175	0.4625
336983_0:000c1b	0.30033
336983_0:00121b	0.529745
336983_0:001883	0.473239
336983_0:001bf7	0.351852
336983_0:002457	0.453125
336983_0:002908	0.429708
336983_0:002bf5	0.203065
336983_0:002c76	0.464883
336983_0:002fc2	0.459375
336983_0:00380d	0.45
336983_0:003cf3	0.212435
336983_0:00499b	0.542763
336983_0:004a19	0.481183
339724_1:0019ea	0.298742
339724_1:001b4a	0.235897
339724_1:001e4a	0.304
341663_1:001634	0.0992908
342668_1:001194	0.544118
342668_1:001a58	0.302326
342668_1:00238b	0.376392
344612_1:000c37	0.346304
344612_1:00231e	0.310458
345164_0:000fda	0.506329
345164_0:0020cc	0.384892
345164_0:00287f	0.453368
345164_0:003367	0.50289
34638_0:00079c	0.334448
34638_0:001c06	0.523952
34720_0:0029c0	0.419355
34740_0:0030ab	0.21902
3476_0:0009cd	0.131173
3476_0:001115	0.178378
3476_0:0014b4	0.39839
3476_0:002348	0.142857
3476_0:0030d4	0.351351
3476_0:004054	0.256972
3476_0:005266	0.306991
3476_0:0058fb	0.0516129
3476_0:005de1	0.0782313
3476_0:006468	0.43459
3476_0:006f41	0.160494
3476_0:00714e	0.422572
3476_0:007ad4	0.120253
3476_0:0085b9	0.249231
34839_0:0001e3	0.358839
34839_0:0006b9	0.19171
34839_0:0006d5	0.289086
34839_0:0008fa	0.482385
34839_0:002d2f	0.509383
348802_1:002432	0.361446
34882_0:000175	0.352785
34882_0:0008b6	0.225989
34882_0:0012c2	0.44375
34882_0:00191d	0.459375
34882_0:001a78	0.529745
34882_0:002ed1	0.4625
34882_0:003170	0.504021
34882_0:003876	0.493298
34882_0:003bb8	0.198795
348901_1:00022d	0.320866
348901_1:0011d6	0.553254
35019_0:0004c0	0.498584
35019_0:000997	0.485255
35019_0:0017dd	0.497297
35019_0:001fe6	0.178344
35019_0:0037ce	0.317152
352472_1:001254	0.304348
352914_1:000be0	0.0581395
353153_2:0040f9	0.0849057
353153_2:00442b	0.421918
35525_0:0000a8	0.453125
35525_0:0027fe	0.257576
35525_0:0032a4	0.512887
35525_0:003341	0.359574
35525_0:003963	0.195783
35525_0:005e42	0.0546875
3555_0:0002b0	0.0934256
3555_0:000e6e	0.125
3555_0:001561	0.311508
3555_0:0026bd	0.201238
3555_0:0026c2	0.505025
3555_0:002d04	0.411311
3555_0:002f2c	0.261006
3555_0:004009	0.18638
3555_0:004314	0.293333
3555_0:005254	0.218698
3555_0:00584e	0.113402
35570_0:0011a5	0.449367
35570_0:0011a6	0.448845
35570_0:0011a7	0.517134
35570_0:0011a8	0.365385
35570_0:0011a9	0.638614
35570_0:0013fe	0.354354
35570_0:002366	0.599469
35570_0:002913	0.624506
35570_0:002f14	0.432927
3562_0:00009c	0.195804
3562_0:00025f	0.227979
3562_0:00043d	0.180921
3562_0:0024c2	0.11985
3562_0:0025a7	0.104683
3562_0:0025a8	0.104683
3562_0:002afa	0.523918
3562_0:003006	0.296928
3562_0:00309a	0.270701
3562_0:004332	0.423858
3562_0:004ad4	0.350725
3562_0:0056fe	0.533871
3562_0:0057bb	0.172043
3562_0:005823	0.269841
35722_1:000af5	0.450161
35722_1:0018d2	0.15
35722_1:0022bf	0.303279
357750_1:002261	0.350394
357750_1:002cef	0.52924
35883_0:00085a	0.199324
35883_0:000bd0	0.456422
35883_0:001241	0.284091
35883_0:00189b	0.0962963
35883_0:00209d	0.121019
35883_0:002865	0.189911
35883_0:0028ea	0.146907
35883_0:003262	0.177936
35883_0:003346	0.127854
35883_0:00337b	0.325282
35883_0:003382	0.228324
35883_0:0036f7	0.527964
35883_0:00459a	0.296429
35883_0:0046d3	0.277445
35883_0:005214	0.193103
35883_0:005411	0.317778
35883_0:006c0f	0.369072
35883_0:00735e	0.25
36022_1:000b45	0.441281
36050_1:000664	0.295635
361077_1:000f29	0.297376
36300_0:002072	0.407303
36300_0:002c8d	0.20229
36300_0:00367d	0.497059
36329_1:0005bc	0.0592784
36330_1:0004e8	0.195335
3641_0:000040	0.318885
3641_0:0015bb	0.14718
3641_0:001ed3	0.300912
3641_0:001f32	0.156584
3641_0:00282b	0.156997
3641_0:002aa8	0.121429
3641_0:002e46	0.279412
3641_0:00306e	0.0921788
3641_0:003d1e	0.363636
3641_0:004301	0.193103
3641_0:0043e7	0.322
3641_0:004e51	0.200957
3649_0:000519	0.0620155
3649_0:000bab	0.147368
3649_0:00115e	0.347319
3649_0:00169b	0.319149
3649_0:0018c2	0.187279
3649_0:001a26	0.0381232
3649_0:002106	0.122744
3649_0:0029bf	0.229592
3649_0:002b27	0.302772
3649_0:003dbf	0.35277
3649_0:004152	0.583864
3656_0:0013d7	0.128358
3656_0:0013fc	0.221184
3656_0:001594	0.166667
3656_0:0022db	0.2
3656_0:00299b	0.387097
3656_0:002ef0	0.244957
3656_0:0036b6	0.303213
3656_0:003f60	0.134884
3656_0:0045ff	0.108434
3656_0:004aa0	0.0730897
3661_0:0001f4	0.413793
3661_0:0002d3	0.186275
3661_0:00051f	0.157233
3661_0:000525	0.536424
3661_0:000836	0.219672
3661_0:000de5	0.0930233
3661_0:00166a	0.473563
[truncated: 3,441 more rows]
