# Supplementary material for: Evolution of sequence traits of prion-like proteins linked to amyotrophic lateral sclerosis (ALS)
Source: PeerJ. 2022 Nov 17;10:e14417. doi: 10.7717/peerj.14417 (PMC9676014; doi:10.7717/peerj.14417)
Supplement: Supplemental Information 2 [file peerj-10-14417-s002.gz › tree-files/TDP43.iupred.txt]

10020_0_0006d9	0.120805
10029_0_003aba	0.352657
10036_0_00301e	0.352657
10047_0_0011ca	0.21131
100784_0_003879	0.326087
10089_0_0012fd	0.352657
10090_0_00137e	0.352657
10093_0_001bd9	0.34058
101020_0_0003b9	0.156593
10116_0_0023ed	0.34058
10141_0_002aa6	0.319613
10160_0_00337a	0.322078
10181_0_0037e6	0.311594
10224_0_003724	0.157556
1026970_0_0001f7	0.118644
103372_0_00053c	0.567134
103944_0_003870	0.358491
1041015_0_00166a	0.54409
104421_0_002917	0.5
104452_0_003520	0.385321
104452_0_003541	0.408759
104452_0_0039c0	0.0419847
104688_0_000517	0.607266
1049336_0_000a4e	0.500975
105023_0_002a15	0.207407
105023_0_003da2	0.131514
105231_0_0025e4	0.426966
106582_0_003a9f	0.187654
106582_0_005213	0.156566
1088818_0_000df7	0.164804
108931_0_000dad	0.426339
109280_0_000732	0.174312
109280_0_0033d4	0.150617
109478_0_002cbf	0.364734
110193_0_001ebe	0.491525
112268_0_00203c	0.540107
113334_0_001718	0.073501
113334_0_002e53	0.403604
113540_0_00106e	0.147157
113540_0_00504c	0.303178
114398_0_003a5d	0.408482
1155016_0_0021e5	0.44473
1155016_0_0027cb	0.241667
1157962_0_001423	0.223529
116153_0_002e4d	0.503055
118200_0_002dcc	0.330918
118797_0_003154	0.31401
121225_0_00259f	0.445175
121530_0_00000c	0.330918
1218281_0_000e42	0.295858
1218281_0_002df4	0.317073
121845_0_003f80	0.336111
1230840_0_001e1e	0.321256
123851_0_00133c	0.512015
125878_0_001aec	0.363014
125945_0_001857	0.528233
126957_0_00047a	0.376623
127582_0_0035b1	0.31401
128390_0_000d2c	0.326087
1291522_0_000bde	0.173684
13037_0_0009d9	0.0819672
13037_0_000cd0	0.384428
13037_0_001298	0.405896
130453_0_003a54	0.153203
130453_0_0072a8	0.13649
1314672_1_0022a8	0.00430108
13146_0_001009	0.335749
13164_0_001116	0.377551
13164_0_001245	0.34321
13164_0_002826	0.108108
13164_0_002a50	0.263014
132113_0_00110b	0.530172
13249_0_001a0f	0.505423
132908_0_001989	0.333333
13333_0_0033e6	0.258912
13333_0_0038e2	0.176309
133434_0_00181d	0.522
133434_0_003d70	0.521484
133901_0_00118f	0.38565
136037_0_0008bd	0.415709
13616_0_002fc9	0.31401
13686_0_002f7a	0.557344
13735_0_002bbb	0.31401
139723_0_001120	0.539286
1415176_0_002fba	0.326087
142615_0_001045	0.142458
143302_0_000f44	0.316425
143948_0_0000e7	0.0753012
143948_0_0010ce	0.246575
143948_0_001f20	0.337469
143948_0_0024a8	0.369898
143995_0_00196b	0.36711
144034_0_002411	0.496109
144197_0_000478	0.202469
144197_0_001a7c	0.138539
145388_0_0034b1	0.186777
146911_0_004872	0.356627
1480154_0_001d4c	0.246154
1480154_0_002f94	0.377451
150288_0_00318b	0.229798
150288_0_003e58	0.246231
1507135_0_001078	0.570194
15368_0_0023ba	0.0808709
156304_0_0014c8	0.541578
156563_0_002b6b	0.357488
158383_0_002818	0.133721
158383_0_008022	0.161458
158441_0_002cfb	0.492408
1608454_0_0033f7	0.278607
1608454_0_0077ce	0.26601
1608454_0_009f24	0.264198
1608454_0_00a2d3	0.258706
1629725_0_000672	0.443207
166361_0_00148e	0.490281
166423_0_000ceb	0.477707
1676925_0_003168	0.306373
1676925_0_0042b7	0.20241
168631_0_000aee	0.407489
168631_0_001208	0.378049
168631_0_001378	0.120219
1720309_0_001e92	0.404332
1737458_0_000598	0.31401
174628_0_0014cf	0.598604
175836_0_001b48	0.326923
176057_0_0016c2	0.350365
176946_0_0000c3	0.380723
178035_0_001977	0.596674
180498_0_003132	0.0612813
181119_0_002e3f	0.357488
1841481_0_001a94	0.187654
1841481_0_004e73	0.141414
185453_0_00272c	0.321256
1868482_0_001010	0.31401
186990_0_000d6e	0.333333
187382_0_0005b2	0.364734
188344_0_001e83	0.318182
188379_0_00335b	0.326087
192259_0_002e42	0.0798898
197043_0_0055da	0.546392
198806_0_001121	0.326087
199890_0_00137d	0.543517
200316_0_003c72	0.294833
2015173_0_00136f	1.09423
202946_0_000a8b	0.321256
206008_0_004d1a	0.108333
211228_0_00147b	0.676717
214687_0_000c2d	0.0501393
214687_0_001ed0	0.0716253
215358_0_00582f	0.141414
215358_0_0058f4	0.141414
216574_0_001f02	0.326087
217634_0_0037eb	0.508658
218467_0_001ef3	0.47505
218851_0_002c5d	0.203252
218851_0_005e25	0.299363
219809_0_002719	0.497065
222816_0_002016	0.508032
224129_0_0000f8	0.26943
225117_0_000593	0.145205
225117_0_0071c0	0.152355
225117_0_007925	0.152355
225164_0_001897	0.145522
225164_0_005894	0.270186
225400_0_0026ea	0.364734
22663_0_0072e3	0.0891365
230844_0_000e41	0.352657
240206_0_003132	0.371981
244447_0_002586	0.129353
244447_0_002928	0.192405
246437_0_000d78	0.31401
246812_0_0008c6	0.0754098
246812_0_002c45	0.401806
259920_0_0011e3	0.316425
2711_0_000774	0.0558659
2711_0_004b82	0.532895
279965_0_000b9f	0.326087
28532_0_001399	0.127717
28588_0_000efc	0.612069
28612_0_000eca	0.583187
28612_0_005363	0.22293
286306_0_00242d	0.558824
286706_0_002039	0.50924
28737_0_004a7c	0.345411
28743_0_001a6e	0.159091
28743_0_0022d6	0.195062
29029_0_00199b	0.481557
29029_0_0019bc	0.508475
29029_0_001a2b	0.466395
29030_0_001ecf	0.559701
29031_0_00229a	0.185668
29053_0_0012f5	0.614035
29058_0_002da6	0.0774411
29073_0_002038	0.31401
29078_0_002bdd	0.508834
29088_0_001723	0.31401
291302_0_0037e6	0.333333
29159_0_0023e3	0.131894
29159_0_005254	0.35732
29159_0_0061dd	0.428884
294128_0_0006a6	0.330454
2951_1_00461e	0.182371
2951_1_008526	0.460653
29655_0_000fc7	0.236702
296587_0_001fdd	0.00763359
29729_0_00336c	0.047619
29729_0_00780f	0.0842697
29730_0_003f67	0.0672269
29730_0_004bcc	0.047619
29760_0_001eea	0.0389972
299123_0_000f6f	0.326087
30019_0_000c35	0.575704
30023_0_002030	0.553271
30025_0_001781	0.560297
30069_0_001a97	0.546737
303518_0_000c93	0.187654
303518_0_001fa0	0.123737
30419_0_000365	0.326087
30455_0_000103	0.318182
30521_0_002dbc	0.31401
30538_0_000205	0.31401
3055_0_001052	0.0601266
30608_0_00076b	0.309927
30611_0_002872	0.387755
3068_0_001441	0.0924092
30732_0_000f79	0.277311
30732_0_0010d7	0.224691
30732_0_003a24	0.324503
30732_0_003bc9	0.186869
307491_0_0013d2	0.0990991
307491_0_00289d	0.364796
307491_0_0040bf	0.365432
3075_0_0008dc	0.377091
307658_0_002c5c	0.54
3076_0_0023c9	0.318731
307959_0_005c25	0.264198
307959_0_005c63	0.258706
307959_0_0069f3	0.263547
307959_0_007199	0.273183
31033_0_0008ce	0.223058
31033_0_0033ea	0.208955
310752_0_000ca0	0.316425
31234_0_0075ad	0.359413
315563_0_0005cd	0.406114
319348_0_0042b2	0.418288
321398_0_00239f	0.326087
3218_0_000c2d	0.359649
3218_0_002be4	0.269737
32264_0_00003e	0.161094
32507_0_000984	0.191542
32507_0_000ead	0.123737
32536_0_003b63	0.31401
326594_0_00207c	0.449485
326968_0_00355a	0.0223464
328815_0_002676	0.326087
33097_0_0011bf	0.136116
33119_0_005418	0.212121
336983_0_000d10	0.343324
345164_0_001376	0.357488
34638_0_000c59	0.446764
34720_0_00159a	0.52505
34740_0_000558	0.0596026
34740_0_003840	0.395034
34740_0_003a36	0.36253
3476_0_007619	0.103352
34839_0_003a35	0.309927
34882_0_002f32	0.31401
34882_0_002f70	0.31401
35019_0_002c3c	0.384615
35525_0_00545b	0.622291
35525_0_005d47	0.262295
3555_0_0056e2	0.277202
35570_0_0004f5	0.485537
3562_0_002988	0.264631
35883_0_001e1f	0.188679
36300_0_0025b8	0.357488
3641_0_000416	0.103641
3649_0_002270	0.0530726
3656_0_003660	0.0704607
3661_0_004e74	0.519565
3661_0_00512c	0.0727763
3661_0_0056f3	0.48046
3661_0_006409	0.083558
3673_0_0033ff	0.072973
37001_0_0010dd	0.57002
37003_0_000df7	0.21393
37003_0_001ff8	0.126263
3702_0_004b36	0.237467
370354_1_002001	0.389328
370355_1_00223a	0.483412
37040_0_00209f	0.357488
3711_0_002a15	0.212598
3726_0_003dcc	0.257812
37293_0_0009ba	0.31401
37344_0_000e8d	0.538043
3750_0_000727	0.147945
3750_0_005e54	0.178082
3760_0_004f74	0.129477
37621_0_001353	0.433486
37653_0_0014bb	0.366584
37653_0_0014bc	0.329114
37682_0_00a747	0.329759
3775_0_00430c	0.103175
378494_0_000ec3	0.166667
378494_0_0024c6	0.121951
378494_0_006b79	0.402597
379532_0_0044c9	0.332425
381198_0_001ed0	0.326484
38123_0_000146	0.237762
38123_0_0003a2	0.185185
3821_0_002039	0.0837989
3827_0_00450d	0.0737705
3827_0_004ee3	0.181058
3847_0_000406	0.121547
3847_0_00679f	0.167123
38626_0_0006e3	0.31401
38654_0_0004b3	0.326087
3871_0_002283	0.211082
3880_0_0078b8	0.256927
3885_0_000c2b	0.109244
3900_0_003ad2	0.191537
3900_0_003aed	0.202222
3900_0_0088ca	0.128049
3914_0_00312b	0.109244
39432_0_003092	0.31401
39758_0_001bd1	0.426799
3981_0_002913	0.114846
3981_0_00488f	0.0921788
3983_0_004951	0.0298913
3983_0_005026	0.108635
3988_0_0023a7	0.0947075
39947_0_000767	0.118457
400682_0_001f53	0.142857
4039_0_006243	0.256595
4072_0_0013d3	0.319892
407821_0_002e86	0.411633
4081_0_0013fc	0.287234
40932_0_000873	0.0990991
40932_0_001e18	0.362245
40932_0_002ef5	0.334171
40932_0_0045e0	0.254795
4097_0_000dc8	0.254098
4097_0_00a825	0.27248
4098_0_001341	0.279891
4100_0_009c34	0.284153
4113_0_0006ba	0.28841
411798_0_0012e0	0.518124
41427_0_000b44	0.339726
41427_0_001a3a	0.555369
41427_0_00340a	0.557912
41447_0_001354	0.141414
41447_0_001ed6	0.187654
4155_0_0008e8	0.285333
41668_1_001a4a	0.276276
41668_1_002eb9	0.462857
4182_0_00575e	0.120879
418985_0_0020ba	0.114155
418985_0_0020bb	0.0163043
419612_0_001907	0.31401
42026_0_00346c	0.529412
42254_0_001785	0.301932
4232_0_000e3e	0.060241
4232_0_0090ff	0.2175
4232_0_00b401	0.2
42345_0_000d93	0.0557103
423536_1_0048ba	0.538899
4236_0_006966	0.278325
42514_0_00049f	0.2
42514_0_00181d	0.292079
429701_0_0040f6	0.14011
43041_0_001c46	0.533095
43151_0_001142	0.579639
43179_0_0005ff	0.31401
43346_0_002e0a	0.31401
43700_0_0005ec	0.149626
43700_0_0016ae	0.164649
438502_0_004bad	0.264398
438503_0_000700	0.455856
441894_0_0014d1	0.362319
441921_0_000eca	0.569149
4432_0_0029a4	0.0532213
4432_0_004305	0.164436
44394_0_0028cc	0.364734
4533_0_000c17	0.130556
4533_0_002c02	0.120879
45351_0_004ced	0.0756014
454923_0_001be0	0.495726
4555_0_003e37	0.10221
4558_0_002969	0.0944444
456900_0_0029ba	0.548057
4572_0_00197d	0.115497
4572_0_003440	0.307918
45779_0_0013a4	0.389706
45779_0_002dea	0.393665
45779_0_003c91	0.156352
4577_0_003384	0.0944444
4577_0_0073a2	0.105556
4615_0_0036db	0.0633609
4686_0_004192	0.401656
4686_0_004ad3	0.0853994
472368_0_008f7d	0.167568
47790_0_000ce8	0.272358
482537_0_00335d	0.122517
48498_0_004f65	0.222222
48698_0_000215	0.2
48698_0_001b4f	0.146465
48698_0_001b87	0.146465
48699_0_004cd0	0.2
48699_0_0059ba	0.146465
48699_0_005dc0	0.146465
48701_0_0010ec	0.2
48701_0_003d10	0.146465
48709_0_002068	0.427015
48883_0_0028ad	0.364734
49451_0_002839	0.276423
50402_0_002aec	0.316425
50429_0_00243c	0.203438
51031_0_002bd1	0.211594
51240_0_002914	0.147222
51337_0_001902	0.338164
51338_0_00223e	0.129139
51338_0_0025c7	0.35109
51655_0_0002b6	0.333333
516756_0_000e67	0.511777
51953_0_002cef	0.0640669
520822_0_0016ef	0.55511
52283_0_0012be	0.169811
52612_0_003a1a	0.456476
52644_0_002b1b	0.357488
52670_0_001383	0.2
52670_0_004cb7	0.131313
535359_0_000f7b	0.616379
54374_0_001b7b	0.326087
54380_0_000d36	0.326087
54383_0_000f45	0.382775
54969_0_000fcd	0.469388
554065_0_0006e6	0.3958
55661_0_002180	0.328502
56086_0_00109f	0.304659
56086_0_0019eb	0.442748
56086_0_0043b7	0.371359
56313_0_001584	0.305389
564608_0_00074d	0.820197
564608_0_000be1	0.458128
56723_0_000a6e	0.179803
56723_0_00121b	0.138889
568069_0_002966	0.464135
56857_0_0005ec	0.198391
57068_0_0028cd	0.0197368
57397_0_00162e	0.368293
57412_0_0005b0	0.337696
57421_0_002e74	0.128814
574566_0_000243	0.514563
57577_0_0007be	0.325359
5759_1_00134f	0.482143
5759_1_001c97	0.289552
58331_0_004a57	0.075
591936_0_00413a	0.316425
59463_0_003a3e	0.364734
59538_0_00059f	0.107383
59538_0_002a33	0.301932
59729_0_002e38	0.326087
597456_0_0015ac	0.504237
59894_0_002e22	0.357488
60711_0_003cfb	0.316425
6087_0_00418d	0.186813
609295_0_00294c	0.489066
610380_0_001ef3	0.562016
61621_0_002721	0.316425
61622_0_004647	0.316425
6183_0_00261e	0.0377907
6183_0_00261f	0.201313
61853_0_004915	0.316425
6185_0_000172	0.205689
6185_0_000175	0.043771
6198_0_001084	0.27933
6198_0_003803	0.177391
6210_0_0027c8	0.30303
62324_0_001d9b	0.512275
6238_0_000e58	0.308252
6239_0_0010d4	0.342995
62625_0_000def	0.546552
62698_0_003809	0.31401
6279_0_000ba6	0.2134
6279_0_001f0c	0.137255
6279_0_001f32	0.285347
63057_0_0006b7	0.103352
63459_0_0055b1	0.201058
63459_0_00be7f	0.18254
6412_0_0015fb	0.108527
64459_0_00008b	0.0524345
64793_0_000ff2	0.515991
64838_0_00020c	0.65
6500_0_001290	0.325328
6500_0_00443d	0.387168
6526_0_00384f	0.388535
6526_0_004221	0.359091
6565_0_003cbd	0.367246
6565_0_003e42	0.375
6565_0_004935	0.484716
6573_0_00131d	0.362283
6573_0_00535f	0.426991
66420_0_001793	0.357683
66656_0_0014a9	0.0702247
66656_0_004269	0.109244
6669_0_000c2b	0.116541
67767_0_001ba1	0.175879
67767_0_001ba2	0.447368
680683_0_0013cc	0.414634
680683_0_001879	0.102041
6832_0_000010	0.493042
6850_0_000d42	0.441057
6850_0_002b0c	0.507389
6850_0_002c5c	0.41785
69004_0_00026c	0.544815
69319_0_000663	0.664694
6945_0_00440e	0.0697674
6958_0_000439	0.318538
6973_0_001687	0.637931
6973_0_001688	0.587669
69820_0_002cb8	0.100671
7004_0_003f9b	0.504
7029_0_002862	0.366748
7029_0_0048f3	0.243836
7029_0_006406	0.0621118
7029_0_007314	0.362245
7038_0_0003ce	0.509804
7038_0_002d26	0.197605
7070_0_0023fe	0.522222
70779_0_00129d	0.180095
7091_0_000d90	0.374696
7091_0_00176d	0.0244755
71139_0_0053aa	0.115702
71139_0_008b67	0.180451
7130_0_001966	0.394144
7130_0_002670	0.396594
7130_0_002df5	0.111842
7159_0_00024a	0.539623
7160_0_0005d8	0.574109
7165_0_001514	0.537786
7167_0_0020b0	0.57619
7168_0_000df1	0.538462
7176_0_0036c6	0.57037
7200_0_00118b	0.518041
72036_0_002f2b	0.286842
7209_0_000c6f	0.227926
7209_0_0011b7	0.212346
7213_0_0028d0	0.611111
7217_0_00142c	0.533081
7220_0_0029e8	0.549719
7222_0_002998	0.575704
7224_0_0023d7	0.554104
7227_0_0013dd	0.549906
7230_0_000f72	0.54025
7237_0_002297	0.546296
7244_0_000eff	0.562152
7245_0_0013fd	0.554307
7260_0_000af8	0.585198
72664_0_000a84	0.224274
7274_0_000864	0.559259
7282_0_002a8b	0.542125
73337_0_001706	0.115538
7370_0_002784	0.512097
7375_0_0021a5	0.574394
7394_0_000094	0.499083
7395_0_002860	0.513158
7397_0_000cee	0.513158
7425_0_0018cc	0.505198
74533_0_000f22	0.31401
7460_0_00131b	0.511777
74649_0_0010c0	0.181818
74869_0_002fbf	0.560538
74873_0_001b95	0.300562
7493_0_002289	0.42429
74940_0_0006f4	0.248768
74940_0_002228	0.239506
74940_0_0022dc	0.239506
74940_0_004d08	0.19898
74940_0_007be0	0.19898
74940_0_009172	0.200501
74940_0_00a2f6	0.248768
75366_0_000e6b	0.258706
75366_0_0020ee	0.29798
75366_0_006acc	0.261084
75366_0_0079ea	0.271605
7536_0_003d53	0.141304
7539_0_001c00	0.449115
7539_0_001c02	0.49359
75702_0_0044c6	0.103542
75702_0_005f07	0.0762943
7574_0_003bac	0.434053
76194_0_00066f	0.355164
7668_0_001392	0.462185
7668_0_0038a4	0.445545
77166_0_00178f	0.428184
77166_0_0028c9	0.285211
7719_0_000523	0.368182
7739_0_0057ef	0.408353
7741_0_005890	0.4197
7868_0_001ccd	0.319512
78828_0_00376d	0.0861111
7897_0_001538	0.326437
7918_0_004225	0.303178
7950_0_002d92	0.243108
7950_0_003725	0.266033
7955_0_001bc6	0.225728
7955_0_005cfc	0.252525
7955_0_006fa7	0.0429043
7962_0_006cd7	0.279412
7962_0_0078cb	0.241294
79684_0_001cc4	0.357488
79782_0_0025ec	0.513292
7994_0_002123	0.235714
7994_0_002829	0.195
7998_0_00265e	0.206161
7998_0_0033ad	0.145
8010_0_0029a7	0.223058
8010_0_005a03	0.246411
8019_0_000404	0.246305
8019_0_0013d9	0.239506
8019_0_00437e	0.193878
8019_0_00832c	0.200501
8022_0_002d75	0.224691
8022_0_003527	0.19898
8022_0_006229	0.200501
8022_0_006af7	0.26601
8030_0_0052a7	0.261084
8030_0_005804	0.203008
8030_0_006620	0.207161
8030_0_008cdf	0.224691
8036_0_00029e	0.26601
8036_0_001d1e	0.211196
8036_0_002780	0.224691
8036_0_0039d8	0.203008
8078_0_004584	0.202469
8078_0_0045b9	0.126866
8081_0_0013d5	0.2
8081_0_001cff	0.146465
8083_0_000010	0.146465
8083_0_004d27	0.2
8090_0_0010e6	0.232099
8090_0_0019cb	0.174242
80966_0_0004b8	0.136364
80966_0_0032c8	0.185185
80972_0_00219d	0.14899
80972_0_003684	0.187654
8128_0_00165b	0.187654
8128_0_005de7	0.128788
8153_0_000532	0.123737
8153_0_001fe5	0.187654
8187_0_003e95	0.187654
8187_0_005549	0.14899
81972_0_0061ca	0.2
81985_0_004cfd	0.23622
8208_0_0033d8	0.14899
8208_0_003ade	0.22113
8255_0_001ee3	0.0514706
8255_0_0038ad	0.190594
83485_0_001d5f	0.544031
8355_0_0051a1	0.393478
8355_0_00525d	0.365617
8364_0_0032b8	0.370813
8469_0_000426	0.326087
8478_0_000bfd	0.326087
8496_0_0028d8	0.326087
8502_0_001dde	0.328502
85066_0_0033c6	0.326087
88015_0_002aab	0.192612
88015_0_00306c	0.488172
88036_0_00044a	0.0455696
88036_0_001acd	0.0455696
8839_0_001f2b	0.323741
88501_0_0001ef	0.562249
885580_0_001a9f	0.321256
888268_0_0031c7	0.0994475
8897_0_00315c	0.369565
8932_0_003759	0.289538
89399_0_00279c	0.333333
89462_0_004c2a	0.31401
8954_0_0003aa	0.357488
8969_0_00343b	0.357488
8996_0_002fea	0.326087
9031_0_0036db	0.321256
905079_1_0017dd	0.0738636
90675_0_008dc6	0.223684
90675_0_00af4c	0.218421
90675_0_00bc4c	0.221053
9103_0_0036b2	0.326087
9135_0_00299d	0.326087
91411_0_001d63	0.491453
9157_0_002ec6	0.357488
9172_0_003522	0.357488
9209_0_003642	0.313187
9233_0_000661	0.326087
9238_0_001e47	0.326087
9244_0_00364e	0.326087
9258_0_002288	0.34058
9305_0_002694	0.31401
932674_0_002d9f	0.326087
9361_0_0050b2	0.31401
9365_0_0041e3	0.299517
9371_0_001db4	0.355072
93721_0_000180	0.216438
93721_0_0030ed	0.35468
93721_0_003678	0.362245
93721_0_003b75	0.10625
93759_0_0025d6	0.117506
93934_0_0030a4	0.326087
9402_0_0020d0	0.333333
9407_0_001f1f	0.333333
946362_0_000f4c	0.333333
94827_0_0018d0	0.328502
94835_0_001a82	0.326087
9483_0_001ef7	0.31401
9531_0_00424f	0.368039
9541_0_00066c	0.316425
9544_0_000126	0.316425
9545_0_003c38	0.316425
9555_0_000085	0.316425
9568_0_0036c4	0.125424
9595_0_0006bf	0.41502
9595_0_000bae	0.140969
9597_0_0006e1	0.318841
9597_0_000bdb	0.197368
9598_0_0006d1	0.318841
9601_0_00037e	0.318841
9606_0_000827	0.318841
9615_0_00050c	0.31401
9646_0_002821	0.31401
9668_0_0005a9	0.31401
9668_0_00118d	0.12253
9685_0_002532	0.31401
9691_0_001fb5	0.31401
97097_0_000d15	0.326087
9713_0_00198e	0.31401
9733_0_001dab	0.31401
9739_0_001348	0.31401
9749_0_002f99	0.31401
9755_0_001f86	0.31401
9785_0_0025a5	0.345411
9793_0_001f8a	0.309179
9796_0_000a38	0.309179
9798_0_001834	0.309179
981085_0_001bb6	0.0805556
9823_0_001f02	0.31401
9837_0_002461	0.31401
9838_0_00082e	0.31401
9874_0_000047	0.31401
9913_0_002f23	0.31401
9915_0_002de7	0.31401
9925_0_002cf9	0.31401
9938_0_00036d	0.323671
9938_0_0044de	0.304136
9940_0_000b1c	0.315152
9940_0_002c96	0.321256
9974_0_00175f	0.31401
9978_0_003b81	0.31401
9986_0_004ea0	0.154534
9994_0_003ed2	0.31401
