# Supplementary material for: Evolution of sequence traits of prion-like proteins linked to amyotrophic lateral sclerosis (ALS)
Source: PeerJ. 2022 Nov 17;10:e14417. doi: 10.7717/peerj.14417 (PMC9676014; doi:10.7717/peerj.14417)
Supplement: Supplemental Information 2 [file peerj-10-14417-s002.gz › tree-files/EWS-etc.plaac.LLR.txt]

2880_1_003006_	206	73,132,15.880
3218_0_002dd0_	544	259,318,0.731
4829_1_002407_	315	1,60,1.452
6087_0_000203_	383	31,90,30.392
6183_0_0010c6_	548	4,63,17.108
6185_0_001d79_	488	414,473,16.392
6198_0_001b01_	91	3,62,9.676
6198_0_0022e4_	443	1,60,19.375
6210_0_002868_	502	3,62,14.666
6412_0_00205d_	215	156,215,4.602
6412_0_005580_	671	233,292,34.014
6500_0_004476_	572	47,106,36.131
6526_0_003be0_	590	48,107,29.021
6573_0_0031a1_	563	141,200,32.570
6669_0_001576_	403	119,178,11.034
6832_0_00281d_	354	4,63,19.678
6850_0_001b76_	259	131,190,2.230
6850_0_001e08_	557	31,90,20.338
6945_0_004f26_	347	34,93,31.058
6973_0_005e2d_	292	202,261,4.699
7004_0_00178c_	474	50,109,27.513
7038_0_002d9e_	565	46,105,25.954
7070_0_00287a_	386	31,90,28.170
7091_0_0031d4_	425	25,84,35.116
7130_0_000529_	331	233,292,8.621
7200_0_000ce3_	817	16,75,20.343
7213_0_0017a3_	432	3,62,21.674
7217_0_0011ed_	374	4,63,19.566
7217_0_003179_	532	9,68,13.244
7220_0_00060d_	404	4,63,19.822
7220_0_000f17_	444	10,69,10.697
7222_0_00224b_	415	325,384,19.518
7224_0_001ffe_	409	317,376,20.239
7227_0_0022c9_	446	10,69,9.318
7227_0_003298_	399	4,63,21.160
7230_0_00019a_	414	318,377,21.368
7237_0_002d07_	386	287,346,15.922
7244_0_00012b_	394	301,360,20.907
7245_0_002728_	459	23,82,17.660
7260_0_00286a_	394	4,63,20.283
7274_0_002359_	401	312,371,21.129
7274_0_002a99_	452	16,75,5.763
7282_0_0015a4_	387	287,346,14.814
7370_0_0035b0_	400	4,63,18.990
7375_0_00279d_	385	326,385,15.228
7394_0_00057e_	411	4,63,19.643
7395_0_004771_	142	4,63,19.643
7397_0_002376_	413	4,63,19.643
7425_0_001bef_	481	65,124,30.351
7460_0_001adf_	415	42,101,38.714
7493_0_00122d_	499	46,105,34.960
7536_0_0032a8_	326	149,208,12.570
7539_0_0026b8_	399	43,102,28.575
7668_0_003388_	636	152,211,37.660
7719_0_001a0e_	493	24,83,45.225
7739_0_004a21_	517	100,159,29.436
7741_0_0020a0_	551	73,132,29.957
7868_0_001a9f_	428	50,109,26.780
7868_0_00261b_	662	212,271,25.903
7897_0_000704_	436	1,60,33.585
7897_0_003571_	494	117,176,38.460
7897_0_003ea7_	675	223,282,32.595
7918_0_003b00_	674	233,292,34.378
7918_0_003dd1_	367	7,66,25.646
7918_0_004703_	571	135,194,37.277
7950_0_00220b_	641	146,205,32.975
7950_0_002c5b_	572	173,232,32.389
7950_0_00418f_	468	13,72,33.653
7955_0_000c7b_	541	13,72,32.736
7955_0_0017b7_	579	177,236,37.855
7955_0_002d1a_	626	153,212,39.794
7955_0_00388d_	715	313,372,36.416
7955_0_003ca2_	434	16,75,32.572
7955_0_0063be_	312	128,187,4.552
7962_0_00148d_	387	89,148,40.549
7962_0_006aa8_	400	13,72,30.490
7962_0_007a59_	485	152,211,41.528
7994_0_0002d2_	557	55,114,30.965
7994_0_002ef5_	447	26,85,36.412
7994_0_003670_	628	148,207,39.386
7994_0_005428_	594	168,227,34.352
7998_0_0004ab_	528	45,104,25.753
7998_0_0034fc_	601	165,224,38.409
7998_0_004078_	440	13,72,30.800
7998_0_00469e_	568	154,213,28.971
8010_0_0000ff_	439	5,64,26.171
8010_0_002e8c_	617	171,230,37.309
8010_0_003056_	635	170,229,29.214
8019_0_001aa8_	542	55,114,38.621
8019_0_002309_	610	177,236,38.159
8019_0_003d20_	427	13,72,25.982
8019_0_0049f2_	436	6,65,24.459
8019_0_006a12_	632	159,218,30.887
8022_0_0042fe_	610	177,236,38.159
8022_0_004704_	542	55,114,37.513
8022_0_0084aa_	433	6,65,24.149
8022_0_008ff2_	431	6,65,25.948
8022_0_009680_	637	158,217,30.887
8030_0_001734_	548	55,114,37.556
8030_0_003846_	436	6,65,24.459
8030_0_004a37_	639	159,218,30.843
8030_0_00817a_	434	6,65,22.379
8030_0_008542_	611	178,237,38.159
8036_0_000ab8_	444	6,65,23.766
8036_0_0014af_	634	159,218,30.887
8036_0_0047cd_	555	86,145,36.863
8036_0_004b8a_	447	6,65,25.062
8036_0_0062bb_	609	176,235,37.016
8078_0_0023ed_	479	10,69,31.601
8078_0_002f4a_	635	172,231,40.107
8081_0_002495_	604	172,231,39.387
8081_0_003084_	473	10,69,32.990
8083_0_002e39_	602	172,231,40.933
8083_0_0043f4_	473	10,69,33.047
8090_0_002273_	600	137,196,38.923
8090_0_003089_	446	10,69,27.799
8128_0_001167_	406	5,64,27.247
8128_0_0036e4_	606	173,232,42.715
8153_0_0008ab_	607	174,233,41.163
8153_0_001914_	547	66,125,30.979
8153_0_002c3e_	441	3,62,33.701
8187_0_00090b_	547	57,116,33.735
8187_0_003202_	434	6,65,32.156
8187_0_005b55_	602	146,205,42.130
8208_0_0009fd_	478	5,64,25.817
8208_0_005821_	610	173,232,38.338
8255_0_002b33_	436	12,71,26.698
8255_0_00372e_	603	173,232,37.382
8255_0_00482d_	549	146,205,33.131
8355_0_000326_	672	206,265,36.511
8355_0_000bc2_	671	221,280,34.645
8355_0_00111a_	475	37,96,29.635
8355_0_001820_	483	12,71,29.799
8355_0_007219_	536	128,187,43.370
8355_0_0077a0_	541	129,188,43.222
8364_0_0008dd_	674	206,265,34.541
8364_0_000db8_	501	7,66,27.887
8364_0_003e06_	554	130,189,42.133
8469_0_0031df_	451	13,72,36.408
8469_0_003f18_	654	205,264,30.678
8469_0_004071_	544	151,210,31.177
8478_0_0007eb_	444	14,73,36.408
8478_0_0031b4_	660	211,270,30.678
8478_0_003bba_	538	144,203,32.033
8496_0_00281f_	662	205,264,29.492
8496_0_0031f8_	523	118,177,33.794
8496_0_00382d_	482	38,97,32.018
8502_0_0019e8_	659	202,261,30.678
8502_0_002677_	502	52,111,28.981
441894_0_002aab_	487	28,87,31.319
441894_0_003196_	478	13,72,35.584
8839_0_0004a1_	518	54,113,36.820
8839_0_00379c_	639	245,304,31.865
381198_0_0021c5_	520	186,245,20.188
381198_0_002bc3_	700	299,358,31.865
381198_0_0038c9_	256	17,76,25.884
8897_0_001a33_	577	200,259,27.127
8897_0_002cc9_	487	22,81,36.201
8932_0_000d57_	471	6,65,38.912
8932_0_001004_	721	259,318,30.678
8954_0_0010fe_	731	271,330,31.865
8954_0_002b3b_	472	7,66,35.361
216574_0_00198a_	471	7,66,36.908
216574_0_0032ed_	488	28,87,31.865
8969_0_001a7b_	490	21,80,37.541
8996_0_0028e4_	325	124,183,9.387
8996_0_002d34_	472	7,66,35.806
8996_0_003de0_	506	113,172,31.372
9031_0_002e76_	673	214,273,32.613
9031_0_0033d0_	472	7,66,37.043
9031_0_004537_	504	113,172,31.783
9103_0_002fd5_	671	212,271,32.613
9135_0_001fb3_	769	341,400,31.945
9135_0_00263a_	482	18,77,38.087
9157_0_0028d0_	638	178,237,31.945
9157_0_002c71_	471	7,66,38.087
9172_0_000611_	774	313,372,31.945
9172_0_001635_	471	7,66,38.087
9172_0_003899_	303	6,65,26.994
9209_0_000ae8_	495	31,90,36.908
9209_0_000c73_	506	203,262,31.865
9233_0_000520_	521	57,116,36.719
9233_0_001563_	524	258,317,31.865
9238_0_00192a_	628	203,262,31.865
9238_0_0020cd_	496	32,91,36.503
9244_0_0022b7_	1344	364,423,29.536
9258_0_002bb6_	709	259,318,32.548
9258_0_002e59_	536	3,62,35.730
9258_0_003e00_	552	156,215,39.400
9305_0_001967_	523	121,180,37.604
9305_0_001d6c_	659	205,264,35.554
9305_0_003a31_	547	30,89,32.360
9361_0_0006ce_	605	32,91,31.517
9361_0_00218f_	630	179,238,34.368
9361_0_004937_	517	119,178,40.206
9365_0_000cbd_	555	30,89,34.500
9365_0_002f8f_	666	215,274,34.590
9365_0_0030c8_	514	120,179,41.170
9371_0_002017_	400	23,82,31.190
9371_0_00255e_	650	83,142,32.194
9371_0_004045_	494	43,102,34.368
9402_0_0003bc_	656	205,264,34.368
9402_0_00206c_	518	120,179,42.406
9402_0_00416f_	604	30,89,31.827
9407_0_000088_	599	30,89,31.605
9407_0_00335d_	656	205,264,34.368
9407_0_004adc_	519	120,179,42.629
9483_0_00031a_	661	211,270,34.368
9483_0_000939_	556	33,92,33.327
9483_0_00130e_	592	33,92,32.090
9483_0_00340e_	504	102,161,38.213
9531_0_0003e5_	538	122,181,37.879
9531_0_000da6_	592	33,92,33.456
9531_0_0035b0_	675	211,270,34.368
9541_0_002994_	675	211,270,34.368
9541_0_003fc9_	584	33,92,33.233
9541_0_00496e_	538	122,181,37.879
9544_0_0013b3_	592	33,92,33.233
9544_0_00271c_	662	211,270,34.368
9544_0_003d8f_	584	33,92,33.233
9544_0_004af9_	538	122,181,37.879
9544_0_005232_	207	49,108,7.513
9545_0_000af0_	592	33,92,33.233
9545_0_000e90_	662	211,270,34.368
9545_0_004f5d_	540	122,181,37.879
9555_0_0026fd_	675	211,270,34.368
9555_0_004059_	592	33,92,33.233
9555_0_004b8f_	538	122,181,37.879
9568_0_001da4_	532	117,176,37.879
9568_0_003546_	661	211,270,34.368
9568_0_003c1f_	592	33,92,33.456
9595_0_001727_	593	33,92,33.011
9595_0_003d86_	524	117,176,39.749
9595_0_004ced_	675	211,270,34.368
9597_0_003a03_	521	116,175,40.712
9597_0_003e09_	592	32,91,32.849
9597_0_004b17_	676	212,271,34.368
9598_0_003ee4_	524	116,175,40.712
9598_0_00418d_	598	32,91,32.849
9598_0_004ffe_	676	212,271,34.368
9601_0_003bcf_	527	120,179,41.696
9601_0_004035_	598	33,92,33.011
9601_0_004bfe_	656	205,264,34.368
9606_0_003ec1_	526	120,179,40.459
9606_0_0042dd_	592	33,92,33.011
9606_0_004fd5_	670	206,265,34.368
9615_0_0010fb_	517	122,181,41.392
9615_0_001b97_	571	14,73,30.445
9615_0_003c04_	663	212,271,34.368
9646_0_000cb1_	656	205,264,34.368
9646_0_002b90_	571	30,89,31.548
9646_0_003051_	516	121,180,41.615
9668_0_000fa1_	578	31,90,31.784
9668_0_002f93_	662	211,270,34.368
9668_0_003bdb_	522	127,186,41.392
9685_0_003624_	662	211,270,34.368
9685_0_003e4d_	591	14,73,31.049
9685_0_0044ec_	516	121,180,40.759
9691_0_0038ed_	591	14,73,31.049
9691_0_003c8a_	662	211,270,34.368
9691_0_00494c_	516	121,180,40.759
74533_0_001a48_	656	205,264,34.368
74533_0_00354a_	517	121,180,40.759
74533_0_004028_	395	240,299,7.958
62698_0_001042_	509	114,173,39.470
62698_0_001843_	662	211,270,34.368
62698_0_0042b0_	579	14,73,30.624
9713_0_000884_	517	122,181,40.537
9713_0_00113a_	312	154,213,8.955
9713_0_004056_	600	149,208,34.368
9713_0_004efe_	268	86,145,9.378
9733_0_0012a9_	514	119,178,42.090
9733_0_001b7c_	533	35,94,29.816
9733_0_003e07_	644	211,270,34.368
9739_0_00028d_	418	64,123,34.368
9739_0_002c2c_	597	99,158,29.816
9739_0_003f55_	298	134,193,9.305
9749_0_002252_	514	119,178,42.090
9749_0_003210_	718	267,326,34.368
9749_0_00349d_	536	32,91,29.816
9755_0_000f95_	656	205,264,34.368
9755_0_00181a_	514	119,178,42.090
9755_0_002730_	588	81,140,31.904
310752_0_000dfb_	662	211,270,34.368
310752_0_003045_	514	119,178,40.904
310752_0_00375d_	575	32,91,30.530
310752_0_004390_	364	119,178,35.822
127582_0_00367a_	599	14,73,32.609
127582_0_003ae8_	522	122,181,40.027
127582_0_003e21_	656	205,264,34.368
9785_0_0029ef_	580	31,90,31.885
9785_0_003bf1_	519	123,182,41.392
9785_0_003d6e_	657	206,265,34.368
9793_0_000762_	656	205,264,34.368
9793_0_001264_	518	121,180,37.561
9793_0_0034c8_	640	55,114,31.904
9796_0_001e89_	656	205,264,34.368
9796_0_0027a3_	640	55,114,31.904
9796_0_002fa6_	518	121,180,37.561
9798_0_000a62_	519	121,180,36.101
9798_0_000cd4_	669	218,277,34.368
9798_0_000fec_	410	119,178,37.561
9798_0_001e66_	633	55,114,31.904
73337_0_00218a_	656	205,264,34.368
73337_0_0030d4_	599	30,89,33.250
73337_0_003f32_	518	121,180,37.561
1230840_0_002c1c_	597	30,89,27.636
1230840_0_002c4c_	661	211,270,33.735
1230840_0_003223_	511	114,173,41.251
9823_0_00102f_	517	119,178,39.933
9823_0_003300_	602	14,73,32.083
9823_0_003da6_	737	211,270,34.368
9837_0_001067_	630	30,89,33.149
9837_0_001599_	663	216,275,32.528
9837_0_004731_	483	118,177,39.890
9838_0_001851_	396	12,71,36.524
9838_0_00308b_	658	30,89,33.149
9838_0_003573_	663	211,270,34.368
9838_0_003f21_	101	8,67,30.398
9838_0_004afa_	356	118,177,39.890
9874_0_00128f_	514	119,178,39.933
9874_0_001ffc_	633	33,92,33.910
9874_0_0027f4_	757	301,360,34.813
43346_0_00146f_	513	119,178,41.299
43346_0_00444b_	597	31,90,30.311
43346_0_004984_	354	205,264,34.368
9913_0_0031cb_	657	206,265,34.368
9913_0_0038d5_	622	14,73,30.301
9913_0_004684_	513	119,178,40.062
9915_0_003077_	657	206,265,34.368
9915_0_0039e7_	622	14,73,30.344
9915_0_0044e7_	513	119,178,40.062
9925_0_002fc7_	662	211,270,34.368
9925_0_0036c4_	616	32,91,30.459
9925_0_004462_	514	119,178,39.364
9938_0_000543_	657	206,265,34.368
9938_0_00074d_	616	32,91,30.459
9938_0_004460_	515	119,178,39.364
9940_0_00273e_	570	32,91,30.459
9940_0_003a3f_	664	213,272,34.368
9940_0_0046b7_	514	119,178,39.364
9940_0_004eb2_	387	37,96,33.021
9974_0_0025f4_	516	121,180,39.984
9974_0_002b0e_	662	211,270,34.368
9974_0_0038ef_	605	31,90,30.325
9978_0_001fd8_	526	118,177,39.339
9978_0_002e6f_	661	211,270,34.368
9978_0_00347b_	593	31,90,30.591
9986_0_003278_	606	14,73,31.904
9986_0_003b76_	624	205,264,34.368
9986_0_003e71_	517	121,180,39.711
9994_0_002710_	520	121,180,38.525
9994_0_00319d_	577	14,73,31.904
9994_0_003c6f_	631	180,239,34.368
10020_0_000efb_	517	121,180,40.948
10020_0_00133a_	538	30,89,32.525
10020_0_0015f0_	600	149,208,34.368
10029_0_00267e_	656	205,264,35.604
10029_0_003c6a_	517	121,180,40.948
10029_0_003d90_	584	14,73,32.487
10036_0_0001f1_	517	121,180,39.711
10036_0_001148_	656	205,264,35.604
10036_0_004cca_	580	30,89,34.790
10047_0_000b7d_	662	211,270,34.368
10047_0_002855_	562	30,89,32.532
10047_0_004212_	517	121,180,40.948
10089_0_001f96_	518	121,180,40.948
10089_0_002ec8_	631	207,266,32.567
10089_0_003038_	656	205,264,34.368
10089_0_0031f8_	584	31,90,32.976
10090_0_0022b4_	518	121,180,40.948
10090_0_00363e_	557	31,90,32.976
10090_0_003ab1_	668	211,270,34.368
10093_0_000203_	518	121,180,40.948
10093_0_0030e3_	659	209,268,34.368
10093_0_00356f_	585	32,91,31.638
10116_0_000589_	518	121,180,40.948
10116_0_001c60_	662	211,270,34.368
10116_0_00452e_	662	211,270,34.368
10116_0_0059f6_	560	31,90,33.940
10141_0_002553_	409	127,186,31.555
10141_0_003a94_	500	27,86,31.332
10141_0_004492_	656	205,264,34.368
10141_0_0045d0_	491	122,181,39.379
10160_0_0000e3_	516	119,178,39.489
10160_0_000ff0_	656	205,264,34.368
10160_0_0029ea_	617	204,263,33.170
10160_0_003dc2_	570	14,73,31.682
10181_0_0011f3_	662	211,270,34.368
10181_0_002967_	516	119,178,40.725
10181_0_004557_	564	30,89,29.642
10224_0_0036a9_	526	8,67,37.217
13037_0_002a61_	288	105,164,7.972
13146_0_000483_	593	212,271,28.495
13146_0_003541_	474	10,69,36.908
13249_0_0010c9_	286	110,169,13.708
13616_0_0012b5_	505	31,90,32.360
13616_0_0021f3_	659	205,264,35.554
13616_0_003c09_	528	122,181,39.711
13686_0_001860_	427	57,116,34.801
13735_0_0000c5_	655	205,264,30.456
13735_0_0001a7_	540	143,202,32.825
13735_0_000884_	504	164,223,29.153
28377_0_0027c6_	524	122,181,35.384
28377_0_00349f_	698	211,270,32.424
28588_0_000e1d_	413	309,368,20.792
28612_0_00263f_	451	102,161,21.848
28612_0_003a2b_	316	214,273,14.862
28612_0_005435_	342	240,299,14.862
28737_0_001c88_	239	176,235,24.786
28737_0_00253a_	661	211,270,33.182
28737_0_0026ee_	589	21,80,31.682
28737_0_0038b2_	520	117,176,41.588
28743_0_004eb0_	603	175,234,43.578
28743_0_00512b_	468	11,70,30.716
29029_0_000b5d_	394	4,63,19.600
29029_0_0037c0_	432	9,68,7.557
29030_0_00008d_	438	10,69,15.391
29030_0_001756_	404	11,70,21.199
29031_0_0007aa_	391	4,63,22.873
29053_0_0012eb_	454	4,63,34.984
29058_0_000980_	441	27,86,31.042
29073_0_0009bc_	493	121,180,41.170
29073_0_000cde_	656	205,264,34.368
29073_0_0021b3_	642	125,184,32.818
29078_0_001425_	663	213,272,32.668
29078_0_002e9d_	514	119,178,39.811
29078_0_003120_	579	14,73,33.363
29088_0_003de2_	517	122,181,40.537
29088_0_0044e1_	656	205,264,34.368
29088_0_00459a_	580	31,90,31.827
29159_0_00042f_	499	86,145,35.529
30019_0_002fb8_	406	10,69,19.496
30023_0_001d83_	426	7,66,11.299
30023_0_00207b_	393	4,63,18.808
30025_0_000893_	437	15,74,5.441
30025_0_0008d6_	394	306,365,19.239
30419_0_0016ca_	472	3,62,36.598
30419_0_001d6b_	390	160,219,25.665
30455_0_00006f_	557	203,262,31.865
30455_0_002435_	467	3,62,35.361
30521_0_000136_	513	119,178,41.299
30521_0_0002e7_	660	209,268,34.368
30521_0_00287f_	589	31,90,30.311
30538_0_000f35_	514	118,177,41.299
30538_0_0034dd_	663	211,270,34.368
30538_0_004688_	609	30,89,34.214
30608_0_0006fe_	656	205,264,33.182
30608_0_00330b_	583	14,73,32.918
30608_0_003869_	568	175,234,39.984
30608_0_00413f_	662	212,271,32.843
30611_0_001dbb_	656	205,264,34.368
30611_0_003062_	584	32,91,32.552
30611_0_00312b_	419	119,178,39.761
30732_0_001b10_	606	143,202,41.080
30732_0_001dc1_	457	9,68,32.896
31033_0_001eec_	462	86,145,30.246
31033_0_003a6a_	600	160,219,38.874
31033_0_004100_	411	72,131,33.150
32264_0_000404_	430	86,145,23.175
32507_0_000cc8_	607	174,233,40.883
32507_0_003635_	440	3,62,34.766
32507_0_003c68_	547	66,125,30.935
32536_0_002be9_	519	121,180,40.759
32536_0_002f6d_	630	109,168,30.972
32536_0_003ccd_	656	205,264,34.368
34720_0_000df2_	418	36,95,33.080
34740_0_0033ab_	476	33,92,30.563
34839_0_002b42_	656	205,264,34.368
34839_0_00379d_	578	29,88,29.426
34839_0_003b9f_	259	120,179,39.489
34839_0_003bc5_	517	120,179,39.489
34882_0_0026d4_	579	31,90,31.562
34882_0_003eeb_	662	211,270,34.368
34882_0_0045a2_	517	121,180,41.392
35019_0_000b8d_	972	629,688,34.650
35019_0_000cf8_	407	210,269,30.880
35019_0_001ba3_	492	148,207,43.152
35525_0_00113f_	457	4,63,16.360
35525_0_00164f_	161	99,158,5.450
35525_0_0070ce_	529	106,165,16.757
35570_0_00090c_	417	326,385,19.317
35722_1_003372_	307	1,60,14.688
36300_0_000845_	467	3,62,36.439
36300_0_002c98_	647	209,268,31.865
37001_0_001b81_	350	4,63,20.493
37003_0_001881_	605	144,203,42.964
37003_0_002c77_	486	8,67,34.159
37040_0_001f88_	467	3,62,38.367
37293_0_0024c6_	592	33,92,30.854
37293_0_002e0a_	526	119,178,38.500
37293_0_0038cf_	594	149,208,25.513
37293_0_003aeb_	925	482,541,28.412
37293_0_003c94_	661	210,269,34.368
37344_0_0005a2_	440	4,63,33.031
37621_0_00352e_	568	218,277,21.789
37653_0_001a7c_	571	141,200,42.011
38123_0_001e50_	320	141,200,0.285
38626_0_000397_	551	30,89,32.107
38626_0_001e87_	659	205,264,35.554
38626_0_003080_	524	119,178,39.266
38654_0_000631_	662	205,264,29.492
38654_0_004101_	484	38,97,33.254
38654_0_00456e_	517	149,208,34.393
39432_0_001682_	544	33,92,33.543
39432_0_001c66_	471	30,89,32.381
39432_0_001f4d_	529	124,183,38.500
39432_0_003185_	254	68,127,12.391
39432_0_00379c_	656	205,264,34.368
39758_0_002086_	339	6,65,26.660
299123_0_001b6a_	670	208,267,31.945
299123_0_0033fe_	471	7,66,36.850
41447_0_00047a_	602	171,230,41.480
41447_0_00228c_	443	7,66,30.426
41447_0_003645_	540	58,117,33.822
41875_0_000c12_	333	8,67,28.346
42026_0_000555_	305	216,275,16.860
42026_0_000d2b_	522	10,69,7.833
42254_0_001c99_	587	30,89,34.115
42254_0_0032d0_	687	237,296,34.368
42254_0_00339c_	518	123,182,40.948
42514_0_000c82_	418	9,68,30.440
42514_0_00172a_	533	57,116,34.900
42514_0_00318a_	643	165,224,40.795
42514_0_0044d3_	542	155,214,30.914
43179_0_001097_	584	14,73,33.141
43179_0_001691_	496	111,170,38.525
43179_0_003851_	663	212,271,34.368
43179_0_0043dd_	521	121,180,36.607
43700_0_001eb9_	605	168,227,38.295
43700_0_003b3c_	437	4,63,28.004
43700_0_004e57_	587	8,67,31.302
44394_0_002ca0_	471	7,66,38.087
45351_0_005ff8_	441	56,115,29.025
45779_0_001dc8_	306	40,99,31.848
48498_0_005968_	88	20,79,8.561
48498_0_00598f_	252	94,153,31.954
48498_0_0059a4_	258	192,251,10.182
48698_0_002820_	603	172,231,41.860
48698_0_003316_	471	10,69,33.758
48699_0_0007b4_	603	172,231,41.860
48699_0_004e7d_	472	11,70,34.082
48701_0_000242_	603	172,231,41.860
48701_0_0005ea_	471	10,69,33.846
48709_0_001dfa_	462	107,166,27.313
48883_0_002097_	482	18,77,38.087
48883_0_0035d2_	593	198,257,31.945
50402_0_000d10_	602	239,298,30.089
50402_0_001d25_	473	9,68,37.130
50429_0_000ffc_	434	93,152,38.190
51337_0_002d15_	661	211,270,34.368
51337_0_002e99_	589	29,88,34.250
51337_0_004304_	516	120,179,40.948
51338_0_00017a_	515	120,179,38.943
51338_0_000d4d_	656	205,264,34.368
51338_0_002d8a_	585	14,73,33.228
51338_0_004630_	334	152,211,9.421
52283_0_000a74_	276	210,269,7.286
52612_0_001290_	465	94,153,41.199
52644_0_000d88_	792	308,367,31.865
52644_0_00240f_	410	139,198,37.092
52670_0_00254d_	606	144,203,40.713
52670_0_002df2_	786	295,354,35.232
54374_0_00180b_	524	60,119,36.439
54374_0_001c93_	522	195,254,30.830
54380_0_0005e4_	139	79,138,1.522
54380_0_001600_	464	206,265,30.130
54380_0_002f55_	467	3,62,35.671
54383_0_00182a_	443	21,80,29.556
54969_0_00033d_	301	1,60,16.610
55661_0_0011ea_	705	250,309,30.802
55661_0_001aa7_	471	7,66,36.662
56086_0_004361_	304	239,298,15.017
56313_0_0032b4_	463	3,62,34.501
56723_0_0027fd_	442	7,66,24.753
56723_0_00342e_	554	52,111,35.992
56723_0_00487b_	603	175,234,40.841
57068_0_00034c_	478	203,262,31.945
57068_0_000b8d_	467	3,62,36.850
57397_0_002638_	494	29,88,35.139
57412_0_000c52_	507	56,115,35.995
57421_0_001033_	403	3,62,35.671
57421_0_002e05_	396	147,206,33.101
58291_1_001932_	286	46,105,25.180
58291_1_00451f_	345	46,105,26.564
59463_0_002ddc_	644	193,252,34.368
59463_0_003514_	584	31,90,33.064
59463_0_004118_	513	119,178,39.811
59538_0_00134c_	471	119,178,39.364
59538_0_0016d0_	476	25,84,34.368
59538_0_003bae_	813	236,295,30.459
59538_0_005d2b_	273	33,92,30.714
59538_0_005d2d_	242	1,60,27.281
59729_0_0027ce_	576	169,228,31.945
59729_0_002b8d_	471	7,66,38.087
59894_0_00282b_	744	312,371,31.945
59894_0_002bdf_	491	39,98,36.850
60711_0_000e9b_	532	116,175,37.879
60711_0_002f0f_	591	32,91,33.456
60711_0_003622_	662	211,270,34.368
61621_0_00002c_	538	122,181,38.893
61621_0_002bbb_	592	33,92,33.011
61621_0_00410a_	624	211,270,34.368
61622_0_000856_	662	211,270,34.368
61622_0_000dad_	535	117,176,38.893
61622_0_003b4a_	592	33,92,33.011
61853_0_0004bc_	533	114,173,38.893
61853_0_001763_	692	242,301,34.368
61853_0_004082_	590	31,90,33.028
62625_0_001082_	322	4,63,18.178
64459_0_000da1_	462	33,92,37.159
64571_1_000725_	330	196,255,16.036
64793_0_00255b_	425	37,96,35.752
64838_0_000feb_	434	52,111,32.996
66420_0_000848_	376	31,90,35.536
67767_0_001161_	421	41,100,32.469
69319_0_0019fc_	446	40,99,32.953
69820_0_001616_	449	35,94,30.171
70779_0_002894_	287	94,153,28.275
72036_0_001ba1_	222	113,172,13.487
74940_0_00054d_	546	54,113,37.607
74940_0_00110b_	610	177,236,38.159
74940_0_003ea5_	435	6,65,25.948
74940_0_004463_	434	6,65,24.459
74940_0_00769f_	632	159,218,31.801
75366_0_001636_	530	137,196,38.749
75366_0_00327b_	581	179,238,40.846
75366_0_004511_	413	5,64,25.706
75366_0_004939_	547	171,230,39.959
75366_0_005cb7_	433	22,81,36.583
75366_0_006559_	546	166,225,36.358
75366_0_007e4b_	626	153,212,41.397
75366_0_0091f8_	628	153,212,40.541
76194_0_002c08_	235	31,90,33.235
77166_0_001ddd_	400	26,85,31.121
79684_0_001220_	562	32,91,33.115
79684_0_00185c_	517	121,180,40.948
79684_0_003d17_	662	211,270,34.368
79782_0_0012a1_	448	83,142,31.545
80966_0_0002e9_	603	147,206,43.778
80966_0_002113_	545	54,113,34.104
80966_0_003204_	441	6,65,38.190
80972_0_00058a_	553	58,117,35.281
80972_0_0029aa_	603	147,206,42.692
80972_0_004600_	447	6,65,38.190
83485_0_0010b3_	439	40,99,34.229
85066_0_00311b_	482	18,77,38.087
85066_0_003963_	654	223,282,31.945
88015_0_0039a9_	727	588,647,17.274
88501_0_002cf9_	385	38,97,35.514
89399_0_0013b5_	577	32,91,31.928
89399_0_0022a6_	663	211,270,34.368
89399_0_0042a7_	518	120,179,37.338
89462_0_002421_	591	31,90,30.901
89462_0_003ed2_	657	205,264,28.900
89462_0_003ffa_	513	119,178,39.890
90262_1_00226c_	339	11,70,18.038
91411_0_001d65_	440	36,95,34.070
91626_1_0025df_	308	1,60,8.510
93934_0_0029cd_	694	235,294,32.613
94827_0_002fc0_	626	181,240,32.909
94835_0_00124f_	662	205,264,30.678
94835_0_001a1c_	488	38,97,31.020
97097_0_000390_	559	208,267,31.821
97097_0_0038b2_	467	3,62,36.908
100784_0_0005c5_	473	9,68,35.951
103372_0_00080b_	416	40,99,32.947
103695_0_002918_	687	205,264,31.604
103695_0_003020_	488	125,184,30.202
103695_0_0033fe_	506	107,166,35.341
103944_0_0021a9_	656	204,263,32.167
103944_0_0025d2_	485	143,202,38.674
103944_0_00345b_	528	123,182,34.751
103944_0_003aed_	312	159,218,15.780
104421_0_0023ce_	426	4,63,31.764
104688_0_0019bc_	427	324,383,20.144
105023_0_001cc3_	473	12,71,32.371
105023_0_004682_	613	151,210,42.323
105023_0_004d74_	528	78,137,25.289
106582_0_000901_	548	65,124,32.165
106582_0_004577_	607	174,233,41.163
106582_0_005e89_	436	3,62,33.478
108931_0_000146_	500	98,157,24.659
109280_0_000845_	598	149,208,38.525
109280_0_0030c4_	439	12,71,33.778
109478_0_000bb5_	611	14,73,33.141
109478_0_0023bf_	476	25,84,33.225
109478_0_00425b_	516	120,179,39.811
110193_0_0015c1_	419	35,94,30.005
113334_0_001a51_	326	31,90,35.485
113540_0_000d8e_	425	95,154,35.086
113540_0_002078_	401	25,84,30.813
113540_0_002e65_	681	214,273,40.421
113540_0_004ba2_	330	175,234,5.697
114398_0_0025c8_	529	61,120,26.501
116153_0_002485_	430	66,125,26.741
118200_0_000314_	489	29,88,30.621
118200_0_003701_	689	210,269,34.368
118797_0_00040c_	529	14,73,29.954
118797_0_001458_	513	118,177,43.105
118797_0_002bb0_	661	211,270,34.368
121225_0_000a0d_	424	35,94,33.576
121530_0_000df3_	507	204,263,31.555
121530_0_00374a_	499	35,94,36.217
123851_0_0005ac_	288	123,182,20.236
125878_0_002149_	464	16,75,25.669
125878_0_003875_	670	206,265,36.330
125878_0_004028_	543	127,186,37.333
125945_0_0013b4_	452	10,69,14.767
125945_0_00155c_	397	4,63,20.267
126957_0_000abd_	293	222,281,8.231
128390_0_0012b1_	1177	266,325,31.319
128390_0_0025f3_	477	7,66,32.471
132113_0_002e69_	418	40,99,35.761
132908_0_002d87_	656	205,264,34.368
132908_0_0038a5_	518	120,179,42.406
132908_0_003a05_	598	30,89,31.827
133434_0_00248c_	583	7,66,27.233
133901_0_003627_	300	129,188,1.693
136037_0_000e23_	485	324,383,8.335
143302_0_00233d_	600	14,73,33.451
143302_0_0035a8_	660	209,268,34.368
143302_0_0037b3_	512	121,180,39.711
143302_0_00454a_	254	121,180,39.711
143995_0_0024d1_	417	36,95,36.464
144034_0_001817_	421	41,100,36.011
144197_0_000be9_	603	147,206,44.792
144197_0_001a8f_	452	6,65,36.616
144197_0_002eec_	551	54,113,35.059
146911_0_000be7_	689	210,269,30.802
146911_0_001175_	560	211,270,37.260
146911_0_003a2c_	533	123,182,34.974
150288_0_004ae0_	589	173,232,40.956
150288_0_0050f7_	472	9,68,32.001
156304_0_00013b_	416	41,100,36.855
156563_0_002642_	721	236,295,31.945
156563_0_0029d9_	474	10,69,38.087
158441_0_002087_	328	120,179,6.281
166361_0_002f13_	420	59,118,31.877
174628_0_00109a_	416	314,373,20.405
175836_0_00136d_	477	13,72,34.758
176057_0_0006f4_	556	209,268,30.537
176057_0_003586_	467	3,62,36.908
176946_0_002fb9_	524	123,182,35.740
176946_0_003795_	491	144,203,40.178
176946_0_003b29_	766	289,348,31.945
178035_0_000a7f_	437	58,117,34.872
181119_0_001b09_	687	226,285,31.945
181119_0_001efd_	471	7,66,38.087
181119_0_003b76_	521	109,168,31.967
185453_0_0005bd_	597	49,108,33.912
185453_0_003024_	655	205,264,31.520
185453_0_003886_	515	110,169,37.893
186990_0_001256_	662	211,270,34.368
186990_0_003c0c_	595	32,91,32.986
186990_0_003eac_	517	120,179,40.034
187382_0_00071f_	467	3,62,37.130
187382_0_0038ef_	357	209,268,28.917
188344_0_000cc3_	212	114,173,6.889
188344_0_002e06_	467	3,62,37.130
188379_0_00283a_	685	256,315,31.821
188379_0_002ee2_	471	12,71,35.877
198806_0_000030_	840	472,531,30.133
198806_0_002697_	471	7,66,35.584
198806_0_00380f_	461	115,174,36.769
202946_0_0038c1_	668	209,268,31.865
211228_0_0024d3_	451	39,98,28.629
215358_0_000714_	603	172,231,40.704
215358_0_002f33_	435	7,66,28.584
215358_0_0049af_	552	158,217,32.696
215358_0_0049b4_	552	158,217,32.696
217634_0_000ebf_	410	53,112,30.143
218467_0_004d7a_	653	54,113,38.290
219809_0_00289c_	418	8,67,33.347
222816_0_0020d3_	445	53,112,31.728
224129_0_002acd_	401	5,64,22.224
225400_0_000b08_	576	14,73,33.363
225400_0_001a6a_	751	239,298,34.368
225400_0_003366_	519	205,264,29.966
225400_0_003b94_	564	168,227,39.273
230844_0_000834_	662	211,270,34.368
230844_0_001367_	518	121,180,40.948
230844_0_00475a_	592	31,90,32.575
240206_0_0013d6_	467	3,62,37.676
240206_0_002a90_	474	208,267,30.411
244447_0_000e1d_	511	1,60,27.632
244447_0_004a04_	588	165,224,37.023
244447_0_004f26_	594	175,234,38.921
246409_1_002010_	235	14,73,30.748
246437_0_001498_	662	211,270,34.368
246437_0_001521_	516	122,181,40.948
246437_0_0024b8_	615	61,120,32.380
259920_0_001c42_	422	4,63,30.312
259920_0_00320d_	406	199,258,42.756
259920_0_003e12_	648	179,238,26.296
266149_1_000174_	951	803,862,31.194
279965_0_0020bd_	176	75,134,9.387
279965_0_003a7e_	363	3,62,36.439
286306_0_001c8a_	422	44,103,36.600
286706_0_0015e6_	462	90,149,29.673
291302_0_000e1e_	656	205,264,34.368
291302_0_001577_	594	30,89,31.827
291302_0_003767_	516	119,178,40.998
294128_0_003a93_	548	73,132,17.153
1841481_0_001295_	542	59,118,33.822
1841481_0_001f39_	445	7,66,30.971
1841481_0_002e88_	484	171,230,41.480
303518_0_000684_	607	174,233,40.853
303518_0_003060_	546	62,121,30.995
303518_0_0040ca_	438	3,62,33.478
307658_0_002d79_	425	53,112,32.417
307959_0_001438_	505	43,102,33.679
307959_0_002684_	628	153,212,41.397
307959_0_0027ac_	586	172,231,39.959
307959_0_00695f_	628	153,212,39.938
307959_0_00951c_	414	6,65,29.781
307959_0_0098ad_	628	154,213,40.510
307959_0_009c3f_	582	180,239,39.659
319348_0_002807_	308	1,60,33.238
321398_0_00285d_	497	33,92,38.087
321398_0_003553_	687	226,285,32.666
326594_0_00203b_	471	42,101,37.911
328815_0_001f60_	472	7,66,38.087
328815_0_0036d8_	611	213,272,32.666
329046_1_0001b9_	344	91,150,21.523
336983_0_0008c1_	530	117,176,39.115
336983_0_000b42_	659	208,267,34.368
336983_0_002a0d_	397	33,92,33.233
345164_0_001dcc_	475	11,70,35.361
345164_0_00310b_	731	271,330,31.865
378494_0_002d93_	173	19,78,3.691
378494_0_002d94_	209	84,143,35.284
379532_0_00185e_	656	205,264,34.368
379532_0_002364_	584	32,91,31.204
379532_0_003f78_	512	118,177,38.302
400682_0_00164d_	450	34,93,29.691
407821_0_0016b0_	446	145,204,20.040
411798_0_003764_	428	39,98,35.041
412030_1_005212_	233	3,62,20.150
418985_0_000fa3_	237	13,72,14.643
419612_0_00084e_	617	30,89,33.149
419612_0_001e14_	505	118,177,39.445
419612_0_003fd4_	476	25,84,34.368
438502_0_000611_	512	140,199,33.097
438503_0_000630_	344	144,203,8.137
441921_0_001174_	443	42,101,31.129
454923_0_0003b9_	446	68,127,31.359
456900_0_001a4f_	423	40,99,36.699
482537_0_000757_	517	121,180,37.511
482537_0_0011fd_	661	211,270,34.368
482537_0_004279_	650	14,73,31.904
516756_0_001e33_	416	41,100,39.026
520822_0_001273_	418	40,99,32.889
535359_0_0011d7_	292	218,277,2.137
568069_0_004deb_	305	243,302,16.333
591936_0_003f33_	406	205,264,34.368
591936_0_003f66_	422	360,419,7.465
591936_0_003fd8_	538	122,181,39.115
597456_0_001088_	414	42,101,34.001
609295_0_0024f0_	429	41,100,40.451
610380_0_00287e_	431	40,99,36.224
645134_1_002293_	430	36,95,21.439
667725_0_000a88_	285	207,266,18.363
680683_0_002bff_	429	30,89,32.041
885580_0_00092f_	516	121,180,41.170
885580_0_00104c_	570	30,89,31.582
885580_0_0038c7_	657	206,265,34.590
932674_0_002833_	490	26,85,38.087
932674_0_00330a_	915	277,336,31.945
990650_1_005b83_	660	385,444,17.530
1026970_0_00269f_	662	211,270,34.368
1026970_0_00277c_	561	31,90,33.064
1026970_0_003500_	587	31,90,33.064
1026970_0_004ae7_	515	119,178,40.187
1041015_0_001cb0_	403	313,372,19.239
1041015_0_002550_	439	10,69,5.361
1049336_0_004050_	292	128,187,6.637
1069443_1_001954_	490	375,434,7.406
1155016_0_001f78_	344	141,200,11.469
1169474_1_004f8c_	1116	273,332,14.990
1218281_0_001956_	565	7,66,17.286
1220926_1_0018a6_	311	8,67,14.737
1257118_1_003322_	321	151,210,2.707
1314771_1_0019f5_	515	99,158,16.112
1340429_1_000a06_	292	47,106,24.267
1415176_0_001713_	518	124,183,32.033
1415176_0_001fba_	656	206,265,30.678
1415176_0_002931_	444	14,73,33.524
1608454_0_0002eb_	626	153,212,41.808
1608454_0_001960_	626	153,212,41.397
1608454_0_00229e_	553	168,227,37.767
1608454_0_00495d_	429	29,88,40.659
1608454_0_004c31_	419	6,65,30.082
1608454_0_005eff_	533	99,158,38.293
1608454_0_008859_	581	179,238,40.846
1608454_0_008a52_	584	170,229,39.959
1629725_0_0001a5_	278	89,148,7.223
1676925_0_0016a5_	392	5,64,28.681
1676925_0_002119_	656	216,275,29.324
1676925_0_004a78_	519	53,112,33.524
1676925_0_00538c_	681	218,277,39.236
1676925_0_0057b1_	449	98,157,34.507
1720309_0_0038f8_	442	66,125,27.731
1737458_0_001908_	573	29,88,32.395
1737458_0_003165_	663	212,271,34.368
1737458_0_0047e8_	529	124,183,37.408
1868482_0_001308_	388	67,126,34.368
1868482_0_002d5e_	516	116,175,38.213
1868482_0_0030f0_	574	32,91,32.090
1868482_0_004492_	679	211,270,34.368
2015173_0_0000be_	440	4,63,34.355
