# Supplementary material for: Evolution of sequence traits of prion-like proteins linked to amyotrophic lateral sclerosis (ALS)
Source: PeerJ. 2022 Nov 17;10:e14417. doi: 10.7717/peerj.14417 (PMC9676014; doi:10.7717/peerj.14417)
Supplement: Supplemental Information 2 [file peerj-10-14417-s002.gz › tree-files/EWS-etc.plaac.PRD.txt]

2880_1_003006_	206	82,173,24.541
6087_0_000203_	383	1,175,56.478
6183_0_0010c6_	548	1,149,30.796
6185_0_001d79_	488	414,488,15.454
6198_0_0022e4_	443	1,141,33.845
6210_0_002868_	502	1,131,26.628
6412_0_005580_	671	68,355,94.858
6500_0_004476_	572	1,265,123.601
6526_0_003be0_	590	1,299,85.740
6573_0_0031a1_	563	1,270,89.979
6669_0_001576_	403	125,199,14.356
6832_0_00281d_	354	1,105,29.777
6850_0_001e08_	557	1,313,60.166
6945_0_004f26_	347	1,118,43.311
7004_0_00178c_	474	1,198,76.328
7038_0_002d9e_	565	1,144,46.775
7070_0_00287a_	386	1,98,34.735
7091_0_0031d4_	425	1,180,50.056
7200_0_000ce3_	817	20,113,29.111
7213_0_0017a3_	432	1,100,29.158
7217_0_0011ed_	374	1,98,22.072
7220_0_00060d_	404	1,108,28.157
7222_0_00224b_	415	325,415,21.986
7224_0_001ffe_	409	317,409,23.776
7227_0_003298_	399	1,113,32.286
7230_0_00019a_	414	318,414,26.928
7237_0_002d07_	386	286,386,19.084
7244_0_00012b_	394	301,394,24.866
7260_0_00286a_	394	1,110,31.453
7274_0_002359_	401	303,401,28.277
7282_0_0015a4_	387	284,387,18.396
7370_0_0035b0_	400	1,103,27.912
7375_0_00279d_	385	305,385,21.304
7394_0_00057e_	411	1,98,27.602
7395_0_004771_	142	1,98,27.602
7397_0_002376_	413	1,98,27.602
7425_0_001bef_	481	1,179,63.953
7460_0_001adf_	415	1,168,77.030
7493_0_00122d_	499	1,214,84.086
7536_0_0032a8_	326	149,214,14.398
7539_0_0026b8_	399	1,109,42.138
7668_0_003388_	636	1,361,134.346
7719_0_001a0e_	493	1,251,102.228
7739_0_004a21_	517	83,357,90.278
7741_0_0020a0_	551	1,323,95.576
7868_0_001a9f_	428	1,149,50.356
7868_0_00261b_	662	1,290,72.457
7897_0_000704_	436	1,140,59.511
7897_0_003571_	494	1,234,86.269
7897_0_003ea7_	675	1,326,86.510
7918_0_003b00_	674	1,308,95.491
7918_0_003dd1_	367	1,109,34.040
7918_0_004703_	571	1,211,95.330
7950_0_00220b_	641	1,312,110.742
7950_0_002c5b_	572	1,232,104.327
7950_0_00418f_	468	1,156,62.923
7955_0_000c7b_	541	1,299,116.063
7955_0_0017b7_	579	1,255,101.646
7955_0_002d1a_	626	1,318,117.461
7955_0_00388d_	715	222,414,75.208
7955_0_003ca2_	434	1,132,55.940
7962_0_00148d_	387	1,179,76.259
7962_0_006aa8_	400	1,82,35.413
7962_0_007a59_	485	1,312,120.234
7994_0_0002d2_	557	1,312,106.202
7994_0_002ef5_	447	1,140,62.593
7994_0_003670_	628	1,276,114.993
7994_0_005428_	594	22,269,97.703
7998_0_0004ab_	528	1,204,66.660
7998_0_0034fc_	601	1,291,109.091
7998_0_004078_	440	1,129,49.033
7998_0_00469e_	568	1,273,86.038
8010_0_0000ff_	439	1,111,37.641
8010_0_002e8c_	617	1,319,96.083
8010_0_003056_	635	1,273,93.278
8019_0_001aa8_	542	1,228,99.396
8019_0_002309_	610	1,314,98.672
8019_0_003d20_	427	1,107,35.593
8019_0_0049f2_	436	1,109,34.184
8019_0_006a12_	632	1,265,94.880
8022_0_0042fe_	610	1,314,98.672
8022_0_004704_	542	1,226,97.085
8022_0_0084aa_	433	1,109,33.874
8022_0_008ff2_	431	1,107,34.356
8022_0_009680_	637	1,264,96.663
8030_0_001734_	548	1,230,101.743
8030_0_003846_	436	1,109,34.184
8030_0_004a37_	639	1,265,96.453
8030_0_00817a_	434	1,107,30.788
8030_0_008542_	611	1,315,100.252
8036_0_000ab8_	444	1,109,31.793
8036_0_0014af_	634	1,265,96.541
8036_0_0047cd_	555	1,236,103.686
8036_0_004b8a_	447	1,107,30.923
8036_0_0062bb_	609	1,313,96.860
8078_0_0023ed_	479	1,157,63.771
8078_0_002f4a_	635	1,267,109.142
8081_0_002495_	604	1,263,113.781
8081_0_003084_	473	1,158,64.934
8083_0_002e39_	602	1,252,115.515
8083_0_0043f4_	473	1,159,63.811
8090_0_002273_	600	1,249,98.144
8090_0_003089_	446	1,136,45.769
8128_0_001167_	406	1,114,38.224
8128_0_0036e4_	606	1,253,114.865
8153_0_0008ab_	607	1,254,111.630
8153_0_001914_	547	1,252,97.386
8153_0_002c3e_	441	1,135,63.883
8187_0_00090b_	547	1,259,112.378
8187_0_003202_	434	1,124,54.849
8187_0_005b55_	602	1,252,117.280
8208_0_0009fd_	478	1,130,40.890
8208_0_005821_	610	1,253,100.096
8255_0_002b33_	436	1,124,46.663
8255_0_00372e_	603	1,253,108.183
8255_0_00482d_	549	1,305,106.583
8355_0_000326_	672	1,292,96.674
8355_0_000bc2_	671	1,290,88.353
8355_0_00111a_	475	30,193,50.947
8355_0_001820_	483	1,173,59.720
8355_0_007219_	536	1,266,120.334
8355_0_0077a0_	541	1,254,121.923
8364_0_0008dd_	674	1,293,90.791
8364_0_000db8_	501	1,207,62.606
8364_0_003e06_	554	1,278,120.503
8469_0_0031df_	451	1,176,70.799
8469_0_003f18_	654	1,280,72.792
8469_0_004071_	544	34,271,85.877
8478_0_0007eb_	444	1,154,64.863
8478_0_0031b4_	660	1,286,68.758
8478_0_003bba_	538	1,264,86.429
8496_0_00281f_	662	1,328,74.072
8496_0_0031f8_	523	1,213,96.453
8496_0_00382d_	482	1,206,79.697
8502_0_0019e8_	659	1,325,75.906
8502_0_002677_	502	1,227,74.862
441894_0_002aab_	487	1,149,41.428
441894_0_003196_	478	11,203,81.845
8839_0_0004a1_	518	52,243,86.975
8839_0_00379c_	639	37,366,70.528
381198_0_002bc3_	700	97,420,77.883
381198_0_0038c9_	256	1,76,27.840
8897_0_001a33_	577	1,276,67.758
8897_0_002cc9_	487	15,206,85.234
8932_0_000d57_	471	1,195,86.918
8932_0_001004_	721	51,380,75.101
8954_0_0010fe_	731	69,392,78.099
8954_0_002b3b_	472	1,196,83.833
216574_0_00198a_	471	1,196,85.157
216574_0_0032ed_	488	1,149,41.974
8969_0_001a7b_	490	21,215,89.507
8996_0_002d34_	472	1,196,83.380
8996_0_003de0_	506	1,225,79.461
9031_0_002e76_	673	1,335,72.797
9031_0_0033d0_	472	1,196,85.853
9031_0_004537_	504	1,224,79.240
9103_0_002fd5_	671	11,333,76.351
9135_0_001fb3_	769	112,414,73.344
9135_0_00263a_	482	16,207,88.242
9157_0_0028d0_	638	1,251,65.762
9157_0_002c71_	471	1,196,87.795
9172_0_000611_	774	111,386,78.266
9172_0_001635_	471	1,196,89.032
9172_0_003899_	303	1,113,41.190
9209_0_000ae8_	495	29,220,85.991
9209_0_000c73_	506	1,324,76.969
9233_0_000520_	521	54,246,87.462
9233_0_001563_	524	56,379,78.206
9238_0_00192a_	628	1,324,78.206
9238_0_0020cd_	496	30,221,85.809
9244_0_0022b7_	1344	162,485,73.921
9258_0_002bb6_	709	60,334,73.067
9258_0_002e59_	536	1,159,65.557
9258_0_003e00_	552	17,284,116.682
9305_0_001967_	523	1,253,105.607
9305_0_001d6c_	659	1,331,77.627
9305_0_003a31_	547	1,150,67.456
9361_0_0006ce_	605	1,151,61.906
9361_0_00218f_	630	123,302,54.164
9361_0_004937_	517	1,248,110.295
9365_0_000cbd_	555	1,158,70.621
9365_0_002f8f_	666	1,338,75.164
9365_0_0030c8_	514	1,245,113.604
9371_0_002017_	400	1,113,47.857
9371_0_00255e_	650	54,202,66.861
9371_0_004045_	494	1,166,48.518
9402_0_0003bc_	656	1,328,78.204
9402_0_00206c_	518	1,249,112.683
9402_0_00416f_	604	1,150,61.685
9407_0_000088_	599	1,150,62.736
9407_0_00335d_	656	1,328,77.894
9407_0_004adc_	519	1,250,114.003
9483_0_00031a_	661	1,333,73.982
9483_0_000939_	556	1,152,64.344
9483_0_00130e_	592	1,152,64.544
9483_0_00340e_	504	1,235,97.262
9531_0_0003e5_	538	1,269,110.588
9531_0_000da6_	592	1,152,66.219
9531_0_0035b0_	675	1,334,74.182
9541_0_002994_	675	1,334,74.182
9541_0_003fc9_	584	1,152,65.731
9541_0_00496e_	538	1,269,110.588
9544_0_0013b3_	592	1,152,65.731
9544_0_00271c_	662	1,334,74.182
9544_0_003d8f_	584	1,152,65.731
9544_0_004af9_	538	1,269,110.366
9544_0_005232_	207	43,207,14.200
9545_0_000af0_	592	1,152,65.731
9545_0_000e90_	662	1,334,74.182
9545_0_004f5d_	540	1,271,111.435
9555_0_0026fd_	675	1,334,74.182
9555_0_004059_	592	1,152,65.996
9555_0_004b8f_	538	1,269,109.961
9568_0_001da4_	532	1,263,111.930
9568_0_003546_	661	1,333,73.982
9568_0_003c1f_	592	1,152,66.219
9595_0_001727_	593	1,152,62.668
9595_0_003d86_	524	1,255,111.650
9595_0_004ced_	675	1,334,74.182
9597_0_003a03_	521	1,252,110.287
9597_0_003e09_	592	1,152,60.082
9597_0_004b17_	676	1,335,75.526
9598_0_003ee4_	524	1,255,111.557
9598_0_00418d_	598	1,158,59.491
9598_0_004ffe_	676	1,335,75.526
9601_0_003bcf_	527	1,258,114.386
9601_0_004035_	598	1,158,60.797
9601_0_004bfe_	656	1,328,77.584
9606_0_003ec1_	526	1,257,113.683
9606_0_0042dd_	592	1,152,61.481
9606_0_004fd5_	670	1,329,78.927
9615_0_0010fb_	517	1,248,113.055
9615_0_001b97_	571	1,160,63.278
9615_0_003c04_	663	1,335,76.456
9646_0_000cb1_	656	1,328,71.581
9646_0_002b90_	571	1,150,57.918
9646_0_003051_	516	1,247,112.473
9668_0_000fa1_	578	1,159,63.112
9668_0_002f93_	662	1,334,75.112
9668_0_003bdb_	522	1,253,110.575
9685_0_003624_	662	1,334,75.745
9685_0_003e4d_	591	1,151,65.144
9685_0_0044ec_	516	1,247,111.927
9691_0_0038ed_	591	1,151,65.144
9691_0_003c8a_	662	1,334,75.745
9691_0_00494c_	516	1,247,111.395
74533_0_001a48_	656	1,328,79.147
74533_0_00354a_	517	1,248,110.564
74533_0_004028_	395	241,395,16.938
62698_0_001042_	509	1,240,107.024
62698_0_001843_	662	1,334,75.112
62698_0_0042b0_	579	1,150,61.867
9713_0_000884_	517	1,248,112.509
9713_0_00113a_	312	147,312,19.210
9713_0_004056_	600	1,272,63.838
9733_0_0012a9_	514	1,245,110.148
9733_0_001b7c_	533	1,154,58.979
9733_0_003e07_	644	1,333,75.235
9739_0_00028d_	418	1,187,49.634
9739_0_002c2c_	597	70,218,63.183
9749_0_002252_	514	1,245,110.723
9749_0_003210_	718	68,390,80.103
9749_0_00349d_	536	1,151,58.596
9755_0_000f95_	656	1,328,79.147
9755_0_00181a_	514	1,245,110.191
9755_0_002730_	588	70,218,65.184
310752_0_000dfb_	662	1,334,75.436
310752_0_003045_	514	1,245,109.692
310752_0_00375d_	575	1,151,62.072
310752_0_004390_	364	1,221,98.537
127582_0_00367a_	599	1,151,65.006
127582_0_003ae8_	522	1,253,111.989
127582_0_003e21_	656	1,328,79.554
9785_0_0029ef_	580	1,160,59.910
9785_0_003bf1_	519	1,250,109.490
9785_0_003d6e_	657	1,329,80.588
9793_0_000762_	656	1,328,78.204
9793_0_001264_	518	1,249,109.201
9793_0_0034c8_	640	45,192,63.324
9796_0_001e89_	656	1,328,78.204
9796_0_0027a3_	640	45,192,63.324
9796_0_002fa6_	518	1,249,109.201
9798_0_000a62_	519	1,250,108.165
9798_0_000cd4_	669	19,341,79.470
9798_0_000fec_	410	1,229,105.125
9798_0_001e66_	633	45,192,63.324
73337_0_00218a_	656	1,328,78.204
73337_0_0030d4_	599	1,151,65.087
73337_0_003f32_	518	1,249,108.140
1230840_0_002c1c_	597	1,159,54.743
1230840_0_002c4c_	661	1,333,76.174
1230840_0_003223_	511	1,220,105.037
9823_0_00102f_	517	1,248,111.761
9823_0_003300_	602	1,151,66.101
9823_0_003da6_	737	1,334,75.436
9837_0_001067_	630	1,150,62.406
9837_0_001599_	663	1,334,75.677
9837_0_004731_	483	1,214,99.202
9838_0_001851_	396	1,112,54.177
9838_0_00308b_	658	1,150,62.406
9838_0_003573_	663	1,334,77.939
9838_0_003f21_	101	1,101,46.837
9838_0_004afa_	356	1,224,103.143
9874_0_00128f_	514	1,245,110.788
9874_0_001ffc_	633	1,152,65.659
9874_0_0027f4_	757	102,429,78.750
43346_0_00146f_	513	1,244,110.304
43346_0_00444b_	597	1,151,60.133
43346_0_004984_	354	1,328,79.232
9913_0_0031cb_	657	1,329,81.124
9913_0_0038d5_	622	1,151,61.916
9913_0_004684_	513	1,244,109.155
9915_0_003077_	657	1,329,81.124
9915_0_0039e7_	622	1,151,61.959
9915_0_0044e7_	513	1,244,109.155
9925_0_002fc7_	662	1,334,76.335
9925_0_0036c4_	616	1,151,61.158
9925_0_004462_	514	1,245,109.009
9938_0_000543_	657	1,329,81.080
9938_0_00074d_	616	1,151,60.814
9938_0_004460_	515	1,246,109.655
9940_0_00273e_	570	1,151,60.814
9940_0_003a3f_	664	13,336,82.440
9940_0_0046b7_	514	1,245,109.232
9940_0_004eb2_	387	1,139,53.123
9974_0_0025f4_	516	1,247,110.441
9974_0_002b0e_	662	1,334,74.802
9974_0_0038ef_	605	1,151,60.859
9978_0_001fd8_	526	1,257,106.167
9978_0_002e6f_	661	1,333,77.832
9978_0_00347b_	593	1,151,62.887
9986_0_003278_	606	1,151,64.346
9986_0_003b76_	624	1,328,79.794
9986_0_003e71_	517	1,247,111.347
9994_0_002710_	520	1,250,111.343
9994_0_00319d_	577	1,151,68.626
9994_0_003c6f_	631	1,303,77.093
10020_0_000efb_	517	1,247,111.570
10020_0_00133a_	538	1,150,70.105
10020_0_0015f0_	600	1,272,66.449
10029_0_00267e_	656	1,328,79.763
10029_0_003c6a_	517	1,249,111.081
10029_0_003d90_	584	1,150,66.442
10036_0_0001f1_	517	1,249,112.106
10036_0_001148_	656	1,328,80.707
10036_0_004cca_	580	1,158,67.788
10047_0_000b7d_	662	1,334,75.126
10047_0_002855_	562	1,158,67.207
10047_0_004212_	517	1,249,113.343
10089_0_001f96_	518	1,250,113.766
10089_0_002ec8_	631	1,271,71.128
10089_0_003038_	656	1,328,76.905
10089_0_0031f8_	584	1,150,67.008
10090_0_0022b4_	518	1,250,112.530
10090_0_00363e_	557	1,150,67.008
10090_0_003ab1_	668	1,286,73.501
10093_0_000203_	518	1,250,113.766
10093_0_0030e3_	659	1,331,78.224
10093_0_00356f_	585	22,167,66.392
10116_0_000589_	518	1,250,113.766
10116_0_001c60_	662	1,286,74.431
10116_0_00452e_	662	1,286,74.431
10116_0_0059f6_	560	1,150,67.929
10141_0_002553_	409	102,248,66.807
10141_0_003a94_	500	1,148,64.150
10141_0_004492_	656	1,328,79.440
10141_0_0045d0_	491	1,246,108.033
10160_0_0000e3_	516	1,247,108.565
10160_0_000ff0_	656	1,328,79.130
10160_0_0029ea_	617	1,265,61.908
10160_0_003dc2_	570	1,150,66.541
10181_0_0011f3_	662	1,334,75.729
10181_0_002967_	516	1,247,109.134
10181_0_004557_	564	1,151,66.974
10224_0_0036a9_	526	1,281,114.959
13146_0_000483_	593	151,301,48.139
13146_0_003541_	474	8,199,86.436
13249_0_0010c9_	286	110,177,16.427
13616_0_0012b5_	505	1,151,67.657
13616_0_0021f3_	659	1,331,77.937
13616_0_003c09_	528	1,258,111.167
13686_0_001860_	427	1,168,72.306
13735_0_0000c5_	655	1,280,72.557
13735_0_0001a7_	540	25,264,89.196
13735_0_000884_	504	57,214,61.343
28377_0_0027c6_	524	1,247,96.783
28377_0_00349f_	698	1,286,73.747
28588_0_000e1d_	413	305,413,28.533
28612_0_00263f_	451	1,187,50.561
28612_0_003a2b_	316	211,316,21.456
28612_0_005435_	342	237,342,21.456
28737_0_001c88_	239	1,239,62.091
28737_0_00253a_	661	1,333,77.181
28737_0_0026ee_	589	11,158,64.791
28737_0_0038b2_	520	1,251,115.608
28743_0_004eb0_	603	1,254,111.934
28743_0_00512b_	468	1,162,66.301
29029_0_000b5d_	394	1,109,28.763
29030_0_00008d_	438	1,63,13.661
29030_0_001756_	404	1,111,30.347
29031_0_0007aa_	391	1,92,25.439
29053_0_0012eb_	454	1,163,58.018
29058_0_000980_	441	1,172,43.205
29073_0_0009bc_	493	1,224,103.623
29073_0_000cde_	656	1,328,78.514
29073_0_0021b3_	642	110,262,64.933
29078_0_001425_	663	1,335,75.079
29078_0_002e9d_	514	1,245,111.094
29078_0_003120_	579	1,151,69.316
29088_0_003de2_	517	1,248,111.444
29088_0_0044e1_	656	1,328,78.514
29088_0_00459a_	580	1,151,63.324
29159_0_00042f_	499	1,222,87.613
30019_0_002fb8_	406	1,111,31.912
30023_0_00207b_	393	1,105,25.651
30025_0_0008d6_	394	303,394,22.352
30419_0_0016ca_	472	1,192,85.903
30419_0_001d6b_	390	1,219,54.904
30455_0_00006f_	557	1,324,75.200
30455_0_002435_	467	1,192,85.903
30521_0_000136_	513	1,244,110.169
30521_0_0002e7_	660	1,332,74.752
30521_0_00287f_	589	1,151,60.133
30538_0_000f35_	514	1,245,111.425
30538_0_0034dd_	663	1,334,77.939
30538_0_004688_	609	1,150,63.471
30608_0_0006fe_	656	1,328,74.636
30608_0_00330b_	583	1,151,63.569
30608_0_003869_	568	61,299,108.214
30608_0_00413f_	662	156,334,51.172
30611_0_001dbb_	656	1,328,79.130
30611_0_003062_	584	1,151,63.460
30611_0_00312b_	419	1,245,109.564
30732_0_001b10_	606	1,255,114.664
30732_0_001dc1_	457	1,143,59.847
31033_0_001eec_	462	1,163,67.372
31033_0_003a6a_	600	1,250,112.889
31033_0_004100_	411	70,228,63.189
32264_0_000404_	430	1,158,44.059
32507_0_000cc8_	607	1,254,114.692
32507_0_003635_	440	1,135,65.494
32507_0_003c68_	547	1,252,97.565
32536_0_002be9_	519	1,245,110.957
32536_0_002f6d_	630	82,229,63.985
32536_0_003ccd_	656	1,328,79.147
34720_0_000df2_	418	1,159,64.099
34740_0_0033ab_	476	1,203,63.263
34839_0_002b42_	656	1,328,79.440
34839_0_00379d_	578	1,150,65.032
34839_0_003b9f_	259	1,259,107.502
34839_0_003bc5_	517	1,248,110.325
34882_0_0026d4_	579	1,151,62.398
34882_0_003eeb_	662	1,334,75.112
34882_0_0045a2_	517	1,247,112.028
35019_0_000b8d_	972	522,761,90.309
35019_0_000cf8_	407	1,294,68.472
35019_0_001ba3_	492	1,218,103.972
35525_0_00113f_	457	1,78,19.926
35525_0_0070ce_	529	42,171,36.450
35570_0_00090c_	417	326,417,23.887
35722_1_003372_	307	1,60,14.688
36300_0_000845_	467	1,192,86.049
36300_0_002c98_	647	1,330,72.344
37001_0_001b81_	350	1,81,22.654
37003_0_001881_	605	1,264,118.907
37003_0_002c77_	486	1,171,74.633
37040_0_001f88_	467	1,192,87.672
37293_0_0024c6_	592	1,152,63.041
37293_0_002e0a_	526	1,257,110.476
37293_0_0038cf_	594	1,213,43.319
37293_0_003aeb_	925	283,543,57.960
37293_0_003c94_	661	1,333,74.305
37344_0_0005a2_	440	1,183,70.284
37621_0_00352e_	568	1,319,63.892
37653_0_001a7c_	571	1,288,106.501
38626_0_000397_	551	1,150,65.679
38626_0_001e87_	659	1,331,77.937
38626_0_003080_	524	1,255,107.023
38654_0_000631_	662	1,328,74.072
38654_0_004101_	484	1,206,74.127
38654_0_00456e_	517	17,218,94.419
39432_0_001682_	544	1,152,62.006
39432_0_001c66_	471	1,90,45.663
39432_0_001f4d_	529	1,260,112.537
39432_0_00379c_	656	1,328,77.584
39758_0_002086_	339	1,116,37.078
299123_0_001b6a_	670	1,281,78.856
299123_0_0033fe_	471	1,196,86.559
41447_0_00047a_	602	1,251,113.380
41447_0_00228c_	443	1,134,54.705
41447_0_003645_	540	11,253,107.991
41875_0_000c12_	333	8,86,29.366
42026_0_000555_	305	214,305,17.722
42254_0_001c99_	587	1,159,69.068
42254_0_0032d0_	687	31,359,77.630
42254_0_00339c_	518	10,249,112.535
42514_0_000c82_	418	1,117,41.305
42514_0_00172a_	533	1,298,116.836
42514_0_00318a_	643	1,331,119.046
42514_0_0044d3_	542	1,280,87.762
43179_0_001097_	584	1,151,68.633
43179_0_001691_	496	94,238,62.139
43179_0_003851_	663	1,335,76.692
43179_0_0043dd_	521	1,229,104.519
43700_0_001eb9_	605	1,254,103.674
43700_0_003b3c_	437	1,128,51.516
43700_0_004e57_	587	1,235,101.239
44394_0_002ca0_	471	1,196,85.034
45351_0_005ff8_	441	14,219,51.320
45779_0_001dc8_	306	1,180,58.829
48498_0_00598f_	252	1,214,80.189
48698_0_002820_	603	1,262,116.097
48698_0_003316_	471	1,157,66.479
48699_0_0007b4_	603	1,262,115.874
48699_0_004e7d_	472	1,158,66.754
48701_0_000242_	603	1,262,116.154
48701_0_0005ea_	471	1,157,64.754
48709_0_001dfa_	462	10,205,60.435
48883_0_002097_	482	16,207,88.629
48883_0_0035d2_	593	139,271,51.869
50402_0_000d10_	602	32,360,70.859
50402_0_001d25_	473	1,198,84.410
50429_0_000ffc_	434	1,207,90.938
51337_0_002d15_	661	1,333,74.925
51337_0_002e99_	589	1,148,67.974
51337_0_004304_	516	1,247,112.052
51338_0_00017a_	515	1,246,107.855
51338_0_000d4d_	656	1,328,79.693
51338_0_002d8a_	585	1,147,69.090
52612_0_001290_	465	1,194,85.681
52644_0_000d88_	792	106,429,76.659
52644_0_00240f_	410	30,220,86.471
52670_0_00254d_	606	1,256,111.525
52670_0_002df2_	786	294,461,77.814
54374_0_00180b_	524	57,249,86.884
54374_0_001c93_	522	1,318,73.952
54380_0_001600_	464	1,325,69.887
54380_0_002f55_	467	1,192,84.977
54383_0_00182a_	443	1,168,71.875
54969_0_00033d_	301	236,301,9.801
55661_0_0011ea_	705	40,371,72.052
55661_0_001aa7_	471	1,196,82.814
56086_0_004361_	304	239,304,13.464
56313_0_0032b4_	463	1,192,84.601
56723_0_0027fd_	442	1,125,38.657
56723_0_00342e_	554	1,231,106.006
56723_0_00487b_	603	1,253,107.491
57068_0_00034c_	478	1,276,77.152
57068_0_000b8d_	467	1,192,85.867
57397_0_002638_	494	27,218,85.516
57412_0_000c52_	507	54,232,79.922
57421_0_001033_	403	1,192,87.063
57421_0_002e05_	396	1,229,61.406
58291_1_001932_	286	14,105,37.533
58291_1_00451f_	345	14,105,38.918
59463_0_002ddc_	644	15,316,72.773
59463_0_003514_	584	1,151,68.022
59463_0_004118_	513	1,244,109.212
59538_0_00134c_	471	1,202,97.828
59538_0_0016d0_	476	1,148,40.451
59538_0_003bae_	813	208,355,61.912
59538_0_005d2b_	273	1,152,63.111
59538_0_005d2d_	242	1,96,42.816
59729_0_0027ce_	576	23,242,70.342
59729_0_002b8d_	471	1,196,87.795
59894_0_00282b_	744	119,385,76.013
59894_0_002bdf_	491	34,216,82.666
60711_0_000e9b_	532	1,263,113.166
60711_0_002f0f_	591	1,151,66.018
60711_0_003622_	662	1,334,74.182
61621_0_00002c_	538	1,269,110.693
61621_0_002bbb_	592	1,152,64.588
61621_0_00410a_	624	1,333,73.982
61622_0_000856_	662	1,334,74.182
61622_0_000dad_	535	1,266,114.032
61622_0_003b4a_	592	1,152,64.588
61853_0_0004bc_	533	1,264,113.633
61853_0_001763_	692	34,364,75.611
61853_0_004082_	590	1,160,63.744
62625_0_001082_	322	1,135,29.164
64459_0_000da1_	462	1,216,62.166
64571_1_000725_	330	169,286,24.333
64793_0_00255b_	425	1,166,72.905
64838_0_000feb_	434	1,173,72.219
66420_0_000848_	376	1,187,61.519
67767_0_001161_	421	1,171,70.963
69319_0_0019fc_	446	1,184,76.906
69820_0_001616_	449	1,176,48.537
70779_0_002894_	287	1,208,75.788
72036_0_001ba1_	222	102,172,15.581
74940_0_00054d_	546	1,231,101.270
74940_0_00110b_	610	1,314,98.672
74940_0_003ea5_	435	1,107,34.356
74940_0_004463_	434	1,109,33.961
74940_0_00769f_	632	1,265,95.824
75366_0_001636_	530	1,296,125.933
75366_0_00327b_	581	1,260,107.956
75366_0_004511_	413	1,117,37.077
75366_0_004939_	547	1,261,105.610
75366_0_005cb7_	433	1,140,63.021
75366_0_006559_	546	42,271,106.037
75366_0_007e4b_	626	1,282,120.102
75366_0_0091f8_	628	1,321,118.559
76194_0_002c08_	235	1,184,56.813
77166_0_001ddd_	400	1,125,45.584
79684_0_001220_	562	1,151,67.175
79684_0_00185c_	517	1,249,113.343
79684_0_003d17_	662	1,334,73.986
79782_0_0012a1_	448	1,176,69.288
80966_0_0002e9_	603	1,251,121.775
80966_0_002113_	545	1,252,102.054
80966_0_003204_	441	1,127,62.577
80972_0_00058a_	553	1,257,102.246
80972_0_0029aa_	603	1,251,118.318
80972_0_004600_	447	1,128,62.454
83485_0_0010b3_	439	1,168,71.910
85066_0_00311b_	482	16,207,88.629
85066_0_003963_	654	133,296,53.511
88015_0_0039a9_	727	557,727,31.103
88501_0_002cf9_	385	8,124,57.612
89399_0_0013b5_	577	1,148,66.149
89399_0_0022a6_	663	1,334,75.745
89399_0_0042a7_	518	1,249,108.764
89462_0_002421_	591	1,151,61.578
89462_0_003ed2_	657	1,329,75.656
89462_0_003ffa_	513	1,244,108.056
91411_0_001d65_	440	1,172,71.921
93934_0_0029cd_	694	27,356,72.686
94827_0_002fc0_	626	1,302,72.506
94835_0_00124f_	662	1,328,74.638
94835_0_001a1c_	488	1,213,80.952
97097_0_000390_	559	1,329,74.331
97097_0_0038b2_	467	1,192,86.213
100784_0_0005c5_	473	1,198,82.682
103372_0_00080b_	416	1,160,64.745
103695_0_002918_	687	1,289,74.182
103695_0_003020_	488	7,198,82.509
103695_0_0033fe_	506	1,232,92.389
103944_0_0021a9_	656	1,287,73.128
103944_0_0025d2_	485	1,202,94.907
103944_0_00345b_	528	1,249,92.768
104421_0_0023ce_	426	1,167,66.251
104688_0_0019bc_	427	317,427,28.993
105023_0_001cc3_	473	1,165,69.778
105023_0_004682_	613	1,272,113.963
105023_0_004d74_	528	1,223,55.976
106582_0_000901_	548	1,253,97.544
106582_0_004577_	607	1,254,113.958
106582_0_005e89_	436	1,135,64.429
108931_0_000146_	500	1,225,77.327
109280_0_000845_	598	1,258,107.396
109280_0_0030c4_	439	1,120,50.893
109478_0_000bb5_	611	1,151,68.244
109478_0_0023bf_	476	1,148,38.998
109478_0_00425b_	516	1,247,107.665
110193_0_0015c1_	419	1,165,55.197
113334_0_001a51_	326	1,179,55.058
113540_0_000d8e_	425	1,153,70.319
113540_0_002078_	401	1,112,44.624
113540_0_002e65_	681	1,322,121.150
114398_0_0025c8_	529	1,277,73.571
116153_0_002485_	430	1,130,46.968
118200_0_000314_	489	26,214,75.082
118200_0_003701_	689	150,283,50.907
118797_0_00040c_	529	1,151,62.272
118797_0_001458_	513	1,244,111.004
118797_0_002bb0_	661	1,333,75.235
121225_0_000a0d_	424	1,175,79.968
121530_0_000df3_	507	1,325,80.751
121530_0_00374a_	499	33,224,87.048
125878_0_002149_	464	1,169,53.694
125878_0_003875_	670	1,323,83.559
125878_0_004028_	543	1,206,106.286
125945_0_0013b4_	452	1,66,13.592
125945_0_00155c_	397	1,109,28.803
128390_0_0012b1_	1177	58,386,73.944
128390_0_0025f3_	477	10,202,81.955
132113_0_002e69_	418	1,169,72.508
132908_0_002d87_	656	1,328,78.204
132908_0_0038a5_	518	1,249,112.683
132908_0_003a05_	598	1,150,61.685
133434_0_00248c_	583	1,308,92.452
143302_0_00233d_	600	1,151,67.484
143302_0_0035a8_	660	1,332,75.991
143302_0_0037b3_	512	1,243,110.322
143302_0_00454a_	254	1,254,107.499
143995_0_0024d1_	417	1,168,73.723
144034_0_001817_	421	1,164,69.686
144197_0_000be9_	603	1,251,121.344
144197_0_001a8f_	452	1,137,62.320
144197_0_002eec_	551	1,257,104.543
146911_0_000be7_	689	1,295,67.071
146911_0_001175_	560	68,275,100.525
146911_0_003a2c_	533	1,253,96.216
150288_0_004ae0_	589	1,261,120.128
150288_0_0050f7_	472	1,161,62.901
156304_0_00013b_	416	1,167,73.232
156563_0_002642_	721	15,309,79.912
156563_0_0029d9_	474	1,199,83.863
166361_0_002f13_	420	1,138,58.306
174628_0_00109a_	416	310,416,27.522
175836_0_00136d_	477	1,202,83.364
176057_0_0006f4_	556	1,295,71.186
176057_0_003586_	467	1,192,87.672
176946_0_002fb9_	524	1,249,99.203
176946_0_003795_	491	1,209,96.306
176946_0_003b29_	766	91,373,76.901
178035_0_000a7f_	437	1,170,75.246
181119_0_001b09_	687	1,299,76.589
181119_0_001efd_	471	1,196,86.559
181119_0_003b76_	521	1,187,73.630
185453_0_0005bd_	597	19,168,68.867
185453_0_003024_	655	1,327,77.051
185453_0_003886_	515	1,246,104.815
186990_0_001256_	662	1,334,74.479
186990_0_003c0c_	595	1,150,68.012
186990_0_003eac_	517	1,248,111.059
187382_0_00071f_	467	1,192,87.672
187382_0_0038ef_	357	40,331,61.133
188344_0_002e06_	467	1,192,83.913
188379_0_00283a_	685	48,377,73.124
188379_0_002ee2_	471	1,196,84.768
198806_0_000030_	840	271,593,73.626
198806_0_002697_	471	1,196,84.056
198806_0_00380f_	461	1,230,89.407
202946_0_0038c1_	668	1,330,75.152
211228_0_0024d3_	451	1,186,65.157
215358_0_000714_	603	1,252,111.946
215358_0_002f33_	435	1,117,44.050
215358_0_0049af_	552	1,261,106.729
215358_0_0049b4_	552	1,261,106.772
217634_0_000ebf_	410	1,112,42.707
218467_0_004d7a_	653	1,322,116.212
219809_0_00289c_	418	1,162,64.333
222816_0_0020d3_	445	1,185,71.929
224129_0_002acd_	401	1,132,29.609
225400_0_000b08_	576	1,150,68.426
225400_0_001a6a_	751	34,361,75.867
225400_0_003366_	519	1,326,71.538
225400_0_003b94_	564	57,295,107.371
230844_0_000834_	662	1,334,74.276
230844_0_001367_	518	1,250,113.766
230844_0_00475a_	592	1,150,66.384
240206_0_0013d6_	467	1,192,87.831
240206_0_002a90_	474	1,328,74.226
244447_0_000e1d_	511	1,199,60.206
244447_0_004a04_	588	1,240,104.204
244447_0_004f26_	594	1,248,105.163
246409_1_002010_	235	1,65,30.153
246437_0_001498_	662	1,334,76.672
246437_0_001521_	516	1,247,110.034
246437_0_0024b8_	615	35,182,64.244
259920_0_001c42_	422	1,145,49.576
259920_0_00320d_	406	57,371,125.664
259920_0_003e12_	648	128,300,48.241
266149_1_000174_	951	643,931,71.024
279965_0_003a7e_	363	1,192,85.745
286306_0_001c8a_	422	9,165,71.709
286706_0_0015e6_	462	1,189,68.371
291302_0_000e1e_	656	1,328,78.204
291302_0_001577_	594	1,150,68.044
291302_0_003767_	516	1,247,113.349
294128_0_003a93_	548	14,283,53.652
1841481_0_001295_	542	1,255,111.237
1841481_0_001f39_	445	1,135,53.548
1841481_0_002e88_	484	1,251,113.380
303518_0_000684_	607	1,254,113.102
303518_0_003060_	546	1,251,96.963
303518_0_0040ca_	438	1,135,64.429
307658_0_002d79_	425	1,153,67.343
307959_0_001438_	505	1,250,99.270
307959_0_002684_	628	1,282,119.099
307959_0_0027ac_	586	1,262,105.457
307959_0_00695f_	628	1,282,116.682
307959_0_00951c_	414	1,118,39.270
307959_0_0098ad_	628	1,390,179.984
307959_0_009c3f_	582	1,261,107.280
319348_0_002807_	308	1,66,33.633
321398_0_00285d_	497	30,222,87.905
321398_0_003553_	687	1,299,74.029
326594_0_00203b_	471	1,173,71.923
328815_0_001f60_	472	1,196,86.559
328815_0_0036d8_	611	15,286,73.289
336983_0_0008c1_	530	1,261,111.916
336983_0_000b42_	659	9,331,78.850
336983_0_002a0d_	397	1,152,64.810
345164_0_001dcc_	475	9,200,84.667
345164_0_00310b_	731	69,392,78.099
378494_0_002d94_	209	1,152,72.847
379532_0_00185e_	656	1,328,77.894
379532_0_002364_	584	1,151,61.731
379532_0_003f78_	512	1,243,102.236
400682_0_00164d_	450	1,193,61.884
407821_0_0016b0_	446	20,204,45.856
411798_0_003764_	428	1,165,71.771
412030_1_005212_	233	1,62,20.713
419612_0_00084e_	617	1,150,62.406
419612_0_001e14_	505	1,236,107.843
419612_0_003fd4_	476	1,147,40.250
438502_0_000611_	512	24,260,87.095
441921_0_001174_	443	1,184,70.936
454923_0_0003b9_	446	1,175,68.251
456900_0_001a4f_	423	1,163,69.417
482537_0_000757_	517	1,248,108.559
482537_0_0011fd_	661	1,333,74.823
482537_0_004279_	650	1,160,64.613
516756_0_001e33_	416	1,168,77.253
520822_0_001273_	418	1,160,64.465
568069_0_004deb_	305	242,305,16.851
591936_0_003f33_	406	1,328,77.584
591936_0_003f66_	422	246,422,16.543
591936_0_003fd8_	538	1,269,110.470
597456_0_001088_	414	1,165,69.893
609295_0_0024f0_	429	1,174,80.598
610380_0_00287e_	431	1,176,76.115
645134_1_002293_	430	19,118,29.574
667725_0_000a88_	285	199,268,22.329
680683_0_002bff_	429	1,211,54.048
885580_0_00092f_	516	1,247,112.052
885580_0_00104c_	570	1,150,66.270
885580_0_0038c7_	657	1,329,80.151
932674_0_002833_	490	24,215,88.629
932674_0_00330a_	915	179,350,54.416
1026970_0_00269f_	662	1,334,75.126
1026970_0_00277c_	561	1,150,66.486
1026970_0_003500_	587	1,150,66.486
1026970_0_004ae7_	515	1,247,109.427
1041015_0_001cb0_	403	309,403,23.622
1155016_0_001f78_	344	233,344,15.139
1218281_0_001956_	565	1,243,43.255
1314771_1_0019f5_	515	394,500,18.928
1340429_1_000a06_	292	14,106,37.734
1415176_0_001713_	518	1,244,88.686
1415176_0_001fba_	656	1,281,73.503
1415176_0_002931_	444	1,154,60.192
1608454_0_0002eb_	626	1,282,118.329
1608454_0_001960_	626	1,282,119.334
1608454_0_00229e_	553	46,258,104.690
1608454_0_00495d_	429	1,137,66.381
1608454_0_004c31_	419	1,119,39.771
1608454_0_005eff_	533	1,294,125.801
1608454_0_008859_	581	1,260,108.308
1608454_0_008a52_	584	1,260,106.322
1676925_0_0016a5_	392	1,115,39.415
1676925_0_002119_	656	22,308,109.215
1676925_0_004a78_	519	1,290,106.789
1676925_0_00538c_	681	1,330,113.255
1676925_0_0057b1_	449	1,178,72.753
1720309_0_0038f8_	442	1,220,72.102
1737458_0_001908_	573	1,149,62.654
1737458_0_003165_	663	1,335,75.526
1737458_0_0047e8_	529	1,260,112.365
1868482_0_001308_	388	1,190,52.834
1868482_0_002d5e_	516	1,247,104.881
1868482_0_0030f0_	574	1,151,64.047
1868482_0_004492_	679	1,334,75.729
2015173_0_0000be_	440	1,170,72.932
