# Supplementary material for: Evolution of sequence traits of prion-like proteins linked to amyotrophic lateral sclerosis (ALS)
Source: PeerJ. 2022 Nov 17;10:e14417. doi: 10.7717/peerj.14417 (PMC9676014; doi:10.7717/peerj.14417)
Supplement: Supplemental Information 2 [file peerj-10-14417-s002.gz › tree-files/hnRNAP2.fLPS.low-complexity.txt]

66656_0_00683a	500	339,348,{G}	238,248,{P}	
29088_0_00431b	378	211,374,{G}	
90675_0_0011dc	316	271,310,{G}	17,49,{K}	162,183,{S}	121,149,{SD}	
9733_0_003948	302	61,71,{A}	
93759_0_004468	634	14,19,{A}	165,168,{E}	150,164,{SD}	71,83,{SD}	
9913_0_00161f	372	210,305,{G}	
180498_0_004699	336	245,334,{P}	
7955_0_0028e7	340	195,336,{G}	
176057_0_002c3b	386	221,383,{G}	
49451_0_004261	292	176,186,{P}	
61622_0_000569	356	189,352,{G}	
13146_0_001d06	311	182,309,{G}	57,82,{A}	
3076_0_001baa	680	70,166,{A}	337,350,{S}	169,179,{K}	39,50,{A}	321,329,{E}	313,319,{S}	
74940_0_004e7a	405	189,402,{G}	
3711_0_0073f8	590	422,435,{G}	240,251,{A}	520,572,{GR}	118,132,{SD}	166,183,{AK}	
981085_0_004ff6	325	77,102,{E}	
573826_1_000665	423	386,403,{GR}	
423536_1_0003d4	540	51,58,{S}	12,19,{S}	32,44,{K}	514,517,{A}	62,85,{AK}	88,100,{SD}	216,223,{SD}	
9371_0_000268	240	61,71,{A}	
8022_0_0088fc	275	182,273,{G}	
4039_0_002bdc	289	69,97,{E}	
75366_0_004780	313	219,222,{Q}	
75702_0_004fae	276	2,70,{S}	51,56,{Q}	
9874_0_0044e2	359	234,296,{G}	
379532_0_0002a2	375	208,371,{G}	
246437_0_00302e	328	164,184,{E}	
4555_0_000d59	339	70,92,{E}	2,9,{A}	319,324,{S}	58,64,{A}	290,296,{P}	
905079_1_003d68	270	207,249,{G}	6,16,{K}	
8030_0_0055b1	369	189,366,{G}	287,336,{S}	
1480154_0_003cf4	477	461,475,{G}	109,121,{K}	67,104,{G}	203,240,{E}	190,195,{K}	16,63,{AK}	
103944_0_002259	309	271,274,{Q}	161,190,{K}	276,290,{GR}	
56857_0_00364a	411	344,362,{G}	288,293,{A}	16,38,{K}	386,408,{S}	
1858805_1_000136	541	81,86,{P}	471,523,{GR}	
44394_0_000bd1	347	178,198,{E}	250,253,{Q}	
419612_0_0035d4	397	229,393,{G}	
230844_0_000146	242	150,153,{E}	
35883_0_0028ea	388	18,60,{E}	160,195,{A}	
535722_1_000cf3	481	2,52,{K}	85,89,{A}	426,471,{GR}	
4572_0_002c67	793	468,483,{K}	714,772,{GR}	431,449,{AK}	484,498,{SD}	453,462,{SD}	
10181_0_00051b	306	61,71,{A}	
29760_0_003a9f	415	104,147,{K}	
9305_0_0022b4	381	211,377,{G}	
35883_0_003382	692	108,116,{S}	135,142,{S}	617,673,{GR}	
225117_0_000b76	280	181,191,{G}	169,172,{P}	
69771_1_001091	320	307,317,{E}	
37003_0_0029cb	337	193,333,{G}	
658429_1_001544	294	27,68,{S}	7,23,{A}	69,74,{A}	
90675_0_002337	543	377,390,{G}	476,527,{GR}	194,210,{AK}	140,157,{AK}	
1168221_1_00059f	591	392,434,{G}	
3750_0_009f71	266	121,131,{G}	
31033_0_000a67	327	189,325,{G}	
1531966_1_000d23	462	3,35,{K}	281,298,{A}	65,80,{K}	398,453,{GR}	
29030_0_003739	731	307,315,{P}	375,386,{Q}	417,423,{Q}	
4098_0_005188	324	300,324,{S}	59,75,{S}	
3726_0_000ab5	419	152,165,{A}	
1676925_0_004f6c	335	195,331,{G}	
8355_0_0077ba	308	194,306,{G}	63,72,{A}	
158046_1_000870	351	116,137,{A}	74,100,{E}	
72664_0_002923	592	123,142,{K}	542,562,{A}	148,170,{E}	
3661_0_0051e2	303	17,27,{S}	181,191,{P}	
72520_1_001d10	532	460,511,{G}	46,55,{S}	82,94,{SD}	123,138,{SD}	
8839_0_0031b2	262	93,113,{E}	165,168,{Q}	
1388766_1_001036	370	362,370,{S}	
9606_0_003591	320	308,313,{S}	
246410_1_000985	334	77,94,{S}	
4236_0_0051ef	499	15,130,{E}	365,407,{G}	240,250,{P}	24,34,{Q}	
8030_0_003793	300	182,299,{G}	57,94,{A}	
9545_0_005030	378	211,374,{G}	
70448_0_000727	277	167,176,{A}	135,141,{A}	
4182_0_005ba6	309	29,53,{S}	
225117_0_000b22	435	252,402,{G}	
188344_0_0003b0	356	191,353,{G}	
767769_1_00085e	536	480,517,{GR}	63,88,{SD}	
1720309_0_002475	186	138,166,{GR}	26,49,{GR}	
3711_0_003bbc	304	9,19,{S}	271,300,{E}	
456900_0_001628	409	298,402,{G}	18,102,{Q}	
146911_0_0021c3	361	162,191,{K}	277,288,{GR}	
59729_0_000b89	309	275,305,{G}	
1392255_1_002271	526	3,57,{K}	324,333,{A}	468,507,{GR}	225,250,{SD}	
3847_0_000c72	496	250,260,{P}	
3673_0_00151c	414	6,26,{K}	
142615_0_00183b	317	74,100,{E}	2,5,{A}	
117008_1_00013a	274	2,22,{S}	238,254,{G}	153,196,{S}	
747525_1_00208d	238	203,233,{A}	111,161,{GR}	
1608454_0_0063f0	341	247,250,{Q}	
4100_0_007ebd	617	224,239,{A}	541,598,{GR}	212,221,{SD}	120,136,{AK}	
3821_0_001fe1	349	267,347,{G}	88,165,{G}	
4236_0_006567	280	67,85,{E}	
3661_0_001d53	328	14,25,{S}	82,110,{E}	9,13,{A}	
80972_0_004863	350	257,260,{Q}	
15368_0_005e4a	741	23,70,{K}	665,720,{GR}	217,265,{SD}	
765257_1_002493	618	532,606,{GR}	203,241,{SD}	
9157_0_000527	352	198,348,{G}	
3983_0_003a59	316	86,98,{E}	265,299,{A}	
7220_0_001dc7	472	179,207,{K}	
93759_0_003314	591	401,449,{S}	
218851_0_005225	290	80,112,{E}	10,59,{S}	
3981_0_003290	327	92,118,{E}	2,28,{S}	
441959_1_00152c	411	124,184,{A}	
30521_0_003a40	366	211,297,{G}	333,353,{G}	
81972_0_0009a0	550	197,209,{A}	482,535,{GR}	
46433_1_003be9	196	4,37,{K}	
72664_0_002466	384	346,377,{G}	
253628_1_002214	517	3,29,{K}	429,458,{A}	463,497,{GR}	69,120,{SD}	
412133_1_000735	214	72,106,{K}	
114742_1_001e45	514	82,91,{S}	439,493,{GR}	95,110,{AK}	65,79,{AK}	
1026970_0_002065	724	289,312,{K}	421,468,{E}	662,712,{GR}	177,199,{AK}	
315563_0_002f61	364	198,218,{S}	
1415176_0_0014d5	390	213,387,{G}	
39947_0_00485d	264	62,78,{E}	
128390_0_00116f	386	221,383,{G}	
280463_1_0091e9	117	82,112,{G}	
9244_0_000780	378	213,375,{G}	
4182_0_001493	269	70,74,{E}	24,30,{P}	
1316194_1_000b7f	489	285,300,{A}	423,471,{GR}	
33119_0_007585	290	2,10,{A}	
1415176_0_001cc3	323	9,46,{A}	155,175,{E}	227,230,{Q}	
3656_0_0036b6	498	195,229,{K}	108,111,{S}	
121225_0_00030a	286	196,285,{G}	
5286_1_0015c3	316	265,315,{GR}	
93934_0_001e5d	391	226,388,{G}	
74649_0_006f96	301	166,171,{K}	70,85,{E}	
198806_0_002842	383	218,380,{G}	
33097_0_002aeb	240	45,65,{A}	
192259_0_002adc	309	12,25,{K}	273,308,{G}	
158383_0_007b73	584	430,583,{G}	9,14,{E}	
118797_0_000f7f	379	211,375,{G}	
1230840_0_0014c2	305	61,71,{A}	
336983_0_004a19	372	195,359,{G}	360,365,{S}	
9749_0_000a41	378	211,374,{G}	
1284197_1_001229	514	3,61,{K}	446,496,{GR}	65,84,{SD}	170,190,{SD}	208,225,{SD}	
59463_0_002f8c	334	26,57,{G}	236,239,{Q}	
54374_0_003c71	167	108,128,{E}	
4097_0_000f11	287	9,22,{S}	173,183,{P}	
81985_0_0004e0	535	371,378,{G}	447,519,{GR}	
30538_0_002ab8	379	211,375,{G}	
9598_0_000cd5	378	211,374,{G}	
3847_0_003882	384	30,39,{A}	161,166,{G}	
186990_0_00046b	305	61,71,{A}	
61622_0_0021ef	619	614,618,{K}	
4432_0_002d0b	291	2,7,{A}	
8502_0_0035ed	433	266,430,{G}	
90675_0_00f294	348	191,306,{G}	3,26,{K}	
1160497_1_001442	246	191,235,{GR}	
1157962_0_002290	187	119,180,{G}	
42514_0_000a0f	293	182,271,{G}	
66656_0_0078ac	333	78,153,{E}	
93625_1_0013ab	274	10,69,{A}	123,133,{A}	
122368_1_000277	336	95,107,{A}	
106582_0_000daf	334	193,330,{G}	
74649_0_001b47	438	353,400,{G}	
30732_0_004b08	454	182,240,{G}	60,66,{A}	
7245_0_003245	437	391,408,{G}	75,81,{Q}	
37653_0_001c9d	344	206,344,{G}	
665024_1_002562	572	385,398,{G}	
4565_0_019650	416	16,31,{S}	36,58,{AK}	
1420909_1_001319	393	101,110,{A}	141,163,{S}	369,390,{GR}	
72664_0_005b76	556	3,65,{K}	391,405,{G}	488,541,{GR}	68,78,{SD}	
127582_0_0016c3	377	211,373,{G}	
1081104_1_000b92	460	265,301,{A}	401,451,{GR}	
29760_0_002653	311	74,92,{E}	9,17,{A}	2,43,{S}	
743788_1_001948	568	494,550,{GR}	
28743_0_001027	302	60,94,{A}	
60711_0_004037	378	211,374,{G}	
3476_0_006f41	324	2,10,{A}	
8022_0_0064f7	372	189,369,{G}	289,338,{S}	
29729_0_006114	507	45,92,{E}	243,253,{P}	344,349,{G}	
90675_0_005f9e	346	208,309,{G}	3,26,{K}	
1507870_1_001048	521	440,511,{GR}	
7004_0_00354c	329	187,310,{G}	
81972_0_002f44	323	74,91,{E}	180,193,{P}	
5601_1_002088	343	7,34,{S}	
9402_0_003593	380	211,376,{G}	
4097_0_007903	161	4,42,{E}	
1137211_1_000cdd	541	482,522,{GR}	
29730_0_00133e	639	169,182,{A}	564,616,{GR}	151,166,{SD}	127,150,{AK}	
7897_0_0032fc	327	189,277,{G}	
1182545_1_0032b8	436	294,305,{Q}	
3702_0_000e2d	294	11,73,{S}	77,89,{E}	
983644_1_001528	438	374,432,{G}	88,97,{SD}	
1169474_1_00476a	275	28,57,{P}	118,133,{P}	20,27,{G}	
3750_0_00a2cb	296	94,116,{E}	
7955_0_00392d	340	243,246,{Q}	
482537_0_00144b	328	163,183,{E}	
717944_1_000d31	556	480,545,{GR}	257,290,{AK}	
33097_0_000fab	636	414,426,{G}	379,385,{A}	
74940_0_002cfd	358	18,59,{E}	256,259,{Q}	
870435_1_002f1e	223	186,223,{GR}	
63057_0_0012ae	649	190,205,{S}	270,278,{S}	283,302,{K}	575,632,{GR}	167,189,{AK}	108,120,{SD}	
8090_0_00249f	356	25,78,{G}	170,186,{E}	
51240_0_006641	513	50,92,{E}	356,371,{Q}	
29729_0_000ac5	310	21,72,{S}	
637379_1_004c4e	375	272,286,{G}	
3900_0_009235	278	2,64,{S}	161,164,{P}	
157072_1_0034e8	337	202,208,{A}	
3914_0_001136	275	179,186,{G}	
7165_0_0016c4	302	10,51,{S}	82,88,{S}	
1399860_2_0003f1	541	456,475,{E}	
10093_0_003483	357	189,353,{G}	
472368_0_001e60	406	258,377,{G}	
4781_1_001717	685	158,167,{S}	474,482,{A}	168,171,{E}	596,665,{GR}	312,389,{SD}	50,113,{SD}	219,262,{SD}	
519963_1_000d38	533	3,63,{K}	479,523,{GR}	
3775_0_006238	289	174,184,{P}	77,88,{E}	266,288,{E}	
6850_0_00144a	313	166,188,{K}	
215358_0_005638	304	56,94,{A}	
1317065_1_001150	525	310,337,{E}	
4098_0_005246	293	177,187,{P}	
75702_0_003e98	472	26,57,{E}	158,192,{K}	22,25,{Q}	
37682_0_009b4f	440	277,429,{G}	259,276,{Q}	407,438,{P}	
3726_0_0060b5	279	187,193,{G}	169,172,{P}	
3914_0_004ab1	441	32,53,{E}	21,28,{Q}	65,72,{S}	
1169474_1_004579	648	391,412,{A}	368,378,{P}	123,145,{P}	278,323,{P}	502,508,{G}	266,269,{S}	
3726_0_0053cb	330	2,67,{S}	176,179,{P}	
7274_0_00384d	510	7,17,{Q}	
3750_0_002178	297	95,117,{E}	
8081_0_002827	304	56,66,{A}	
578462_1_003db5	991	797,827,{Q}	739,798,{A}	
3847_0_000232	289	161,172,{P}	18,46,{S}	
1049336_0_0028a6	185	130,135,{E}	
280463_1_0045de	217	131,198,{G}	
574566_0_0017cb	328	216,224,{P}	227,241,{S}	
150288_0_003892	298	140,160,{E}	
3880_0_000fc7	285	9,55,{S}	
578462_1_003283	165	155,161,{P}	
419612_0_000b3a	262	93,113,{E}	
5507_1_000324	501	439,480,{GR}	127,148,{AK}	
30732_0_003a00	475	60,66,{A}	
10047_0_003aef	379	211,375,{G}	
29730_0_00169e	499	47,93,{E}	242,252,{P}	
336983_0_002bf5	261	93,113,{E}	
51240_0_0066ed	336	84,156,{E}	47,69,{S}	
3726_0_00b6e5	300	31,63,{K}	82,96,{K}	
42514_0_000daa	351	195,347,{G}	
28737_0_00421b	295	61,71,{A}	
4113_0_002980	382	87,158,{G}	303,374,{G}	
4081_0_000164	328	87,113,{E}	5,13,{S}	58,77,{S}	
441375_1_000610	1078	1042,1058,{G}	957,1000,{S}	
81972_0_0035ce	337	33,51,{S}	3,29,{K}	203,214,{Q}	136,164,{K}	
8019_0_0005ed	339	194,335,{G}	
284592_1_000266	447	3,24,{K}	128,160,{SD}	386,426,{GR}	
4555_0_00397a	450	254,437,{G}	47,68,{A}	259,285,{Q}	15,26,{A}	416,448,{P}	
794803_1_00106c	517	311,322,{A}	422,444,{A}	451,508,{GR}	74,95,{SD}	
71139_0_007224	499	60,90,{E}	99,107,{G}	260,270,{P}	
10228_0_0015af	575	323,328,{E}	522,555,{GR}	
4952_1_000b9d	422	352,402,{GR}	110,138,{SD}	
225400_0_001c5a	263	55,84,{K}	
9823_0_000ac8	302	61,71,{A}	
66656_0_0009a9	330	78,125,{E}	
7998_0_00432d	352	194,349,{G}	
8090_0_0025c1	289	207,277,{G}	60,66,{A}	
4236_0_0010f7	135	36,63,{E}	4,7,{E}	
4113_0_003aa6	289	3,54,{S}	
9691_0_00299f	397	229,249,{E}	
71139_0_004b53	732	174,188,{S}	9,20,{A}	648,710,{GR}	142,159,{SD}	
206008_0_00274f	710	35,51,{A}	672,687,{K}	
423536_1_00400a	1162	1081,1094,{E}	796,801,{E}	408,414,{Q}	327,392,{GR}	
400682_0_003758	640	484,510,{GR}	177,190,{SD}	245,256,{SD}	273,286,{SD}	
3981_0_006b22	387	367,385,{P}	
229535_1_00222e	359	49,71,{S}	
13735_0_00484a	364	213,360,{G}	
57397_0_002dd9	314	149,311,{G}	
334819_1_000147	513	451,492,{GR}	133,154,{AK}	
7244_0_001321	368	301,313,{P}	
1737458_0_003382	303	61,71,{A}	
114398_0_001be5	296	197,293,{G}	
58331_0_000703	297	9,51,{S}	272,295,{E}	
51953_0_0052c7	514	8,64,{E}	453,513,{G}	223,230,{P}	
266149_1_00037d	628	586,603,{G}	369,373,{E}	227,245,{AK}	248,258,{SD}	214,222,{SD}	
90675_0_00737a	302	25,79,{S}	277,296,{E}	165,170,{K}	
3641_0_0015bb	727	300,307,{E}	658,706,{GR}	72,83,{SD}	
216574_0_0007b6	315	182,313,{G}	57,82,{A}	
43346_0_003d28	373	195,360,{G}	361,366,{S}	
214687_0_006e8b	633	23,73,{K}	326,359,{K}	560,612,{GR}	192,205,{SD}	
7574_0_005b7b	471	197,452,{G}	
34839_0_0006b9	193	182,188,{G}	61,71,{A}	
4236_0_006617	639	248,260,{A}	177,191,{A}	453,475,{G}	557,621,{GR}	208,229,{AK}	193,207,{SD}	319,331,{AK}	
178035_0_001965	366	269,339,{G}	22,73,{Q}	
8036_0_00174b	309	184,308,{G}	59,100,{AK}	
946362_0_001f80	511	3,96,{K}	234,240,{E}	439,487,{GR}	217,233,{SD}	189,201,{SD}	162,171,{SD}	241,258,{AK}	
37653_0_0016de	336	193,331,{G}	
3760_0_000b7d	672	596,652,{GR}	115,143,{AK}	
9733_0_000ed6	378	211,374,{G}	
4182_0_001531	319	53,59,{S}	
49451_0_0009ca	316	75,135,{E}	
158383_0_0033f2	304	68,124,{E}	
310752_0_0010df	302	61,71,{A}	
8022_0_0035b6	397	189,394,{G}	
51240_0_000f4b	322	86,143,{E}	39,71,{S}	227,237,{S}	
6183_0_0014f0	315	207,313,{G}	
39947_0_0053b0	611	225,228,{G}	
44394_0_000ba2	310	182,308,{G}	57,82,{A}	
4432_0_000ff8	330	85,150,{E}	3,69,{S}	
32536_0_0001df	261	93,113,{E}	
58331_0_00a023	138	98,137,{E}	
703135_1_000851	611	196,206,{S}	543,600,{GR}	126,153,{AK}	222,242,{SD}	
312017_1_0037be	476	203,234,{E}	151,173,{AK}	115,137,{AK}	27,36,{SD}	
441894_0_0005f1	262	93,113,{E}	165,168,{Q}	
3726_0_00058a	476	326,333,{G}	419,460,{GR}	
9685_0_002083	373	195,360,{G}	361,366,{S}	
30023_0_000e12	483	414,428,{G}	291,302,{G}	97,104,{Q}	
15368_0_001644	354	69,100,{E}	60,66,{A}	2,21,{A}	319,345,{E}	206,213,{A}	
7897_0_0012c6	338	190,334,{G}	
9305_0_004336	372	195,359,{G}	360,365,{S}	
104259_1_0016f9	496	293,306,{A}	431,478,{GR}	
30521_0_00360a	1057	996,1046,{G}	312,348,{S}	520,533,{A}	189,211,{G}	
29729_0_007f88	902	830,880,{GR}	353,367,{SD}	72,83,{SD}	168,191,{AK}	
3555_0_0026bd	323	14,19,{S}	2,6,{A}	
216574_0_000818	262	93,113,{E}	165,168,{Q}	
142615_0_003f62	477	328,373,{G}	
9361_0_0023b3	357	308,313,{S}	
9755_0_000265	627	110,139,{K}	258,283,{AK}	160,194,{AK}	
345164_0_0020cc	278	182,253,{G}	57,82,{A}	
1071381_1_001043	416	3,21,{K}	
80379_0_005cd6	455	154,165,{G}	
27342_1_000cc4	305	228,294,{GR}	
125945_0_002671	459	153,165,{G}	293,343,{P}	395,421,{G}	
4558_0_0034bb	472	145,155,{E}	
150288_0_0018fe	441	360,438,{G}	
28532_0_003ddc	610	65,76,{S}	165,176,{S}	143,155,{A}	530,588,{GR}	211,224,{AK}	226,238,{SD}	
8022_0_00575e	348	247,250,{Q}	
4952_1_000c44	426	177,207,{S}	
180088_1_000ce9	898	654,691,{K}	427,449,{S}	249,295,{SD}	294,328,{AK}	
29030_0_001782	489	92,106,{Q}	
180498_0_004ea6	464	152,186,{K}	
717646_1_001f24	404	392,398,{S}	
685588_1_0007a4	303	227,292,{GR}	
1172189_1_004d67	882	58,88,{S}	414,437,{S}	
3760_0_001b38	724	7,28,{P}	
1182542_1_0024ad	475	413,466,{G}	277,286,{A}	
2951_1_000035	606	3,59,{A}	556,576,{A}	368,371,{E}	
50452_0_002b57	197	22,49,{K}	
33119_0_007650	407	294,376,{G}	167,196,{G}	197,211,{E}	117,153,{K}	
10089_0_0038bc	306	182,304,{G}	61,71,{A}	
39947_0_001c9d	265	62,81,{E}	163,166,{P}	
1041015_0_002fcd	493	7,13,{Q}	
1420906_1_0010c5	471	131,154,{A}	267,313,{A}	404,454,{GR}	
81985_0_0034c2	677	121,142,{K}	144,167,{E}	99,120,{E}	
8019_0_001524	412	21,34,{Q}	57,62,{P}	
75702_0_005f67	469	25,31,{P}	
3847_0_00130f	489	35,75,{E}	81,87,{Q}	324,328,{Q}	214,229,{P}	
4558_0_004eef	266	34,62,{A}	
1128425_1_0023d8	168	57,63,{A}	
61621_0_000a5a	323	211,321,{G}	
342668_1_001a58	301	27,69,{S}	7,23,{A}	70,75,{A}	277,298,{GR}	
2880_1_000457	517	58,63,{P}	332,338,{A}	462,497,{GR}	145,163,{AK}	
9402_0_000254	373	195,360,{G}	361,366,{S}	
1460289_1_0027ae	434	172,182,{A}	
945553_1_000228	551	186,198,{A}	68,78,{S}	466,540,{GR}	
7167_0_000c38	315	10,32,{S}	95,101,{S}	
9601_0_0017ad	305	61,71,{A}	
3900_0_002a11	485	313,340,{Q}	
3711_0_007caa	323	2,67,{S}	175,178,{P}	
15368_0_00204b	448	277,435,{G}	259,280,{Q}	
108892_1_001c6b	593	566,584,{S}	328,342,{SD}	
94835_0_001043	201	182,194,{G}	57,82,{A}	
44056_1_00054e	73	51,59,{A}	
75702_0_006cd5	352	229,239,{P}	223,228,{K}	138,143,{E}	
4155_0_002875	450	375,382,{G}	325,346,{G}	
3885_0_004734	405	108,124,{K}	79,87,{K}	
412030_1_002469	559	267,309,{Q}	37,40,{P}	484,535,{GR}	
39432_0_0006b4	378	211,374,{G}	
109280_0_004845	392	216,388,{G}	
4039_0_00418a	282	182,191,{G}	2,59,{S}	168,171,{P}	
1835702_1_001194	485	413,473,{G}	277,286,{A}	
214687_0_0037e5	494	213,220,{P}	21,43,{E}	
66656_0_000bcc	291	2,8,{A}	
10020_0_000515	379	211,375,{G}	
78828_0_0048c2	441	213,219,{A}	
134013_1_0004a2	632	592,619,{P}	
29760_0_00413b	312	48,57,{S}	
4155_0_005874	301	22,79,{S}	
33119_0_004fcf	455	83,128,{K}	
37040_0_0032ea	356	191,353,{G}	
1080349_1_000777	386	318,363,{GR}	
279965_0_002bf3	339	188,335,{G}	
3827_0_001d6b	313	79,89,{E}	
5286_1_001560	309	225,295,{GR}	2,33,{AK}	
6198_0_001d6d	948	224,273,{S}	10,37,{S}	562,572,{A}	670,686,{G}	
59894_0_001b4c	391	226,388,{G}	
857340_1_000367	399	309,352,{A}	139,160,{AK}	
591936_0_00071b	303	61,71,{A}	
9597_0_000b77	378	211,374,{G}	
7227_0_0023ce	385	200,381,{G}	
429701_0_007223	284	175,178,{P}	
4790_1_0011f9	531	230,242,{S}	331,341,{A}	453,511,{GR}	
5599_1_0000e1	574	383,396,{G}	
1001832_1_001982	500	437,490,{G}	324,337,{A}	106,136,{AK}	157,173,{AK}	
269621_1_001c6d	389	107,124,{A}	77,97,{S}	291,312,{A}	335,368,{GR}	
9531_0_004117	372	195,359,{G}	360,365,{S}	
402676_1_00014d	449	259,265,{A}	393,434,{GR}	
4100_0_001057	417	73,112,{K}	62,66,{E}	
1173701_1_002749	352	320,338,{E}	247,275,{A}	
40199_1_00155f	507	431,483,{G}	128,150,{AK}	82,99,{AK}	
7536_0_001443	316	209,304,{G}	
1156394_1_001423	468	255,283,{A}	393,448,{GR}	
34882_0_003bb8	332	164,184,{E}	
81985_0_00310f	284	167,170,{P}	
7539_0_003114	277	100,106,{A}	
8036_0_0020ac	310	62,100,{AK}	
9913_0_000631	380	211,376,{G}	
8469_0_0003a8	261	93,113,{E}	165,168,{Q}	
3871_0_001923	262	3,9,{K}	
81972_0_0032a1	379	285,288,{Q}	
36022_1_000b45	281	201,207,{A}	
1169540_1_0012a0	588	516,532,{Q}	395,400,{G}	533,540,{P}	361,373,{A}	22,35,{P}	71,91,{G}	
4236_0_006cc5	281	59,64,{S}	68,83,{E}	
74557_1_000a5f	373	327,360,{GR}	
9361_0_00006b	332	211,282,{G}	
611791_1_001f6f	418	318,324,{A}	
37682_0_005023	733	23,69,{K}	655,712,{GR}	
1328760_1_000d72	516	332,342,{A}	463,512,{GR}	163,178,{AK}	
33203_1_000e89	497	435,491,{G}	318,335,{A}	64,85,{SD}	
9555_0_0018ef	332	164,184,{E}	
3726_0_00329b	281	180,195,{G}	72,75,{P}	162,165,{P}	
1263415_1_000dba	515	330,339,{A}	159,174,{A}	434,450,{A}	471,506,{GR}	
109478_0_001990	263	55,84,{K}	
56857_0_00511f	259	3,22,{S}	135,141,{P}	164,198,{S}	36,51,{E}	
591936_0_0030e4	394	269,332,{G}	381,387,{S}	348,367,{G}	
345164_0_00287f	386	221,383,{G}	
9755_0_0043d9	335	166,186,{E}	
109478_0_003fe8	272	61,71,{A}	
3847_0_001cbc	297	11,40,{S}	
307959_0_005047	341	247,250,{Q}	
29730_0_0037cc	296	185,209,{G}	173,176,{P}	
416450_1_00177e	479	409,460,{G}	273,282,{A}	112,122,{AK}	
1447875_1_001c37	491	3,53,{K}	305,343,{A}	438,481,{GR}	
101020_0_00448c	309	245,303,{P}	
225117_0_004011	299	81,119,{E}	
30025_0_0034d1	502	328,357,{Q}	254,273,{Q}	7,14,{Q}	317,327,{A}	
143302_0_000463	379	211,375,{G}	
303518_0_000e1f	316	10,36,{E}	222,225,{Q}	
56857_0_002e05	438	421,436,{P}	
79684_0_002141	298	182,296,{G}	61,71,{A}	
9135_0_000d05	352	198,348,{G}	
29029_0_003942	417	122,144,{G}	355,379,{G}	
157072_1_002d1a	508	204,214,{S}	303,311,{A}	175,183,{S}	423,488,{GR}	187,202,{AK}	
294128_0_001743	364	184,359,{G}	
90675_0_00190e	304	28,80,{S}	281,285,{E}	169,174,{K}	
206008_0_0044de	446	12,31,{A}	
1622149_1_0002a6	301	32,68,{S}	8,24,{A}	69,74,{A}	278,298,{GR}	
59894_0_000bfa	370	216,366,{G}	13,28,{A}	
74649_0_0010ec	299	73,119,{E}	
225117_0_004228	298	9,28,{S}	73,86,{E}	
1296123_1_001a2c	449	382,437,{GR}	
447093_1_001caf	325	25,32,{S}	
1460289_1_0036f4	609	363,369,{A}	391,424,{A}	
9544_0_001a1a	332	164,184,{E}	
214687_0_001ffe	486	81,90,{A}	
3981_0_001bd4	317	94,108,{E}	194,202,{P}	188,193,{K}	
1036808_1_002793	593	499,580,{GR}	
57412_0_0005ff	314	149,311,{G}	
28532_0_00519f	283	11,30,{S}	71,99,{E}	
1442371_1_002ccb	523	319,328,{A}	458,514,{GR}	
7918_0_00176a	354	256,259,{Q}	
113540_0_001031	266	182,265,{G}	60,94,{A}	
56857_0_001e94	275	177,190,{S}	168,171,{P}	
503106_1_000759	508	316,321,{A}	37,62,{K}	453,499,{GR}	235,257,{AK}	
4615_0_000c5f	397	158,188,{A}	190,198,{E}	138,147,{S}	282,288,{P}	344,356,{A}	381,396,{E}	
206008_0_006e5c	459	10,25,{P}	271,278,{A}	
1745343_1_000740	421	195,219,{G}	
268505_1_0019a2	657	642,646,{K}	455,474,{E}	
214687_0_005ab7	272	10,40,{S}	
174628_0_001927	443	230,357,{P}	
29730_0_00103b	438	246,377,{G}	421,436,{P}	375,411,{S}	
7998_0_003b30	326	229,232,{Q}	
48698_0_00528d	328	60,94,{A}	
9172_0_003169	391	226,388,{G}	
8019_0_005c15	401	189,398,{G}	
336963_1_00080e	503	2,58,{K}	316,358,{A}	453,494,{GR}	92,106,{AK}	
42345_0_004f18	326	58,66,{A}	291,325,{S}	89,94,{Q}	80,88,{E}	2,5,{A}	
3821_0_00250c	473	37,67,{E}	211,218,{Q}	70,77,{Q}	319,335,{Q}	219,227,{A}	
200316_0_003ea1	320	78,139,{E}	33,74,{S}	
7950_0_002b50	165	86,150,{G}	
28737_0_000b34	260	196,248,{G}	
6087_0_001340	455	431,446,{S}	
214687_0_00061e	273	79,89,{E}	
5949_1_000d09	272	244,269,{K}	
695850_1_004d8a	247	50,60,{A}	2,13,{SD}	
85066_0_00146a	346	192,342,{G}	
29655_0_0003ab	299	242,290,{K}	
2951_1_000811	764	119,125,{G}	148,151,{E}	
4558_0_004c14	527	8,21,{A}	85,110,{A}	
72664_0_004eb6	292	11,74,{S}	78,97,{E}	
3711_0_006e3f	295	75,116,{E}	
759272_1_001808	539	493,524,{GR}	
981350_1_001341	362	314,344,{GR}	
1447872_1_0003aa	312	16,44,{A}	156,162,{A}	
1608454_0_009fe2	298	60,94,{A}	
51338_0_0025bd	333	164,184,{E}	
8478_0_0040f5	392	213,389,{G}	
90675_0_00d5a7	543	481,527,{GR}	
3750_0_006e11	660	83,101,{G}	384,399,{S}	
3673_0_003874	317	79,99,{E}	
9483_0_0023d5	407	195,359,{G}	360,365,{S}	
123851_0_0000b2	332	211,329,{G}	
57577_0_00172d	487	317,344,{Q}	
7176_0_00315b	263	82,90,{S}	
664439_1_000928	490	3,30,{K}	414,478,{GR}	
299123_0_003696	391	226,388,{G}	
332648_1_002a3b	334	276,331,{GR}	
30608_0_000244	377	211,373,{G}	
695850_1_002671	551	295,308,{A}	
3562_0_00025f	579	126,129,{A}	507,560,{GR}	104,118,{SD}	
29760_0_005a78	449	413,418,{S}	421,447,{P}	216,222,{A}	
483139_1_000c07	512	371,442,{A}	281,287,{S}	482,506,{GR}	
8153_0_000849	316	10,36,{E}	222,225,{Q}	
58331_0_0035a5	624	544,604,{GR}	194,210,{SD}	168,188,{AK}	215,232,{AK}	
8208_0_005b25	345	200,341,{G}	
89462_0_0032ce	373	195,360,{G}	361,366,{S}	
4572_0_0041d1	210	8,31,{E}	
1317065_1_004a1f	437	140,148,{S}	237,247,{A}	359,417,{GR}	
8255_0_000103	301	288,299,{G}	
1266666_1_000530	464	28,56,{S}	61,92,{K}	3,22,{K}	
1392242_1_001ba4	524	470,505,{GR}	
1072389_1_0001b8	544	201,219,{K}	38,62,{K}	485,535,{GR}	110,144,{SD}	
914237_1_00123c	509	168,189,{A}	309,317,{A}	446,500,{GR}	106,154,{SD}	192,221,{SD}	
33119_0_003b00	258	9,21,{S}	145,154,{P}	
3661_0_004d0c	277	144,150,{A}	169,172,{P}	
431895_0_000982	287	198,219,{A}	
142615_0_000cd2	730	648,717,{GR}	
4686_0_000518	332	277,298,{P}	10,13,{E}	
71139_0_000af0	453	10,17,{P}	
8078_0_000649	330	193,326,{G}	
420778_1_000870	521	452,511,{GR}	236,257,{AK}	
9925_0_00168e	304	61,71,{A}	
90675_0_000f3f	319	4,9,{S}	95,104,{S}	
8355_0_006a37	373	207,370,{G}	
765868_1_000228	466	3,54,{K}	111,130,{A}	262,272,{A}	396,456,{GR}	
9940_0_000a24	380	211,376,{G}	
8502_0_001237	262	93,113,{E}	165,168,{Q}	
321398_0_0026d8	313	182,311,{G}	57,82,{A}	
90675_0_004d51	324	180,192,{P}	
259920_0_004d3f	332	191,328,{G}	
51315_1_001888	767	313,325,{S}	700,741,{GR}	401,454,{AK}	180,200,{AK}	253,272,{AK}	204,214,{SD}	422,430,{SD}	
8019_0_00028e	370	189,367,{G}	287,338,{S}	
885580_0_00499f	239	61,71,{A}	
3726_0_0029ef	287	168,171,{P}	
1105325_1_00145e	455	398,446,{GR}	
52670_0_004157	316	217,222,{Q}	
30419_0_001547	386	221,383,{G}	
9838_0_000556	379	211,375,{G}	
144197_0_0053e2	295	60,94,{A}	
568076_1_000f30	509	92,106,{K}	453,492,{GR}	
218851_0_000cd1	310	82,92,{E}	
9483_0_003412	304	211,300,{G}	
214687_0_006e48	241	12,19,{K}	29,52,{E}	
9407_0_002b65	332	164,184,{E}	
3900_0_0029d5	507	258,268,{P}	
10141_0_000155	443	194,251,{G}	268,296,{G}	
9103_0_001abc	304	150,300,{G}	
1016849_1_00227a	475	62,90,{E}	276,289,{A}	97,103,{A}	414,466,{GR}	
1392250_1_001005	250	200,238,{GR}	
3821_0_005ad4	306	259,296,{S}	
578462_1_0025f7	337	15,19,{Q}	
39758_0_002bd6	459	4,28,{Q}	
214687_0_0073c6	479	350,395,{A}	
1519565_1_004e7c	513	328,331,{A}	449,491,{GR}	79,96,{SD}	203,214,{AK}	239,266,{AK}	
93759_0_005ff9	283	189,194,{G}	
48498_0_006073	163	87,160,{G}	
436010_1_00241e	534	319,329,{A}	455,523,{GR}	
9244_0_001828	343	192,339,{G}	
644358_1_00040c	294	7,32,{A}	
78828_0_00222a	283	2,15,{A}	
10020_0_001940	191	182,189,{G}	61,71,{A}	
33203_1_001b4a	534	327,378,{G}	449,468,{E}	
4577_0_001f41	268	170,178,{G}	58,77,{E}	
4533_0_00117b	238	53,59,{A}	
112498_1_00091b	512	406,429,{A}	211,233,{K}	435,493,{GR}	60,78,{SD}	113,126,{SD}	128,146,{AK}	
1314674_1_0016f9	562	121,126,{P}	480,556,{GR}	
1157962_0_0009ff	552	204,220,{A}	243,248,{E}	332,350,{A}	473,542,{GR}	56,78,{AK}	249,284,{AK}	
412030_1_000a89	232	198,214,{K}	
144034_0_0010db	386	289,379,{G}	18,93,{Q}	46,51,{S}	
206008_0_008206	646	574,624,{GR}	101,148,{SD}	256,270,{AK}	
1399860_1_001561	572	20,50,{K}	507,561,{GR}	283,313,{AK}	86,102,{AK}	
4829_1_00391f	336	156,164,{A}	276,335,{GR}	
665912_1_001c1e	489	3,57,{K}	284,292,{A}	418,479,{GR}	90,106,{AK}	135,151,{AK}	
3775_0_001d73	343	239,309,{G}	326,341,{P}	
90675_0_004743	292	173,176,{P}	
51240_0_00360e	407	360,402,{G}	
6669_0_0039ee	297	216,244,{G}	3,25,{S}	
48699_0_001b5b	228	153,168,{P}	
1169474_1_007209	1834	917,936,{S}	390,398,{S}	634,677,{E}	346,350,{Q}	819,836,{S}	945,954,{G}	
176057_0_0009d8	262	93,113,{E}	165,168,{Q}	
1263082_1_001ac3	249	29,36,{Q}	5,11,{K}	229,245,{K}	
765868_1_000188	374	90,164,{A}	
42345_0_003f15	518	230,237,{P}	
1714833_1_0018b6	528	23,72,{K}	208,270,{SD}	77,88,{SD}	179,190,{SD}	308,339,{AK}	
8030_0_008ad3	450	265,447,{G}	7,41,{P}	376,399,{S}	
222816_0_000eea	402	84,114,{Q}	46,65,{Q}	
3661_0_00506e	491	101,108,{A}	186,220,{K}	97,100,{S}	
3476_0_005de1	294	173,183,{P}	
336983_0_000c1b	303	61,71,{A}	
3871_0_00158a	508	107,165,{K}	72,83,{K}	
150288_0_001a25	327	16,51,{G}	233,236,{Q}	
4558_0_00122b	253	16,27,{K}	
9258_0_0018dd	344	190,340,{G}	
3661_0_001a01	277	169,172,{P}	
7220_0_000e19	427	116,131,{G}	363,389,{G}	261,311,{P}	
192259_0_0019ff	314	268,295,{K}	
132113_0_001116	356	272,329,{G}	23,76,{Q}	
7539_0_002f45	343	194,339,{G}	
30455_0_000cf7	262	93,113,{E}	165,168,{Q}	
61853_0_002388	518	302,405,{G}	462,480,{S}	433,461,{G}	
9555_0_0030e8	378	211,374,{G}	
29078_0_0008db	378	211,374,{G}	
42514_0_0043b5	319	223,226,{Q}	
94835_0_0014f6	357	203,353,{G}	
42514_0_0018fa	307	59,104,{AK}	
8083_0_0019ad	333	193,329,{G}	
63459_0_009d0e	286	6,73,{S}	
51953_0_005adc	324	2,7,{A}	81,90,{E}	61,68,{A}	
3885_0_005b4c	306	11,49,{S}	158,161,{K}	
8010_0_000d4a	314	184,313,{G}	59,100,{AK}	
3476_0_0085b9	325	91,145,{E}	48,67,{S}	
9974_0_003bbc	373	195,360,{G}	361,366,{S}	
3885_0_00020c	467	32,64,{E}	67,74,{Q}	197,223,{S}	313,330,{Q}	
225117_0_003a9a	496	24,82,{E}	
1088818_0_00053d	310	293,308,{S}	
224129_0_00184c	359	336,355,{G}	
28532_0_006693	386	178,207,{K}	
91626_1_0011c8	320	254,317,{GR}	
72520_1_0007e3	296	48,71,{E}	90,93,{A}	
461836_1_00160f	458	399,434,{GR}	
145388_0_0015ed	328	127,143,{A}	269,314,{G}	259,265,{A}	123,126,{E}	86,105,{AK}	169,190,{AK}	
4232_0_00aec5	264	71,85,{E}	
644352_1_0025e1	499	438,491,{G}	218,243,{K}	192,216,{SD}	
105023_0_0050b3	316	222,225,{Q}	
708197_1_002fbe	516	317,321,{A}	456,507,{GR}	151,162,{SD}	135,149,{AK}	
1314672_1_0038a5	571	53,60,{S}	487,559,{GR}	83,119,{SD}	260,293,{AK}	65,81,{AK}	
39432_0_0039c6	372	195,359,{G}	360,365,{S}	
266149_1_001364	479	5,23,{SD}	
35883_0_00337b	621	361,424,{S}	233,239,{E}	601,620,{GR}	
4615_0_0010cc	406	9,24,{E}	156,163,{P}	
28532_0_000053	289	77,87,{E}	
123851_0_000566	393	243,374,{G}	
3871_0_000d3e	488	13,123,{E}	
566037_1_000d08	408	32,141,{S}	21,31,{A}	8,18,{K}	356,385,{GR}	
66656_0_003226	329	80,119,{E}	
5551_1_0017bb	293	264,292,{A}	4,23,{A}	
29729_0_003fa7	319	79,139,{E}	
3775_0_004c59	462	142,171,{K}	108,116,{K}	
60711_0_001f0e	378	211,374,{G}	
105231_0_002e2e	179	125,174,{GR}	
29073_0_00379c	373	195,360,{G}	361,366,{S}	
4098_0_005a8e	400	3,40,{K}	
619300_1_0002e3	414	3,19,{K}	361,396,{GR}	
1314783_1_001fdd	516	161,177,{A}	492,511,{GR}	
33119_0_007cf2	453	251,385,{G}	148,156,{G}	
29053_0_001f42	313	210,273,{G}	66,74,{A}	4,7,{Q}	
81972_0_00248c	409	13,25,{G}	
33119_0_00577c	266	168,174,{G}	157,160,{P}	
3711_0_007e78	307	30,49,{S}	3,24,{K}	197,203,{Q}	
7220_0_000d76	255	91,97,{A}	
412133_1_00e7d2	260	20,67,{P}	
5141_1_001024	428	367,420,{GR}	88,106,{SD}	
7994_0_0026ac	316	219,222,{Q}	
200316_0_0026f1	290	96,109,{E}	
436907_1_000753	437	362,414,{GR}	
73231_1_0002c6	505	305,346,{A}	441,495,{GR}	
75058_1_002d28	617	218,262,{S}	
42345_0_000a38	434	184,234,{A}	92,95,{A}	
81985_0_002964	318	12,21,{S}	175,188,{P}	
472368_0_003843	512	361,382,{Q}	249,265,{P}	
28532_0_0047ad	291	77,92,{E}	
4155_0_0068e9	294	81,89,{E}	22,69,{S}	
48699_0_003779	311	219,222,{Q}	
708187_1_002479	450	43,48,{E}	3,41,{K}	392,441,{GR}	49,66,{SD}	
42026_0_00166f	470	215,447,{P}	
3750_0_00164b	275	177,186,{G}	165,168,{P}	
3641_0_002e46	340	19,26,{A}	
1169540_1_00455c	455	350,385,{P}	386,396,{G}	
10047_0_00323e	304	61,71,{A}	
112090_1_0041cd	379	13,47,{A}	
1676925_0_002c2c	340	244,247,{Q}	
1658172_1_001d19	321	32,53,{A}	
158383_0_00228e	336	177,180,{P}	
10116_0_002be1	373	195,360,{G}	361,366,{S}	
63459_0_006a3f	289	2,7,{A}	81,112,{E}	
1524831_1_001aea	454	251,297,{A}	388,443,{GR}	
1130832_1_001f3c	333	280,330,{G}	13,33,{A}	
438503_0_0014ea	334	164,199,{G}	268,285,{G}	
658429_1_001672	544	428,454,{Q}	263,282,{GR}	
4572_0_003806	333	37,71,{A}	116,135,{G}	
1509407_1_000f79	528	329,340,{A}	471,509,{GR}	
166361_0_002db2	162	24,58,{S}	
2951_1_0051fd	339	310,313,{G}	
1519565_1_002fef	318	211,313,{G}	114,123,{G}	182,188,{A}	
447095_1_000484	514	314,362,{A}	450,504,{GR}	
13290_1_0007ba	313	269,308,{G}	17,73,{S}	
1049336_0_00365c	344	278,308,{G}	
7038_0_0031e1	329	189,327,{G}	161,183,{K}	
5963_1_001e96	537	384,387,{A}	482,525,{A}	
61853_0_0044dd	378	211,374,{G}	
1088818_0_0043a7	280	235,241,{A}	
3760_0_003ba0	469	203,222,{S}	315,320,{A}	53,71,{SD}	
253628_1_0005b6	435	426,431,{S}	
9986_0_000b61	337	169,189,{E}	
9233_0_002510	346	192,342,{G}	
13333_0_0035c0	441	73,85,{K}	
8022_0_007e27	333	194,329,{G}	
81985_0_00053b	422	317,339,{A}	
1034331_1_000ba8	396	21,28,{A}	8,18,{K}	352,373,{GR}	
22663_0_00188b	604	213,244,{E}	487,496,{G}	359,369,{P}	138,150,{A}	
5518_1_001f48	499	429,483,{G}	3,53,{K}	313,330,{A}	84,101,{AK}	130,150,{AK}	
3750_0_008280	386	129,148,{E}	
946125_1_002374	513	232,236,{E}	319,331,{A}	456,504,{GR}	187,231,{SD}	238,267,{AK}	
9733_0_004114	335	166,186,{E}	
7176_0_0040df	269	201,267,{K}	
1068625_1_000123	665	490,496,{P}	470,482,{S}	116,137,{A}	
51338_0_001964	373	195,360,{G}	361,366,{S}	
418985_0_00206a	339	176,197,{K}	
121759_1_000f64	600	515,535,{E}	16,26,{P}	
683840_1_000327	554	237,240,{E}	472,536,{GR}	241,274,{AK}	115,129,{SD}	90,113,{AK}	
28612_0_004c30	331	265,268,{G}	
436010_1_001aa4	335	267,334,{G}	13,53,{A}	94,100,{E}	
2020962_1_0009ad	473	391,450,{G}	
29029_0_003006	500	254,274,{Q}	7,15,{Q}	
28532_0_0046a7	444	98,152,{K}	
1664694_1_0010f6	516	126,135,{A}	454,507,{GR}	136,149,{SD}	
36911_1_0000b0	419	369,396,{GR}	
8496_0_0033bf	357	203,353,{G}	
1071378_1_0009b7	426	3,21,{K}	355,400,{GR}	
3983_0_000426	536	29,54,{S}	301,310,{P}	
9544_0_003324	101	61,71,{A}	
73231_1_001743	585	500,519,{E}	
2711_0_005181	275	2,8,{A}	
88015_0_001706	411	199,406,{G}	
3983_0_0060d3	391	220,226,{A}	373,389,{P}	
454923_0_000849	108	2,17,{S}	
51315_1_000d75	548	330,380,{A}	497,518,{Q}	9,28,{S}	451,465,{S}	232,245,{S}	521,539,{S}	
49451_0_0018e8	454	245,401,{G}	148,156,{G}	
348802_1_002432	498	289,316,{A}	426,489,{GR}	
985895_1_0014da	490	3,57,{K}	283,293,{A}	420,480,{GR}	97,115,{AK}	
1314670_1_0027e0	520	319,334,{A}	460,515,{GR}	244,260,{AK}	
4081_0_004527	285	9,20,{S}	171,181,{P}	
28532_0_002cb5	323	79,112,{E}	
3885_0_0000d9	317	6,29,{S}	78,97,{E}	262,268,{A}	2,5,{A}	
6183_0_001fc0	505	498,504,{Q}	414,462,{S}	373,398,{A}	
3726_0_0085f4	294	241,290,{K}	
946125_1_000b02	398	113,204,{G}	75,107,{S}	20,58,{S}	
28737_0_004af1	247	197,202,{Q}	204,238,{G}	78,115,{K}	
1043004_1_000861	303	234,293,{GR}	1,17,{SD}	
10093_0_003c50	311	195,306,{G}	
51240_0_005902	283	266,282,{E}	
5763_1_000fcd	236	34,42,{S}	
56313_0_002665	356	191,353,{G}	
206008_0_00610e	275	48,61,{A}	150,156,{P}	119,125,{A}	
9668_0_003d71	407	195,360,{G}	361,366,{S}	
299123_0_001cf4	352	198,348,{G}	
3218_0_002e2f	483	48,54,{K}	227,241,{K}	16,21,{A}	323,333,{A}	145,151,{K}	
1163406_1_000af9	488	424,477,{GR}	90,107,{AK}	
685588_1_002062	324	287,320,{G}	
1314771_1_0004a5	529	457,467,{S}	
51953_0_0060a5	820	200,210,{S}	287,290,{E}	756,799,{GR}	306,331,{SD}	
122368_1_000131	511	215,219,{E}	442,501,{GR}	109,123,{SD}	157,178,{AK}	91,108,{AK}	
7897_0_001959	368	195,365,{G}	
423536_1_002f74	260	232,240,{K}	
8496_0_004806	440	273,437,{G}	
3649_0_002106	277	71,95,{A}	2,6,{A}	
10093_0_004781	379	211,375,{G}	
9796_0_0033c7	333	164,184,{E}	
49451_0_006848	339	217,330,{G}	
429701_0_00718c	452	95,214,{E}	70,79,{S}	425,431,{P}	
78828_0_002317	686	104,147,{S}	385,414,{K}	609,673,{GR}	
225117_0_00065f	314	247,308,{P}	
3726_0_00500c	414	256,379,{G}	
71139_0_003d68	491	49,96,{E}	247,253,{Q}	24,35,{Q}	
93625_1_003a8c	533	194,228,{S}	460,522,{GR}	178,192,{AK}	
692275_1_0003a6	337	52,81,{E}	
307491_0_002181	339	200,301,{G}	6,21,{E}	
379532_0_000fb9	304	202,253,{G}	
683840_1_000173	387	105,122,{A}	76,95,{S}	225,235,{S}	289,325,{A}	
3900_0_004fd8	310	27,64,{S}	273,309,{E}	173,183,{P}	
35883_0_003346	438	282,298,{G}	
9755_0_0014e5	379	212,375,{G}	
70779_0_004156	373	198,201,{Q}	
9544_0_004195	355	194,307,{G}	308,313,{S}	
741276_1_000b22	339	143,158,{E}	
79684_0_000664	360	211,358,{G}	
3983_0_0024d8	334	81,153,{E}	
49451_0_002a07	289	2,10,{A}	11,56,{S}	
7950_0_004b85	339	195,335,{G}	
1432307_1_00148d	381	304,376,{G}	103,120,{G}	
36050_1_000664	504	3,54,{K}	319,336,{A}	435,486,{GR}	106,126,{SD}	132,152,{AK}	
1231657_1_002761	597	14,22,{A}	403,436,{G}	
9796_0_001660	373	195,360,{G}	361,366,{S}	
1169474_1_005ce3	470	179,185,{G}	
34638_0_00079c	299	179,184,{A}	96,128,{AK}	
8010_0_002ad2	404	189,298,{G}	
1420915_1_000ec6	298	6,22,{A}	277,295,{GR}	
75702_0_006ae8	276	72,97,{E}	27,53,{S}	
759273_1_0003a2	460	261,265,{A}	400,451,{GR}	110,122,{AK}	
54380_0_0026a2	262	93,113,{E}	165,168,{Q}	
1608454_0_009fc6	332	247,250,{Q}	
8897_0_000701	346	192,342,{G}	
60175_1_0016f5	529	459,517,{G}	247,273,{AK}	
63459_0_0040cf	317	6,33,{S}	2,5,{A}	
3900_0_009a7a	301	82,118,{E}	
42026_0_002b6b	385	69,94,{G}	316,330,{P}	
35722_1_000af5	311	59,62,{E}	245,310,{GR}	
688394_1_00271d	249	5,11,{K}	229,245,{K}	
90675_0_011a96	266	2,62,{S}	
37360_1_000ffc	557	99,108,{S}	128,157,{SD}	
8019_0_0061bb	334	194,330,{G}	
74649_0_0014c8	491	41,72,{E}	21,26,{Q}	
3649_0_003dbf	343	2,62,{S}	88,114,{E}	
35883_0_001241	352	88,116,{E}	
8036_0_001f22	279	55,94,{A}	
157072_1_000b5b	302	2,47,{S}	125,131,{A}	222,228,{A}	268,298,{AK}	
3750_0_0038d5	183	118,162,{G}	
158383_0_001f34	681	612,660,{GR}	
9925_0_001686	332	164,184,{E}	
933388_1_00050f	509	446,491,{G}	304,315,{A}	
73337_0_000669	302	61,71,{A}	
58331_0_004603	300	11,64,{S}	2,8,{A}	106,123,{E}	
3726_0_0092f3	207	48,69,{E}	
3656_0_0013fc	321	76,103,{E}	
27349_1_005168	680	303,325,{A}	589,662,{GR}	327,365,{SD}	
1049336_0_004bc9	183	11,22,{G}	
3726_0_004481	310	76,84,{E}	
9940_0_00125d	373	195,360,{G}	361,366,{S}	
9606_0_0016ba	305	61,71,{A}	
3760_0_002637	314	79,132,{E}	
121759_1_000510	492	434,482,{GR}	
240176_1_001a8e	569	509,558,{GR}	85,99,{AK}	
9668_0_003ccc	371	204,367,{G}	
22663_0_000cda	368	221,226,{A}	161,192,{A}	204,218,{Q}	269,297,{G}	
3775_0_003e83	230	7,17,{E}	34,40,{S}	
157072_1_0023e5	391	27,63,{A}	
322104_1_00038d	245	190,218,{G}	
756982_1_000e6a	648	552,560,{G}	
742152_1_0021ba	533	140,152,{S}	469,520,{GR}	100,138,{AK}	
90675_0_00ed84	642	97,120,{SD}	306,321,{SD}	
29730_0_001581	276	23,43,{S}	
9874_0_003bbb	379	211,375,{G}	
88036_0_0001b5	359	343,350,{G}	
158383_0_002093	283	2,9,{A}	270,282,{E}	171,181,{P}	
58331_0_0016ad	344	19,24,{S}	
412030_1_008e85	647	139,195,{Q}	317,362,{E}	118,133,{S}	
3711_0_00529e	807	670,674,{G}	451,457,{A}	103,109,{A}	277,283,{A}	475,491,{AK}	301,317,{AK}	127,143,{AK}	
1202772_1_000f5f	365	296,363,{P}	
573508_1_002297	510	135,151,{K}	460,499,{GR}	
73230_1_001e72	579	494,513,{E}	16,22,{P}	
3847_0_006e67	437	326,403,{G}	242,312,{G}	416,435,{P}	146,161,{A}	
857566_1_00062f	348	289,303,{G}	
246437_0_004bd2	373	195,360,{G}	361,366,{S}	
88015_0_000021	248	173,245,{G}	
158046_1_0007fc	490	435,484,{G}	3,59,{K}	294,335,{A}	
42514_0_000d40	326	233,236,{Q}	
80966_0_00434f	291	149,287,{G}	
10089_0_000741	379	211,375,{G}	
28743_0_001016	304	56,66,{A}	
4113_0_001f83	355	6,78,{K}	
13333_0_003074	288	89,103,{E}	105,108,{G}	
370354_1_000a01	219	47,53,{E}	
9978_0_0012b6	371	195,358,{G}	359,364,{S}	
127582_0_00114a	370	195,357,{G}	358,363,{S}	
8208_0_0033ce	311	181,265,{G}	290,310,{G}	60,66,{A}	
192259_0_003703	213	125,128,{S}	
46433_1_00069b	595	7,13,{K}	
63459_0_004459	289	2,7,{A}	
59463_0_000270	334	126,155,{K}	
4236_0_000cef	483	32,100,{E}	237,247,{P}	7,13,{S}	103,106,{G}	179,222,{K}	
3988_0_000fa8	434	350,432,{P}	
62698_0_0011e9	308	182,305,{G}	61,71,{A}	
9615_0_002044	239	93,113,{E}	
1169474_1_0061cb	557	322,327,{Q}	18,26,{A}	
30023_0_0018d6	400	200,396,{G}	
30521_0_000cf4	372	210,305,{G}	328,357,{G}	
4577_0_0056a3	647	607,622,{K}	
51337_0_004971	351	200,347,{G}	
5599_1_001661	328	57,121,{A}	
9978_0_001121	352	202,348,{G}	
306901_1_0024cb	475	409,470,{G}	82,101,{A}	130,145,{AK}	
10141_0_0047a9	377	211,373,{G}	
7425_0_000481	393	286,356,{G}	65,92,{Q}	373,383,{A}	
75366_0_006768	287	60,94,{A}	
4572_0_00219d	228	129,136,{G}	
6210_0_00151b	867	412,422,{S}	
10116_0_004cda	307	182,305,{G}	61,71,{A}	
109280_0_002ccb	305	180,304,{G}	
39947_0_0030ba	291	69,74,{E}	161,167,{P}	128,136,{A}	
42254_0_002020	162	61,71,{A}	
9615_0_00485a	378	211,374,{G}	
88036_0_0002d6	197	99,108,{G}	
8954_0_001f03	343	192,339,{G}	
9713_0_001ca9	378	211,374,{G}	
1170229_1_00024a	537	468,525,{G}	332,341,{A}	440,446,{A}	176,191,{SD}	
22663_0_00a368	411	148,163,{A}	
2004951_1_0025ed	502	282,347,{G}	416,436,{E}	
3885_0_006636	438	239,402,{G}	415,436,{P}	143,158,{A}	
57068_0_002bcf	378	213,375,{G}	
28588_0_000977	370	67,117,{G}	301,316,{G}	317,321,{P}	
130453_0_002071	399	285,366,{G}	264,272,{Q}	368,397,{P}	150,165,{A}	
1001937_1_000521	276	7,41,{A}	
44394_0_000cff	391	226,388,{G}	
8019_0_004f34	306	184,305,{G}	59,100,{AK}	
930089_1_000d73	489	3,57,{K}	288,296,{A}	422,479,{GR}	90,106,{AK}	
4113_0_001f7b	433	327,427,{G}	30,35,{Q}	40,57,{SD}	
1213857_1_00030a	471	409,452,{GR}	
61622_0_004126	301	61,71,{A}	
28743_0_000436	338	189,336,{G}	
3750_0_0072f8	432	245,399,{G}	
4100_0_008486	323	79,111,{E}	2,37,{S}	299,323,{S}	
1314670_1_001126	350	129,139,{A}	
174628_0_000335	419	374,418,{S}	
142615_0_0029c4	269	3,8,{A}	
90675_0_000f0c	282	3,76,{S}	
1519565_1_000fea	510	327,330,{A}	448,488,{GR}	79,96,{SD}	184,198,{SD}	217,236,{SD}	
1202772_1_002717	547	481,489,{A}	
39432_0_004c4f	351	338,344,{S}	
33119_0_001531	530	207,211,{A}	9,17,{A}	
4795_1_0058ff	536	483,531,{K}	306,329,{E}	465,480,{E}	
741276_1_000b10	518	434,503,{GR}	80,96,{SD}	114,126,{SD}	
3871_0_003cfc	496	30,79,{E}	437,494,{G}	21,26,{Q}	
42345_0_00196d	721	110,120,{S}	415,449,{K}	651,700,{GR}	196,209,{SD}	156,166,{SD}	
37293_0_001d2c	183	59,171,{G}	172,177,{S}	
4922_1_0008f5	363	315,345,{GR}	
4615_0_0036f7	276	78,85,{E}	170,173,{P}	
4577_0_001f96	521	484,495,{A}	496,520,{G}	
296587_0_001d70	216	80,86,{A}	
237631_1_0019a3	475	114,132,{A}	262,270,{A}	391,462,{GR}	133,164,{SD}	168,208,{AK}	
56857_0_0021e2	318	83,138,{E}	48,68,{S}	
75058_1_000027	1576	1109,1222,{Q}	436,456,{Q}	241,259,{Q}	1018,1025,{A}	397,425,{S}	1265,1273,{G}	143,152,{Q}	39,42,{Q}	
108931_0_00071c	348	193,345,{G}	
116153_0_001c77	324	223,310,{G}	
3661_0_00166a	435	399,404,{S}	
4232_0_00be9d	471	46,122,{E}	
90675_0_00fa5f	343	191,306,{G}	3,26,{K}	
30025_0_002d3d	437	364,399,{G}	298,304,{Q}	
1573173_1_0022d6	459	260,264,{A}	105,108,{E}	399,450,{GR}	91,104,{SD}	76,89,{AK}	
4097_0_003b96	363	323,357,{P}	
8010_0_0018a1	352	250,253,{Q}	
51953_0_00390c	333	46,56,{S}	
3661_0_001ffa	435	418,433,{P}	
125945_0_0034fd	500	7,18,{Q}	
51240_0_002bae	304	180,190,{P}	
7209_0_0015a3	231	44,54,{S}	
63057_0_000ad9	502	50,100,{E}	
74940_0_005b00	326	201,325,{G}	76,113,{A}	
80966_0_004352	365	223,361,{G}	
990650_1_0061bc	225	181,221,{GR}	
218851_0_004df1	281	158,161,{P}	
9915_0_00047c	379	211,375,{G}	
10116_0_0013ea	379	211,375,{G}	
30611_0_00048e	238	61,71,{A}	
181119_0_000973	352	198,348,{G}	
49451_0_006450	299	91,118,{E}	
35570_0_002913	506	266,311,{Q}	
206008_0_0014e0	265	58,76,{E}	169,174,{G}	155,158,{P}	
744533_1_000966	285	145,164,{E}	
1111077_1_00078c	516	453,500,{GR}	63,86,{SD}	127,143,{AK}	
90675_0_00ce7b	242	216,237,{G}	
7918_0_002d6f	372	220,366,{G}	138,163,{E}	
8502_0_000235	357	203,353,{G}	
9238_0_0016f1	326	214,324,{G}	89,114,{A}	
125878_0_003eb5	282	190,280,{G}	56,67,{A}	
1182541_1_001537	495	298,307,{A}	439,491,{GR}	
9258_0_002aa7	267	165,168,{Q}	
4100_0_0090d7	324	298,324,{S}	2,37,{S}	57,75,{S}	
78828_0_002f23	456	305,331,{A}	
41668_1_001f2e	286	90,107,{K}	
90675_0_00304e	290	171,174,{P}	
7245_0_00377c	747	304,312,{P}	372,383,{Q}	410,420,{Q}	
39966_1_003247	308	244,307,{GR}	
1169474_1_0062c7	701	694,701,{Q}	378,407,{P}	680,690,{P}	611,633,{G}	
3702_0_00226c	347	36,54,{S}	3,29,{K}	208,217,{Q}	30,33,{Q}	139,167,{K}	
112090_1_0015e2	321	128,132,{P}	
212818_1_0016c4	490	287,296,{A}	426,473,{GR}	
4081_0_002423	470	322,441,{G}	37,53,{S}	135,162,{AK}	
7244_0_002932	474	11,32,{E}	
56086_0_0019ff	362	183,360,{G}	
6565_0_000974	399	240,396,{G}	215,237,{K}	
535722_1_000deb	304	276,303,{A}	
308745_1_000a8e	502	3,58,{K}	446,483,{GR}	
51240_0_00162e	428	81,86,{S}	
56408_1_000666	437	5,18,{K}	375,415,{GR}	
3218_0_002989	431	209,234,{A}	
381198_0_0005c2	390	226,387,{G}	
8208_0_000c8e	368	269,272,{Q}	
66656_0_006109	775	72,124,{S}	191,199,{S}	336,346,{S}	152,167,{SD}	
59538_0_003345	359	210,292,{G}	315,344,{G}	
5949_1_000bad	709	521,530,{G}	585,588,{Q}	397,451,{GR}	
663331_1_000966	479	90,102,{S}	78,88,{A}	426,469,{GR}	
691883_0_0000db	399	304,392,{G}	177,186,{A}	4,27,{K}	94,98,{E}	32,93,{SD}	
185453_0_0026a9	299	61,71,{A}	
9994_0_002179	171	61,71,{A}	
885580_0_0001b6	426	274,380,{G}	
3988_0_0017aa	278	9,50,{S}	261,277,{E}	163,169,{P}	
67767_0_0019c1	223	7,24,{Q}	
9749_0_001c21	416	49,65,{S}	
482537_0_0005fc	169	109,165,{G}	
5759_1_000487	219	47,53,{E}	
1245748_1_000e37	526	3,57,{K}	326,335,{A}	462,507,{GR}	219,243,{SD}	
50452_0_002687	331	171,174,{P}	
1081102_1_0022b5	314	14,90,{A}	69,108,{E}	307,313,{S}	
176275_1_00088b	450	401,441,{GR}	
196109_1_000917	273	7,30,{A}	46,64,{A}	
307959_0_000a94	313	219,222,{Q}	
658429_1_0012ef	447	241,290,{A}	381,436,{GR}	
1088818_0_004174	446	13,52,{E}	
3649_0_004152	471	146,175,{K}	137,144,{G}	
4555_0_0030c8	465	12,42,{A}	
4155_0_0028c4	617	543,595,{GR}	181,203,{AK}	204,247,{SD}	69,83,{SD}	111,128,{AK}	167,179,{SD}	146,164,{AK}	
1081108_1_001229	413	323,407,{G}	165,168,{E}	
10090_0_003987	332	34,43,{A}	
4155_0_000793	282	71,103,{E}	28,54,{S}	
591936_0_0043b0	332	164,184,{E}	
62698_0_002298	378	211,374,{G}	
913774_1_000def	561	445,457,{Q}	
554155_1_000561	471	2,48,{K}	421,460,{GR}	
35883_0_000bd0	436	9,31,{A}	
4795_1_000248	491	98,107,{S}	9,18,{S}	289,299,{A}	140,143,{E}	411,471,{GR}	129,139,{SD}	
71139_0_002c5d	303	187,197,{P}	
328815_0_001374	391	226,388,{G}	
9531_0_0021c6	320	195,258,{G}	
101020_0_004c87	379	238,277,{G}	284,293,{A}	
51953_0_0057c5	501	367,418,{A}	31,38,{A}	300,315,{A}	
113540_0_0033b5	348	3,65,{E}	45,51,{A}	254,257,{Q}	
4232_0_00a84a	324	73,105,{E}	293,319,{S}	
3562_0_0025a8	363	4,30,{Q}	
104259_1_00171c	372	32,79,{S}	353,358,{E}	
1209926_1_0014a6	478	396,469,{GR}	
981085_0_0054c9	416	390,414,{P}	384,387,{S}	17,20,{A}	
310752_0_000c47	333	40,51,{A}	164,184,{E}	
299123_0_00362d	346	177,197,{E}	249,252,{Q}	
51240_0_006773	483	247,257,{P}	
29760_0_002592	463	19,51,{E}	306,313,{Q}	14,17,{P}	
3750_0_00aef7	488	25,68,{E}	214,237,{A}	
1169540_1_001d7d	338	256,276,{S}	
9691_0_003305	373	195,360,{G}	361,366,{S}	
3914_0_000463	785	25,77,{E}	763,778,{G}	130,138,{E}	547,566,{E}	
181119_0_001730	345	176,196,{E}	248,251,{Q}	
3562_0_0057bb	279	3,67,{S}	168,171,{P}	
33119_0_00266e	290	3,48,{S}	64,80,{E}	
9601_0_0003b3	277	175,273,{G}	
1365886_1_0004f4	514	462,491,{GR}	
9668_0_002332	263	93,113,{E}	165,168,{Q}	
51337_0_004972	351	200,347,{G}	
3711_0_007ea4	646	496,500,{G}	19,54,{S}	
4113_0_005b2a	284	9,46,{S}	169,179,{P}	
403677_1_000d92	286	258,286,{K}	
48697_1_00198c	466	456,466,{G}	320,329,{A}	
717646_1_001f5f	253	194,244,{GR}	
5932_1_001913	453	146,156,{S}	
665024_1_000e89	325	64,113,{A}	
771870_1_002572	537	32,51,{S}	
45235_1_000979	566	480,500,{E}	
4100_0_005e96	341	218,297,{G}	
50452_0_000031	277	11,67,{S}	
8019_0_004f43	299	182,298,{G}	57,94,{A}	
81985_0_006274	320	142,151,{S}	
888268_0_00375f	287	162,168,{P}	131,137,{A}	
7950_0_00078a	366	196,363,{G}	318,321,{S}	
65357_1_001b45	437	418,425,{K}	317,339,{S}	
3847_0_00b331	289	2,10,{A}	11,30,{S}	
3900_0_00505d	335	2,13,{K}	237,240,{G}	
296543_1_000095	341	313,340,{G}	306,312,{Q}	
9646_0_002d5c	261	93,113,{E}	
71139_0_004353	457	257,423,{G}	
9986_0_0022c2	352	202,348,{G}	
222816_0_000e8d	370	52,82,{Q}	14,33,{Q}	
8083_0_005564	301	60,94,{A}	
4236_0_005ebf	289	2,11,{A}	14,50,{S}	
214687_0_0051d8	434	69,74,{G}	
4155_0_000ae5	279	2,11,{A}	
65357_1_0005ad	338	35,42,{S}	78,91,{K}	
73337_0_001e04	333	164,184,{E}	
441894_0_000254	406	231,403,{G}	
4100_0_008d43	402	85,112,{E}	
564608_0_001060	287	148,158,{A}	184,189,{A}	
339724_1_001b4a	585	500,519,{E}	
43179_0_00114f	304	177,253,{G}	274,300,{G}	
200316_0_002f7c	324	79,112,{E}	300,324,{S}	13,19,{S}	59,75,{S}	
237561_1_0004f3	400	362,370,{G}	
9994_0_004fb7	354	187,350,{G}	
3847_0_0060fd	748	665,730,{GR}	307,322,{SD}	
89462_0_0032f1	369	211,300,{G}	336,356,{G}	
4155_0_004a1a	481	156,179,{G}	
5127_1_002ee2	499	437,478,{GR}	126,147,{AK}	
3661_0_0001f4	435	240,373,{G}	375,404,{S}	407,433,{P}	311,331,{S}	
8187_0_004076	322	228,232,{Q}	
1047168_1_001ca8	507	433,498,{GR}	
9974_0_002c9e	255	182,252,{G}	61,71,{A}	
423536_1_00026b	297	229,292,{G}	216,221,{P}	
4236_0_00504e	278	73,100,{E}	39,67,{S}	
1169540_1_00291e	577	268,289,{G}	305,317,{A}	
32536_0_000688	360	193,356,{G}	
37682_0_008851	285	127,136,{A}	160,166,{P}	
291302_0_003827	373	195,360,{G}	361,366,{S}	
403677_1_0021b3	528	489,525,{K}	312,345,{E}	
578459_1_00033d	310	221,298,{GR}	5,27,{AK}	
90675_0_00a4ac	228	33,52,{K}	
7375_0_001c1e	331	215,320,{P}	
645133_1_000531	474	280,284,{A}	419,465,{GR}	108,117,{SD}	
1460663_1_003729	477	125,140,{A}	109,120,{S}	88,106,{A}	277,286,{A}	411,468,{GR}	
133434_0_001412	1272	447,512,{G}	23,52,{E}	1116,1270,{GR}	535,587,{GR}	
27334_1_002a60	495	424,476,{G}	289,298,{A}	396,402,{A}	
43700_0_00279b	294	60,66,{A}	
660122_1_0003e6	507	327,344,{A}	89,104,{K}	443,489,{GR}	135,154,{AK}	
37682_0_008d2e	509	8,20,{A}	
66656_0_0007d8	284	11,52,{S}	169,179,{P}	
4097_0_004ff8	288	11,56,{S}	2,10,{A}	
113540_0_003c37	337	58,63,{G}	241,244,{Q}	
47790_0_001cd6	319	253,318,{G}	130,174,{G}	
158383_0_002f49	282	6,47,{S}	152,155,{A}	175,178,{P}	
423536_1_003a0a	298	8,18,{Q}	246,249,{G}	
85066_0_001f33	391	226,388,{G}	
225117_0_005fd0	496	24,82,{E}	
3827_0_003021	297	85,113,{E}	
8996_0_00082b	352	198,348,{G}	
930992_1_00212e	548	473,533,{GR}	
62625_0_000411	338	176,197,{K}	
9361_0_004b46	376	211,372,{G}	
4097_0_004b8a	487	343,363,{Q}	471,486,{G}	
9798_0_0017ea	349	204,345,{G}	
181874_1_0027fd	547	253,263,{A}	479,536,{GR}	
37001_0_0005a7	315	38,92,{G}	
15368_0_003478	305	2,38,{A}	
3218_0_002a34	580	394,419,{G}	503,564,{GR}	66,87,{AK}	104,120,{AK}	
8355_0_006fc6	385	207,382,{G}	
1245769_1_000dc6	468	30,212,{S}	85,93,{A}	3,26,{K}	67,84,{K}	
667725_0_00252d	542	154,180,{S}	497,532,{G}	253,282,{SD}	24,87,{SD}	209,227,{SD}	114,132,{SD}	185,208,{AK}	
9407_0_0023f1	233	208,221,{A}	
120017_1_000f57	452	101,108,{A}	327,338,{A}	228,236,{A}	357,433,{GR}	
188344_0_0035b6	339	188,335,{G}	
554065_0_0009e1	521	436,514,{GR}	
4113_0_00307e	302	31,56,{S}	105,121,{E}	
37003_0_001fca	298	60,94,{A}	
74649_0_004f13	181	6,30,{S}	
118200_0_002d47	374	213,371,{G}	
15368_0_003517	606	99,109,{S}	525,585,{GR}	114,134,{AK}	
1095630_1_0045dc	510	66,85,{S}	310,321,{A}	38,61,{K}	450,501,{GR}	203,227,{SD}	176,200,{AK}	
1088818_0_001ece	303	20,59,{A}	
43151_0_000535	314	10,32,{S}	95,101,{S}	
1026970_0_001366	292	61,71,{A}	
3775_0_007dd8	456	32,62,{E}	
3726_0_009c01	288	28,77,{S}	
9874_0_001ef4	352	184,348,{G}	
90675_0_01170d	288	4,22,{S}	
717982_1_0031a5	255	111,146,{A}	
230844_0_0012a5	252	61,71,{A}	
418985_0_0033ff	302	266,271,{A}	40,53,{A}	183,215,{AK}	
307658_0_002016	328	18,114,{Q}	
1382522_1_000be0	492	434,472,{G}	
154538_1_000666	574	214,222,{S}	164,180,{A}	498,563,{GR}	183,196,{SD}	226,251,{AK}	
7227_0_002f19	364	302,309,{P}	32,50,{S}	
7397_0_000050	369	92,146,{G}	42,86,{S}	
15368_0_00027d	255	17,28,{K}	
4432_0_0010ba	451	10,81,{E}	
142615_0_000af7	374	4,12,{S}	317,350,{G}	
9793_0_0000e8	373	195,360,{G}	361,366,{S}	
3750_0_00129e	276	118,269,{G}	
15368_0_0031aa	334	305,308,{K}	
3983_0_005268	334	48,67,{S}	
3885_0_001641	290	160,173,{P}	17,45,{S}	256,289,{E}	
4432_0_00139d	293	90,96,{E}	
42890_1_000585	204	32,99,{Q}	
246437_0_001e21	379	211,375,{G}	
62698_0_00378b	355	189,351,{G}	
33119_0_003d5a	259	217,245,{P}	
4577_0_0014a9	264	19,63,{A}	160,174,{P}	
576137_1_003ce0	519	320,330,{A}	455,510,{GR}	115,160,{SD}	164,195,{AK}	235,259,{AK}	
117179_1_0018b2	483	391,465,{GR}	70,102,{AK}	
3750_0_000267	407	131,146,{S}	
29031_0_00146d	207	61,69,{S}	
502779_1_00058a	498	3,53,{K}	442,488,{GR}	
90675_0_0001c1	686	179,193,{SD}	
33119_0_004ac1	627	302,307,{K}	551,608,{GR}	214,230,{SD}	
3641_0_003d1e	429	246,368,{G}	393,398,{S}	412,427,{P}	
936435_1_000b24	298	15,51,{S}	
984486_1_001520	406	328,385,{GR}	
109478_0_002233	373	195,360,{G}	361,366,{S}	
7493_0_001855	371	48,73,{Q}	
35883_0_00085a	296	185,188,{P}	
28532_0_000548	480	235,241,{A}	19,34,{Q}	
1041015_0_002a97	731	304,312,{P}	372,383,{Q}	414,419,{Q}	
932674_0_002455	348	197,344,{G}	
56857_0_000d09	273	167,170,{P}	
28377_0_000b2f	309	57,82,{A}	
7200_0_001ed4	431	217,225,{S}	65,73,{S}	
90675_0_0079f7	357	205,306,{G}	36,53,{S}	3,26,{K}	
3726_0_00218e	135	77,110,{GR}	
3983_0_00060b	494	57,92,{E}	260,266,{P}	
49451_0_002085	402	3,41,{K}	
3726_0_005eb1	235	10,16,{S}	208,231,{K}	18,24,{A}	
8153_0_000f0e	290	60,66,{A}	
45351_0_003375	607	339,360,{K}	556,588,{GR}	447,470,{GR}	
637379_1_000b83	452	369,435,{G}	9,18,{G}	211,214,{G}	87,125,{GR}	
38654_0_002202	262	93,113,{E}	165,168,{Q}	
66656_0_0035b3	289	76,79,{Q}	
142615_0_00381f	276	73,79,{E}	
3885_0_004059	275	22,81,{S}	179,182,{G}	
1427455_1_00058f	453	3,29,{K}	
61853_0_0006fe	306	61,71,{A}	
4577_0_000b46	275	32,61,{A}	
63057_0_001639	453	250,419,{G}	421,425,{S}	151,167,{A}	
93969_1_00052b	755	281,298,{S}	209,226,{S}	388,405,{S}	137,154,{S}	461,498,{S}	318,333,{S}	353,368,{S}	174,189,{S}	246,261,{S}	425,439,{S}	106,117,{S}	717,730,{G}	76,84,{S}	39,61,{K}	88,104,{AK}	22,34,{SD}	
6526_0_001865	356	239,353,{G}	5,50,{G}	
4098_0_005967	319	79,138,{E}	
230844_0_004d5a	325	308,318,{S}	
110365_1_0016c2	369	235,304,{G}	
8364_0_002bcb	350	192,346,{G}	
7574_0_0053f6	377	281,376,{G}	86,178,{G}	
1095629_1_000741	517	436,502,{GR}	183,209,{SD}	
3661_0_006074	503	199,233,{K}	110,113,{S}	114,117,{A}	
9595_0_0015ea	332	164,184,{E}	
215358_0_00265f	330	41,78,{G}	128,157,{K}	
9938_0_001539	410	200,360,{G}	361,366,{S}	
64793_0_002354	298	136,156,{Q}	77,103,{Q}	111,119,{S}	
515849_1_0009be	459	400,454,{G}	290,305,{A}	108,123,{SD}	
4097_0_006b01	324	300,324,{S}	59,75,{S}	
3726_0_00a186	281	28,77,{S}	
57577_0_006466	304	296,303,{S}	
4100_0_007ef7	292	176,203,{G}	
8255_0_0047ab	360	260,263,{Q}	
225400_0_000cc9	373	195,360,{G}	361,366,{S}	
38654_0_003d07	417	250,414,{G}	
3983_0_006388	283	16,44,{S}	197,231,{S}	238,244,{A}	
1841481_0_001d14	369	227,365,{G}	
56857_0_003f9d	293	173,176,{K}	
81972_0_002a73	648	247,256,{S}	163,173,{SD}	125,135,{SD}	
7918_0_00194e	180	60,94,{A}	
8969_0_003099	339	188,335,{G}	
3750_0_006558	450	404,447,{GR}	128,150,{AK}	87,106,{AK}	
1173061_1_001144	411	3,32,{K}	344,400,{GR}	
104688_0_0002e0	351	299,313,{G}	67,115,{G}	314,318,{P}	
30019_0_002fba	378	307,322,{P}	
361077_1_000f29	343	266,336,{G}	
9568_0_0031ae	320	307,313,{S}	
30025_0_001a84	393	200,389,{G}	
9258_0_004d1a	270	173,268,{G}	52,62,{A}	
8030_0_00899d	333	194,329,{G}	
45351_0_003338	305	230,290,{A}	203,209,{A}	199,202,{Q}	
2070412_1_00279f	520	320,335,{A}	460,508,{GR}	
29073_0_00073a	244	195,220,{G}	
7998_0_003252	382	195,379,{G}	
44394_0_000448	352	198,348,{G}	
29030_0_002f2c	275	33,48,{G}	105,108,{A}	
4558_0_0011cb	262	24,62,{A}	65,81,{E}	160,166,{P}	
5963_1_0017f4	811	763,768,{G}	
8355_0_002843	308	272,306,{G}	63,73,{A}	
268505_1_000a11	534	207,221,{S}	476,525,{GR}	135,179,{SD}	255,285,{AK}	
1069680_1_000c12	761	3,67,{K}	483,519,{K}	235,265,{K}	
8187_0_0032a5	296	60,66,{A}	
7994_0_00290f	374	193,371,{G}	
4781_1_002221	284	38,73,{E}	256,284,{K}	
35019_0_001fe6	314	17,26,{A}	276,279,{Q}	166,195,{K}	281,295,{GR}	
9713_0_001ec1	309	182,306,{G}	61,71,{A}	
1052685_1_0029ba	556	352,362,{A}	489,544,{GR}	195,217,{AK}	
9544_0_005250	265	133,169,{G}	
981085_0_00561b	483	28,97,{E}	19,24,{Q}	9,12,{S}	
130453_0_002167	680	609,662,{GR}	
51240_0_00108d	301	17,85,{S}	
185453_0_00329d	370	195,357,{G}	358,363,{S}	
1157616_1_001618	524	467,515,{GR}	172,186,{AK}	
9555_0_0018a6	303	61,71,{A}	
1720309_0_001597	361	286,295,{A}	196,199,{Q}	
130453_0_004abe	469	29,62,{E}	326,336,{G}	
8996_0_00177d	391	226,388,{G}	
52586_1_0017fb	290	28,56,{S}	
4113_0_005948	498	17,123,{E}	238,250,{P}	
37682_0_009725	572	493,551,{GR}	262,276,{SD}	209,227,{AK}	230,240,{SD}	
4533_0_00178a	261	61,80,{E}	
3885_0_006a6a	693	64,73,{S}	617,674,{GR}	
286706_0_000ecf	308	189,303,{G}	
33119_0_006c0b	260	74,113,{E}	
3900_0_0053ee	304	28,48,{S}	
66656_0_007585	240	141,144,{A}	
1381753_1_002f48	587	506,568,{GR}	
9209_0_00204a	314	149,311,{G}	
200316_0_0045ac	286	8,21,{S}	172,181,{P}	
379532_0_001de0	303	61,71,{A}	
130453_0_006db9	292	8,14,{S}	
58331_0_006100	329	42,82,{S}	180,189,{P}	
179993_1_00161a	509	433,493,{G}	3,52,{K}	317,334,{A}	106,128,{SD}	132,152,{AK}	87,104,{AK}	169,179,{AK}	
1068625_1_0013b6	365	221,246,{S}	355,359,{Q}	
5804_1_001390	777	111,122,{A}	606,610,{Q}	457,461,{A}	12,20,{S}	160,166,{S}	711,751,{GR}	234,243,{SD}	274,282,{SD}	197,208,{SD}	
914237_1_001314	394	255,265,{A}	115,195,{GR}	
3649_0_00115e	429	243,366,{G}	357,371,{A}	412,427,{P}	
15368_0_002b68	378	15,24,{P}	
94827_0_00196a	262	93,113,{E}	165,168,{Q}	
90675_0_00b8c9	298	3,58,{S}	
145388_0_0040d9	312	29,33,{A}	279,300,{A}	
4182_0_004a14	277	63,73,{E}	40,62,{S}	
6185_0_00012f	955	231,248,{S}	362,365,{S}	829,865,{S}	677,693,{G}	
9615_0_00203b	310	182,307,{G}	61,71,{A}	
30025_0_002bd8	465	395,410,{G}	80,87,{Q}	
7282_0_0036da	404	347,378,{A}	
59538_0_000c1e	368	211,281,{G}	335,355,{G}	
51953_0_003b53	301	185,192,{P}	4,16,{P}	
7395_0_002169	376	327,359,{E}	
9483_0_0015bd	281	195,258,{G}	
423536_1_004315	224	118,129,{A}	79,114,{P}	
3702_0_003ae7	597	110,131,{K}	79,89,{K}	
981085_0_00522c	296	194,207,{G}	
80972_0_00383c	299	60,66,{A}	
55661_0_000c4a	386	221,383,{G}	
41447_0_000fb4	335	193,331,{G}	
1480154_0_002ac3	1153	323,387,{G}	121,143,{G}	775,794,{G}	230,239,{G}	23,36,{G}	577,589,{G}	1005,1017,{G}	
8036_0_0000c4	371	189,368,{G}	315,320,{S}	286,295,{S}	
1442368_1_002607	528	322,331,{A}	461,519,{GR}	
4232_0_001526	443	28,96,{E}	206,215,{P}	
4098_0_0033ba	489	345,365,{Q}	
8469_0_0003bb	289	57,82,{A}	
412030_1_006f11	232	198,214,{K}	
4081_0_002228	278	9,39,{S}	163,173,{P}	
51953_0_006028	686	109,119,{S}	197,200,{E}	626,665,{GR}	152,165,{SD}	
294128_0_0020de	577	115,120,{E}	
74940_0_005dca	406	189,403,{G}	
695850_1_002c7e	303	269,300,{K}	2,13,{SD}	
125945_0_000ca0	731	304,312,{P}	372,383,{Q}	
39966_1_002c5e	577	494,566,{GR}	280,304,{AK}	124,146,{AK}	
419612_0_002504	376	209,375,{G}	
72520_1_00037e	686	626,635,{S}	519,541,{S}	15,23,{A}	34,40,{Q}	622,625,{P}	
1608454_0_001b18	341	196,340,{G}	
573729_1_0003a1	534	484,526,{GR}	94,109,{AK}	
1126212_1_000295	345	126,141,{A}	92,102,{S}	
4432_0_0024cb	404	5,27,{K}	
29655_0_001d37	683	41,100,{K}	260,268,{S}	309,321,{S}	335,372,{K}	611,662,{GR}	
3726_0_004800	664	21,48,{S}	518,521,{G}	
9925_0_0003dc	380	211,376,{G}	
22663_0_002ca7	276	73,86,{E}	
67593_1_000810	197	115,175,{GR}	
4565_0_025681	285	103,167,{K}	7,60,{S}	
32507_0_0043de	301	60,94,{A}	
8954_0_003342	240	180,238,{G}	
33119_0_007c63	620	62,94,{AK}	
93759_0_0027ff	280	158,163,{K}	165,174,{P}	72,78,{E}	
7159_0_002a82	285	10,75,{S}	
4113_0_00353c	284	170,180,{P}	
3827_0_003b7d	615	65,74,{S}	546,594,{GR}	174,187,{SD}	
1357716_1_0013e3	473	398,461,{G}	266,274,{A}	3,52,{AK}	
9685_0_0012fa	336	186,334,{G}	
218851_0_001ae8	504	108,115,{E}	359,401,{G}	
47790_0_001253	525	138,143,{E}	441,516,{GR}	70,129,{AK}	146,165,{AK}	
1077348_1_00047e	586	382,390,{A}	516,574,{GR}	285,322,{AK}	74,92,{AK}	263,281,{SD}	94,107,{SD}	
52644_0_000284	472	297,469,{G}	
132908_0_00173c	332	164,184,{E}	
56723_0_0059bd	568	231,267,{K}	368,394,{K}	
9407_0_002356	380	211,376,{G}	
7274_0_001325	446	270,290,{G}	
279965_0_0022dd	386	221,383,{G}	
1268274_1_0008c2	605	232,259,{K}	413,426,{A}	552,596,{GR}	263,291,{SD}	
146911_0_002ee8	360	209,356,{G}	
59538_0_00552f	380	211,376,{G}	
51338_0_001d32	311	182,308,{G}	242,285,{S}	61,71,{A}	
423536_1_000dcf	53	19,45,{A}	
3711_0_003ee8	83	3,6,{S}	
35570_0_002f14	328	215,315,{P}	
105023_0_000288	299	56,94,{A}	
42026_0_0016ef	446	86,94,{Q}	
6210_0_001963	556	340,350,{A}	436,440,{Q}	
22663_0_00995a	433	410,415,{A}	
321146_1_000cad	541	262,289,{K}	372,388,{Q}	480,532,{GR}	
5627_1_00143a	312	121,137,{E}	
66656_0_004102	336	273,334,{G}	132,161,{K}	34,47,{P}	3,23,{K}	
9691_0_000282	378	211,374,{G}	
93759_0_003fc0	493	335,344,{G}	234,244,{P}	
4100_0_006a58	254	2,10,{A}	11,56,{S}	
42254_0_0029c8	331	196,242,{G}	278,326,{GR}	
447093_1_00160f	470	280,289,{A}	146,151,{A}	416,460,{GR}	
6526_0_004d4f	305	8,29,{G}	
9031_0_0020a7	391	226,388,{G}	
74533_0_000da0	229	131,186,{GR}	
4686_0_003a9e	908	776,844,{GR}	235,248,{SD}	270,282,{SD}	
7994_0_0040d3	349	235,238,{Q}	
7274_0_0008ed	957	364,419,{Q}	572,627,{Q}	814,867,{Q}	694,747,{Q}	
454130_1_002be9	513	86,98,{K}	308,316,{A}	450,494,{GR}	
50402_0_000bc4	346	192,342,{G}	
472368_0_0036e4	332	155,158,{S}	
7245_0_002651	256	94,97,{A}	
3711_0_00263b	313	72,104,{E}	
3821_0_0017ef	778	23,64,{K}	152,161,{S}	67,75,{S}	128,149,{K}	703,756,{GR}	109,123,{SD}	
59538_0_005cd5	347	212,298,{G}	326,346,{G}	
4039_0_000910	398	353,397,{GR}	3,68,{AK}	
93759_0_0036d5	296	41,53,{S}	2,8,{A}	
329046_1_002cc3	212	168,204,{G}	27,33,{A}	52,76,{GR}	
8897_0_001506	386	221,383,{G}	
741705_1_003099	317	3,35,{A}	45,48,{S}	159,182,{GR}	
1231657_1_0006b2	327	69,81,{S}	8,14,{A}	
52612_0_000daf	282	206,282,{GR}	
143948_0_002649	298	194,288,{G}	
574566_0_000b7d	119	52,59,{A}	
3847_0_005752	282	88,102,{E}	2,10,{A}	11,30,{S}	
90262_1_0028bb	324	280,323,{GR}	
1737458_0_0049a1	273	36,42,{P}	240,254,{P}	
8839_0_002129	348	194,344,{G}	
75366_0_0034de	298	60,94,{A}	
5480_1_0011f4	475	51,84,{S}	421,448,{G}	141,193,{SD}	
100787_1_002351	478	409,469,{GR}	
412030_1_0031ba	601	301,307,{P}	43,46,{Q}	37,40,{P}	113,116,{P}	526,577,{GR}	
218851_0_0012e0	468	10,21,{P}	411,426,{S}	
112090_1_00298e	487	271,279,{A}	172,179,{S}	192,216,{A}	390,467,{GR}	153,168,{AK}	
7209_0_0018e6	406	10,17,{E}	
7260_0_002ab2	443	395,430,{A}	
214687_0_00671c	326	302,325,{S}	
326968_0_0050fc	448	243,389,{G}	390,419,{S}	428,446,{P}	
7220_0_000e18	392	200,388,{G}	
8469_0_001b4d	390	213,387,{G}	
1608454_0_001bd9	378	216,375,{G}	
4686_0_003e59	276	64,74,{E}	180,185,{G}	
1257118_1_000850	425	362,411,{GR}	71,86,{AK}	
32507_0_0016bf	334	193,330,{G}	
81985_0_005b9c	247	220,240,{K}	
89399_0_001cf0	380	211,376,{G}	
187382_0_000a3c	262	93,113,{E}	165,168,{Q}	
35525_0_003341	470	392,420,{G}	179,201,{S}	
9601_0_000b31	377	211,373,{G}	
29078_0_002649	222	209,215,{S}	
401625_1_0011c0	599	316,356,{A}	187,201,{A}	109,113,{P}	227,255,{AK}	
29088_0_004118	330	164,184,{E}	
9531_0_0031b4	320	307,316,{S}	
1480154_0_004108	387	369,386,{G}	
3871_0_004668	303	175,178,{P}	
1519565_1_004f8f	324	75,94,{K}	181,189,{A}	
5627_1_0033fc	527	446,514,{GR}	75,90,{AK}	
218467_0_001b06	330	161,196,{K}	
5949_1_00079b	562	387,413,{G}	292,302,{E}	495,544,{GR}	243,257,{AK}	128,137,{SD}	
158383_0_002198	156	2,9,{A}	
379532_0_001a04	211	186,210,{G}	
4039_0_007780	577	146,203,{K}	505,549,{G}	
7209_0_000469	344	212,343,{G}	
765867_1_0000ca	585	271,291,{A}	
46433_1_0073b2	273	7,13,{K}	255,261,{A}	
198806_0_001c78	312	182,310,{G}	57,82,{A}	
3726_0_003218	323	79,95,{E}	
2880_1_003258	351	54,62,{E}	
4097_0_007e89	291	96,110,{E}	
3847_0_005d88	394	83,114,{K}	330,362,{S}	
4232_0_009957	292	21,89,{S}	75,79,{A}	
307959_0_0021be	286	60,94,{A}	
1047168_1_000d5d	1179	66,76,{A}	
1622147_1_000c01	542	263,282,{GR}	
4558_0_00165e	338	63,91,{E}	57,61,{A}	289,295,{P}	2,18,{A}	
1423351_1_00190c	534	166,222,{A}	47,57,{S}	61,84,{A}	193,201,{S}	460,523,{GR}	3,36,{AK}	85,125,{SD}	223,242,{SD}	149,162,{SD}	128,148,{AK}	
3847_0_001fcd	305	2,57,{S}	91,123,{E}	
502779_1_00145e	596	511,531,{E}	16,26,{P}	
52644_0_002f51	305	182,303,{G}	57,82,{A}	
52612_0_0003da	393	113,142,{K}	64,70,{K}	339,390,{GR}	
109280_0_00413c	329	189,327,{G}	
4232_0_008c5e	225	51,68,{G}	
291302_0_000076	375	211,371,{G}	
3673_0_002a17	279	165,175,{P}	257,278,{E}	
4565_0_012069	282	100,105,{E}	
58331_0_002113	498	424,489,{GR}	
290292_1_0021d5	489	429,479,{GR}	
80966_0_004ee3	294	60,94,{A}	
78828_0_002d85	437	365,396,{G}	344,353,{A}	
3871_0_001f4d	325	80,111,{E}	301,324,{S}	270,299,{A}	
51316_1_00072b	786	69,89,{A}	111,121,{A}	614,618,{Q}	159,166,{S}	12,20,{S}	92,97,{S}	167,170,{E}	45,48,{P}	719,760,{GR}	408,432,{AK}	27,44,{AK}	49,59,{SD}	433,446,{SD}	318,326,{SD}	
321614_1_00052d	451	247,257,{A}	381,441,{GR}	169,193,{AK}	
609295_0_00135d	331	80,93,{Q}	
13333_0_00047b	306	81,127,{E}	
1266660_1_0003ef	468	93,214,{S}	3,22,{K}	133,141,{A}	26,74,{SD}	
3900_0_0030c1	349	2,12,{K}	
3914_0_001309	272	179,183,{G}	
9739_0_000853	302	61,71,{A}	
4097_0_00e584	342	219,312,{G}	
429701_0_001137	303	12,59,{S}	
9793_0_0042f5	301	61,71,{A}	
5804_1_000636	371	67,83,{Q}	17,29,{Q}	10,16,{A}	32,65,{G}	
7282_0_00122a	523	377,515,{A}	7,20,{Q}	209,254,{A}	
8478_0_000232	364	213,360,{G}	
50452_0_003747	294	3,73,{S}	78,115,{E}	
2711_0_005545	344	246,333,{P}	23,28,{S}	
482537_0_00029e	379	211,375,{G}	
225117_0_0071f6	341	74,103,{E}	3,27,{S}	
1314790_1_001c97	312	17,24,{S}	
3649_0_000519	258	13,72,{S}	174,183,{P}	
1076935_1_000957	451	384,441,{GR}	
8090_0_0025ee	300	60,94,{A}	
9595_0_001aef	248	182,245,{G}	61,71,{A}	
3871_0_0024c6	328	170,180,{P}	
51337_0_002143	379	211,375,{G}	
30455_0_00199f	339	188,335,{G}	
1789683_1_00062d	406	332,383,{G}	2,24,{AK}	
888268_0_0061ba	265	58,76,{E}	169,174,{G}	
1603295_1_0013f2	478	418,469,{GR}	66,88,{SD}	93,110,{AK}	
3076_0_002035	533	217,248,{G}	525,528,{Q}	
246410_1_002374	496	2,57,{K}	450,487,{GR}	
49451_0_0043d5	630	225,240,{A}	553,611,{GR}	213,222,{SD}	121,137,{AK}	
28737_0_002fb7	384	2,58,{K}	253,258,{S}	
214687_0_005d45	453	18,82,{E}	
3661_0_00051f	159	3,17,{S}	
176275_1_0001a9	522	77,81,{G}	282,285,{E}	
8839_0_000bd8	391	226,388,{G}	
429701_0_002d31	289	2,10,{A}	11,29,{S}	
51953_0_0008d6	413	246,253,{A}	144,155,{A}	
4232_0_00a3ef	444	213,223,{P}	
407821_0_0014a7	313	197,233,{G}	
4182_0_005482	453	102,147,{K}	
51240_0_006030	284	262,283,{E}	
3880_0_00518a	185	139,185,{K}	3,8,{A}	
1296096_1_0000ad	441	375,429,{GR}	
143302_0_0027fd	306	61,71,{A}	
29030_0_0022f7	497	7,14,{Q}	
4155_0_006750	328	46,75,{S}	
9668_0_003c33	378	215,374,{G}	
80966_0_004ee7	299	60,66,{A}	
4236_0_00634f	427	8,30,{K}	
671144_1_0012f5	430	3,26,{K}	385,411,{GR}	
56313_0_000fda	262	93,113,{E}	165,168,{Q}	
9749_0_002321	302	61,71,{A}	
9135_0_001d4a	345	176,196,{E}	248,251,{Q}	
42345_0_0046a8	321	46,57,{S}	
3981_0_0013bf	283	2,8,{A}	
75366_0_0022a5	341	247,250,{Q}	
559295_1_0005a4	505	28,75,{S}	82,123,{K}	3,21,{K}	
1213859_1_0039bc	511	454,502,{G}	310,320,{A}	87,103,{AK}	
38654_0_0020e7	366	215,362,{G}	
186990_0_000dce	355	202,351,{G}	
9103_0_002beb	262	93,113,{E}	165,168,{Q}	
65357_1_001b5a	627	608,615,{K}	507,529,{S}	
1432307_1_001eb8	528	318,333,{A}	458,518,{GR}	197,232,{SD}	85,105,{AK}	
13616_0_00078b	304	61,71,{A}	
4100_0_0070c9	374	20,26,{S}	304,332,{S}	
647933_1_0012cf	479	91,103,{S}	85,89,{A}	426,469,{GR}	
175836_0_0027f6	262	93,113,{E}	165,168,{Q}	
48498_0_004730	384	257,294,{A}	198,201,{Q}	
1043627_1_001b9a	466	414,457,{GR}	61,88,{SD}	
981085_0_0054e0	428	258,394,{G}	154,175,{A}	396,399,{S}	
4097_0_00bad2	454	245,401,{G}	148,156,{G}	
34839_0_0008fa	369	218,365,{G}	
3914_0_003dac	434	239,404,{G}	411,432,{P}	143,155,{A}	
4100_0_006b66	616	70,79,{S}	541,597,{GR}	
3711_0_003a25	309	79,89,{E}	
3562_0_00309a	314	76,107,{E}	14,29,{S}	
9598_0_001de9	321	304,317,{A}	
578458_1_0031e3	218	188,218,{GR}	
8036_0_0016b2	299	182,298,{G}	57,94,{A}	
3711_0_004417	598	5,60,{K}	119,129,{S}	106,116,{K}	
59463_0_00040c	319	38,61,{K}	140,166,{K}	26,34,{E}	
7260_0_002e1f	494	464,469,{G}	
51240_0_00376e	273	166,169,{P}	
9597_0_00159c	306	61,71,{A}	
3075_0_0005ae	283	67,126,{AK}	
9925_0_002a68	358	189,354,{G}	
4072_0_001f3b	281	2,8,{A}	
192259_0_0039b6	281	163,198,{S}	
71139_0_007739	298	187,197,{P}	
37682_0_00672c	480	72,102,{E}	
39947_0_00032a	490	345,489,{G}	13,36,{A}	
392613_1_000cdc	517	321,331,{A}	455,490,{GR}	235,267,{AK}	
1296100_1_000c78	457	383,445,{GR}	
1026970_0_00178d	334	169,189,{E}	
4533_0_002a9b	549	524,527,{K}	
29029_0_000952	439	79,85,{Q}	
42514_0_002ada	368	191,365,{G}	
93759_0_002467	325	3,27,{K}	219,224,{A}	132,160,{K}	
983967_1_0015db	423	19,40,{K}	372,402,{GR}	
3871_0_005578	257	4,45,{S}	
3760_0_00383e	298	83,118,{E}	3,39,{S}	
4081_0_0046f7	290	3,54,{S}	
105231_0_00277e	446	241,247,{Q}	
1068625_2_000a7b	365	221,246,{S}	355,359,{Q}	
933084_1_0001bf	243	191,229,{G}	
1314777_1_001434	566	73,78,{P}	490,554,{GR}	219,239,{AK}	160,172,{SD}	119,131,{SD}	136,157,{AK}	
1519565_1_000217	270	4,22,{E}	
8355_0_0048b0	346	192,342,{G}	
9371_0_0012bd	380	211,376,{G}	
303518_0_0009c6	334	193,330,{G}	
35883_0_006c0f	485	413,484,{G}	104,119,{E}	
29729_0_003b33	496	47,89,{E}	238,248,{P}	
1229662_1_000073	307	148,158,{A}	
29030_0_001d0b	403	200,399,{G}	
30732_0_002f5f	334	193,330,{G}	
765440_1_0021dc	453	18,25,{S}	44,55,{S}	377,442,{GR}	153,187,{AK}	
4558_0_003cc9	431	77,141,{A}	255,262,{A}	419,422,{S}	
30521_0_004374	596	171,180,{A}	367,380,{A}	535,584,{GR}	
656916_1_001e6f	523	3,58,{K}	463,504,{GR}	
4098_0_007848	454	245,401,{G}	148,156,{G}	
13616_0_004eef	365	196,361,{G}	
217634_0_0030c4	336	194,332,{G}	
30732_0_002a37	329	24,77,{G}	169,185,{E}	
2711_0_0032a6	282	2,73,{S}	162,207,{GR}	
132908_0_001741	309	61,71,{A}	
9531_0_0026fd	304	61,71,{A}	
4236_0_003f87	319	214,228,{G}	
1182545_1_00052d	501	301,310,{A}	440,492,{GR}	93,108,{AK}	
675824_1_00066a	332	299,332,{GR}	94,110,{AK}	
27337_1_000727	485	418,476,{GR}	145,188,{SD}	
294128_0_001a70	534	500,534,{E}	
56857_0_00364c	424	160,169,{Q}	9,31,{E}	109,138,{K}	
930090_1_000f00	493	3,56,{K}	288,296,{A}	422,483,{GR}	89,105,{AK}	130,150,{AK}	
645134_1_001e62	520	447,501,{GR}	228,254,{AK}	
280463_1_001619	74	48,56,{A}	
8036_0_001737	354	247,250,{Q}	
56857_0_0007f6	577	181,184,{A}	149,165,{SD}	200,214,{SD}	89,120,{SD}	
1229662_1_000570	474	406,468,{G}	302,308,{A}	
114398_0_001bea	288	193,286,{G}	
4039_0_004d2f	438	33,72,{E}	
3673_0_000324	437	242,380,{G}	388,407,{S}	420,435,{P}	
28532_0_001389	338	3,54,{K}	
13735_0_000fbf	302	182,299,{G}	57,82,{A}	
888268_0_0062ee	527	90,110,{A}	8,21,{A}	
8090_0_004aa6	349	202,345,{G}	
78828_0_004712	441	213,219,{A}	
9938_0_003c05	379	211,375,{G}	
8036_0_00433e	359	18,59,{E}	256,259,{Q}	
8187_0_000fd4	345	203,341,{G}	
503106_1_000761	485	327,361,{A}	
218851_0_001df2	561	19,74,{S}	466,472,{E}	420,426,{E}	
109264_1_001366	509	3,39,{K}	453,490,{GR}	
1420906_1_001d82	114	73,83,{G}	
225164_0_0048b1	402	64,78,{K}	35,41,{K}	333,393,{GR}	
28588_0_002b4a	386	354,382,{G}	
591936_0_0013d4	372	195,359,{G}	360,365,{S}	
57577_0_0035fd	308	36,60,{S}	170,176,{P}	271,307,{E}	
8022_0_0059cd	224	60,94,{A}	182,207,{GR}	
1230840_0_00305b	370	195,357,{G}	358,363,{S}	
3555_0_005254	599	83,104,{K}	525,581,{GR}	105,121,{SD}	141,149,{SD}	122,140,{AK}	
3981_0_00269b	776	213,223,{S}	720,754,{GR}	
56857_0_004934	422	7,12,{K}	
51953_0_004935	492	314,353,{G}	281,309,{A}	358,405,{A}	32,40,{A}	
307959_0_001dc0	296	186,294,{G}	
7160_0_0013e3	236	6,26,{S}	
981085_0_00560e	465	27,79,{E}	334,355,{G}	9,12,{S}	
9913_0_001074	373	195,360,{G}	361,366,{S}	
29729_0_005866	288	173,176,{P}	185,201,{G}	
9874_0_0031f1	332	164,184,{E}	
1043627_1_00010d	526	308,370,{G}	440,459,{E}	
3760_0_002de0	440	245,387,{G}	383,410,{S}	423,438,{P}	
81972_0_003e50	686	110,132,{K}	95,109,{E}	
3827_0_005b8e	302	2,67,{S}	82,119,{E}	
1410327_1_000190	973	749,763,{Q}	871,901,{Q}	798,808,{Q}	
1182541_1_0011b7	376	352,357,{S}	
7222_0_00227f	501	130,148,{Q}	443,470,{G}	363,368,{G}	157,161,{G}	
1064592_1_000384	415	3,21,{K}	345,402,{GR}	
857276_1_000600	800	287,412,{S}	214,267,{S}	140,159,{S}	179,193,{S}	762,775,{G}	38,67,{K}	19,33,{SD}	126,139,{AK}	
331117_1_0016da	533	3,57,{K}	337,346,{A}	482,514,{GR}	
9986_0_000c86	298	182,296,{G}	61,71,{A}	
104421_0_001b3f	381	286,374,{G}	17,90,{Q}	
109478_0_000531	367	201,363,{G}	
90675_0_0091b7	298	3,58,{S}	82,119,{E}	
90675_0_002ba8	485	229,241,{A}	335,338,{Q}	
37682_0_0078d7	283	2,34,{A}	
294747_1_001237	442	3,22,{K}	406,430,{GR}	
189622_1_000533	687	590,670,{GR}	391,407,{AK}	234,243,{SD}	
29729_0_001970	484	327,336,{G}	226,236,{P}	
51337_0_002fbf	328	231,325,{G}	182,186,{G}	61,71,{A}	
75366_0_0034c6	307	59,100,{AK}	
39947_0_003271	548	523,526,{K}	
665912_1_002dd6	569	382,395,{G}	
447095_1_000d20	583	498,517,{E}	
9031_0_003f11	403	195,363,{G}	
50452_0_0011d4	544	488,521,{GR}	
7868_0_003f46	361	191,358,{G}	
1287680_1_0003f5	294	156,165,{E}	
3880_0_005866	300	2,67,{S}	82,120,{E}	
43346_0_0026fe	332	164,184,{E}	
7176_0_002588	556	121,158,{E}	73,89,{P}	
9595_0_000d58	378	211,374,{G}	
28737_0_000ac8	244	175,196,{E}	
13333_0_0003f1	283	71,77,{E}	
6832_0_001150	393	35,56,{E}	334,374,{A}	63,69,{G}	
180498_0_00233d	319	78,110,{E}	
8355_0_00105d	365	191,362,{G}	352,357,{S}	298,325,{S}	
930090_1_002249	569	382,395,{G}	
43346_0_0022b3	162	61,71,{A}	
4081_0_001b97	296	32,50,{S}	
307959_0_0021ba	304	184,303,{G}	59,100,{AK}	
74940_0_0025b3	272	182,236,{G}	55,94,{A}	
3760_0_003ba9	498	26,78,{E}	223,248,{A}	
10036_0_0003e4	379	211,375,{G}	
336983_0_001883	355	294,343,{GR}	
75702_0_00173a	673	242,295,{SD}	131,147,{SD}	205,218,{SD}	
51953_0_004c8d	282	79,99,{E}	66,76,{A}	
36300_0_00367d	340	189,336,{G}	
1276143_1_0010a9	506	91,105,{K}	449,489,{GR}	
8081_0_0026a7	301	60,94,{A}	
31033_0_002a99	307	150,170,{E}	222,225,{Q}	
2769_0_00022f	146	8,18,{P}	
1266667_1_000098	492	3,30,{K}	
1037660_1_0014de	516	85,116,{A}	301,313,{A}	334,344,{A}	444,486,{GR}	61,79,{SD}	
9597_0_001317	372	195,359,{G}	360,365,{S}	
28612_0_001a4e	360	78,138,{G}	286,324,{G}	325,328,{P}	
246437_0_00332e	218	182,187,{G}	61,71,{A}	
1220924_1_0027e0	518	453,509,{GR}	
29833_1_000f62	410	343,383,{GR}	
38626_0_003708	372	195,359,{G}	360,365,{S}	
1055687_1_0003ff	590	227,247,{S}	444,468,{GR}	
8496_0_004393	307	182,305,{G}	57,82,{A}	
9568_0_004730	261	93,113,{E}	
5005_1_00078a	536	450,518,{GR}	76,90,{SD}	104,113,{SD}	163,173,{SD}	
766949_1_000cb3	365	321,361,{GR}	
93759_0_000153	362	78,150,{E}	
888268_0_000fe7	396	7,17,{E}	257,293,{G}	
34720_0_0029c0	403	296,396,{G}	26,100,{Q}	
266149_1_002243	268	80,109,{K}	
52644_0_001150	390	230,388,{G}	
888268_0_00445e	339	72,95,{E}	2,11,{A}	60,66,{A}	
438503_0_001f1f	430	239,358,{G}	51,60,{S}	
29030_0_001d1e	446	134,160,{G}	
7370_0_0031f1	346	179,183,{Q}	287,314,{P}	
100787_1_000b66	482	415,473,{GR}	
3871_0_00440e	480	34,70,{E}	25,29,{Q}	
7217_0_001046	462	93,101,{Q}	
9994_0_001be4	597	565,572,{E}	321,363,{E}	
1314785_1_000299	277	230,264,{G}	
400682_0_000a7b	1021	989,1013,{P}	
15368_0_000b66	272	7,33,{S}	154,157,{P}	
3847_0_00b25b	411	87,127,{K}	29,33,{S}	356,379,{SD}	
56484_1_0019f8	237	50,56,{A}	180,225,{GR}	
1507870_1_001ab4	450	128,165,{A}	
1340429_1_000f86	375	5,25,{K}	328,370,{GR}	114,137,{AK}	
10160_0_002bcb	602	274,295,{K}	541,590,{GR}	219,234,{AK}	
9925_0_001180	373	195,360,{G}	361,366,{S}	
1149755_1_001d1e	389	373,385,{G}	138,186,{GR}	
13686_0_000557	265	7,27,{Q}	
225117_0_001f99	315	10,68,{S}	2,8,{A}	
9796_0_003ad8	378	211,374,{G}	
62698_0_0047a3	330	164,184,{E}	
35722_1_0022bf	366	28,50,{S}	76,95,{S}	5,25,{K}	303,365,{GR}	
133434_0_000e28	368	95,106,{G}	
9739_0_00010c	427	276,423,{G}	
3827_0_005171	278	161,172,{P}	78,81,{K}	27,49,{S}	
9915_0_000ca8	357	189,353,{G}	
329046_1_0024e0	207	185,207,{G}	
1072389_1_000354	426	77,136,{A}	145,210,{GR}	
75702_0_004010	474	30,68,{E}	225,230,{A}	
930991_1_0015d8	514	435,502,{GR}	
48701_0_002e99	332	193,328,{G}	
48883_0_001387	343	192,339,{G}	
30521_0_00386b	261	93,113,{E}	
50452_0_0020bf	317	12,21,{S}	69,80,{E}	
4572_0_003cbb	353	172,189,{Q}	
28737_0_0011da	332	164,184,{E}	
200316_0_003237	287	2,10,{A}	11,56,{S}	
89399_0_001e9a	307	61,71,{A}	
4039_0_001a90	282	12,61,{S}	70,80,{E}	168,178,{P}	
441894_0_001eb0	346	192,342,{G}	
29730_0_008561	915	500,510,{S}	843,893,{GR}	353,367,{SD}	
35883_0_005411	450	245,389,{G}	148,156,{G}	
57577_0_0032ff	325	20,26,{S}	
3562_0_0056fe	620	292,307,{K}	111,120,{K}	205,214,{K}	87,103,{G}	252,262,{K}	218,246,{G}	124,140,{G}	
70448_0_000a7d	417	179,197,{S}	
30521_0_002c03	314	145,310,{G}	
1257118_1_000742	137	93,99,{A}	
181119_0_003677	383	192,380,{G}	326,376,{S}	
88456_1_000eae	740	695,713,{G}	121,127,{S}	190,196,{S}	335,352,{AK}	462,488,{AK}	80,88,{SD}	157,166,{SD}	170,184,{AK}	
303518_0_001079	290	60,66,{A}	
13333_0_003f40	407	19,47,{E}	266,309,{G}	
4232_0_0049a8	270	61,67,{E}	
196109_1_000993	491	426,483,{GR}	101,124,{AK}	
29655_0_002bd6	278	180,193,{G}	168,177,{P}	
6945_0_00389f	275	165,272,{G}	127,159,{K}	
81985_0_005822	302	3,82,{S}	86,123,{E}	
30611_0_0022d6	331	211,327,{G}	
3702_0_0010ff	557	205,213,{A}	156,164,{S}	469,542,{GR}	119,132,{SD}	214,229,{SD}	136,154,{AK}	169,182,{AK}	
1276529_1_000025	1206	66,76,{A}	
554065_0_00043e	421	362,379,{SD}	
694573_1_002528	517	448,509,{GR}	
142615_0_003166	443	325,370,{G}	403,439,{G}	12,69,{E}	224,233,{P}	
73230_1_001e14	508	167,180,{A}	444,498,{GR}	84,111,{AK}	
1420910_1_0023c2	443	240,286,{A}	377,426,{GR}	
1754190_1_000a2e	368	331,347,{G}	
8932_0_0011cf	138	110,134,{GR}	
9685_0_0028a6	378	211,374,{G}	
58331_0_000405	942	563,573,{S}	177,181,{E}	733,755,{A}	502,505,{A}	182,210,{K}	771,793,{P}	413,489,{GR}	
280463_1_006144	407	161,204,{A}	
1257118_1_001917	1683	258,305,{S}	1080,1110,{A}	1151,1181,{A}	240,247,{P}	310,328,{P}	1255,1258,{S}	
175836_0_001ae2	386	221,383,{G}	
747676_1_00343d	667	585,648,{G}	345,358,{S}	256,276,{A}	278,292,{SD}	
78828_0_00197c	418	121,149,{K}	389,394,{K}	6,11,{K}	
411798_0_001eeb	330	228,323,{G}	
225164_0_0049a2	204	2,24,{GR}	
72664_0_00109d	292	173,176,{P}	
29760_0_00534a	294	27,39,{S}	82,85,{E}	
72664_0_002b3e	479	42,59,{E}	232,235,{A}	
370354_1_00123d	302	90,107,{K}	
3562_0_00009c	286	11,70,{S}	156,159,{K}	
74533_0_0004ff	360	193,356,{G}	
480043_1_0010ab	767	354,360,{S}	742,750,{A}	365,386,{K}	700,741,{GR}	402,455,{AK}	333,351,{AK}	291,311,{AK}	313,327,{SD}	254,273,{AK}	60,69,{SD}	181,200,{AK}	205,215,{SD}	423,431,{SD}	
981085_0_001d4b	654	245,255,{S}	114,128,{SD}	295,335,{SD}	84,109,{AK}	147,159,{SD}	221,242,{AK}	
101020_0_0053e9	677	116,124,{K}	74,113,{G}	
480043_1_0010d9	199	157,163,{A}	
9755_0_003b84	378	211,374,{G}	
7230_0_002590	356	233,264,{S}	
183478_1_0007c7	571	384,397,{G}	
461836_1_000559	982	538,663,{A}	432,517,{A}	371,375,{A}	959,970,{A}	711,722,{A}	
10181_0_002c41	378	211,374,{G}	
3847_0_005013	686	624,658,{G}	100,142,{E}	248,275,{S}	
3702_0_003105	478	224,235,{A}	
202946_0_00197d	315	182,313,{G}	57,82,{A}	
4072_0_0017ff	675	599,655,{GR}	210,225,{SD}	251,266,{SD}	
93759_0_003aa2	284	11,68,{S}	
9555_0_002745	378	211,375,{G}	
3726_0_008ada	603	246,257,{A}	424,437,{G}	522,587,{GR}	209,226,{AK}	169,190,{AK}	120,135,{SD}	258,273,{SD}	
578458_1_0029fb	267	13,22,{Q}	
4236_0_007d2d	287	186,195,{G}	
3055_0_00303c	434	67,84,{A}	
326968_0_003574	510	21,28,{Q}	96,102,{G}	
181119_0_000ae9	391	226,388,{G}	
121530_0_00383d	277	108,128,{E}	180,183,{Q}	
48698_0_00528c	303	56,66,{A}	
8208_0_002ee5	375	189,370,{G}	
3661_0_000de5	301	45,55,{S}	
27337_1_00163e	328	40,97,{A}	
1676925_0_000480	345	194,342,{G}	
9986_0_001521	377	212,373,{G}	
3661_0_001f8e	408	6,26,{K}	281,286,{A}	
37001_0_0018ef	335	215,321,{P}	
1156394_1_002213	364	303,362,{P}	
94643_1_001798	672	360,371,{E}	132,139,{S}	116,126,{A}	609,644,{GR}	64,98,{AK}	240,263,{AK}	101,112,{SD}	312,331,{AK}	
4097_0_005490	279	245,279,{G}	148,156,{G}	
225117_0_004386	294	81,114,{E}	
51240_0_008948	693	373,387,{E}	615,672,{GR}	
5078_1_001797	499	429,481,{GR}	217,233,{AK}	
118797_0_002c84	302	182,253,{G}	279,299,{G}	61,71,{A}	
158383_0_001a19	496	253,452,{G}	151,166,{G}	428,469,{S}	
3988_0_001938	674	611,654,{GR}	197,210,{SD}	149,163,{SD}	
210143_0_00630d	363	3,27,{K}	220,225,{A}	133,161,{K}	
9407_0_003500	373	195,360,{G}	361,366,{S}	
3726_0_00865e	296	3,32,{S}	
218851_0_001f82	292	163,168,{K}	
56857_0_0016ad	638	567,625,{G}	112,134,{AK}	193,213,{AK}	137,149,{SD}	
74649_0_000d40	691	86,103,{E}	
9986_0_000fd2	371	195,358,{G}	359,364,{S}	
9739_0_00270a	386	166,186,{E}	238,241,{Q}	
128390_0_000db6	312	182,310,{G}	57,82,{A}	
9986_0_00124f	242	196,230,{A}	
66656_0_0026da	295	78,118,{E}	2,8,{A}	
51240_0_007282	289	2,11,{A}	
9668_0_00002f	329	195,307,{G}	308,314,{S}	
61621_0_004aa5	318	150,314,{G}	
381198_0_000c48	211	57,82,{A}	182,211,{GR}	
28532_0_006583	472	40,54,{E}	66,91,{G}	
9749_0_003394	362	221,287,{G}	
482537_0_000878	628	468,577,{G}	598,624,{G}	
690307_1_001c06	325	313,324,{Q}	
1157616_1_003680	532	475,523,{GR}	185,198,{AK}	
33097_0_002628	370	291,334,{A}	51,101,{A}	117,156,{A}	
383379_1_00142d	430	55,75,{A}	
130453_0_002554	318	79,139,{E}	
3914_0_0040a2	741	66,75,{S}	660,721,{GR}	
321398_0_000446	391	226,388,{G}	
37293_0_0035f1	303	61,71,{A}	
22663_0_00840e	285	168,178,{P}	261,283,{E}	
4100_0_003a3f	293	9,18,{S}	170,180,{P}	
933852_1_0035fd	350	333,349,{G}	203,208,{A}	27,53,{SD}	54,72,{AK}	
8090_0_00328e	315	222,225,{Q}	
58331_0_0098ca	289	247,275,{E}	
1344414_1_000804	245	191,227,{GR}	
8364_0_001306	309	63,72,{A}	
142615_0_005698	347	2,27,{A}	
4555_0_0007fd	411	159,162,{S}	
81985_0_000d4c	290	4,68,{S}	
665079_1_001f99	521	319,334,{A}	459,511,{GR}	202,233,{SD}	
8153_0_000f09	301	60,94,{A}	
568069_0_003173	303	9,77,{S}	80,91,{G}	
1447872_1_00043e	585	500,519,{E}	
1507870_1_001a82	517	68,86,{E}	413,441,{A}	442,507,{GR}	
2711_0_004e6b	309	2,8,{A}	11,16,{S}	
944288_1_0005e0	572	3,64,{K}	228,238,{A}	93,104,{S}	485,560,{GR}	193,212,{AK}	123,136,{SD}	261,295,{AK}	216,227,{SD}	
81972_0_002cde	289	168,171,{P}	
4950_1_000df1	436	151,157,{E}	3,25,{K}	29,73,{SD}	95,150,{SD}	373,423,{GR}	
45286_1_000d9c	425	7,19,{K}	372,402,{GR}	
39947_0_004dd9	305	12,26,{A}	
1081108_1_00078c	460	400,451,{GR}	58,83,{SD}	82,101,{AK}	
3847_0_000e95	384	165,170,{G}	
3555_0_002f2c	318	8,35,{S}	211,240,{S}	
9913_0_0017ec	305	61,71,{A}	
1081103_1_001332	517	327,369,{A}	468,498,{GR}	108,168,{SD}	241,275,{AK}	
54380_0_00220f	340	189,336,{G}	
747525_1_001e8b	238	115,150,{G}	203,233,{A}	83,112,{A}	
81985_0_003ea3	342	73,119,{E}	313,335,{E}	
981085_0_0038a7	605	222,257,{E}	
34882_0_000175	377	211,373,{G}	
10089_0_004c34	257	145,253,{G}	234,237,{S}	
933084_1_002a1f	822	275,283,{E}	764,780,{E}	
210143_0_004189	648	77,91,{E}	296,302,{A}	168,196,{GR}	
218851_0_0059c2	438	245,271,{G}	
1081104_1_001726	522	87,100,{P}	279,282,{E}	
57412_0_000531	262	93,113,{E}	165,168,{Q}	
9568_0_002fc5	372	195,359,{G}	360,365,{S}	
9544_0_0019b5	303	61,71,{A}	
4565_0_01406a	108	57,75,{E}	
7220_0_0007fb	355	312,320,{P}	
1294385_1_000735	414	3,26,{K}	351,391,{GR}	
30608_0_003c61	305	61,71,{A}	
3914_0_001835	317	6,29,{S}	78,97,{E}	262,268,{A}	
4039_0_003cea	309	75,94,{E}	54,64,{S}	
7539_0_000e84	299	213,293,{G}	
29088_0_001a2c	373	195,360,{G}	361,366,{S}	
8128_0_00493f	403	261,399,{G}	
8255_0_002df0	336	189,334,{G}	
930089_1_0007b6	351	88,140,{A}	
51240_0_000846	320	37,107,{S}	21,34,{P}	
4182_0_004ae9	320	75,100,{E}	43,73,{S}	
74649_0_00735e	291	90,113,{E}	
1314771_1_002e9d	356	162,174,{A}	3,26,{K}	295,347,{GR}	
4577_0_008ee1	521	8,21,{A}	
105696_1_000415	367	162,168,{A}	267,296,{A}	297,357,{GR}	52,75,{SD}	
229535_1_0004dc	539	468,520,{G}	333,342,{A}	
8078_0_001b1f	303	190,302,{G}	60,94,{A}	
29729_0_0009bf	321	81,141,{E}	
1169540_1_00006a	319	237,257,{S}	
29073_0_0042ca	261	93,113,{E}	
1051891_1_000f43	547	483,532,{G}	83,98,{S}	54,59,{E}	46,53,{S}	339,345,{A}	60,81,{AK}	
4039_0_002f14	558	97,107,{K}	169,180,{K}	132,140,{K}	331,343,{G}	
8010_0_000bb5	301	182,300,{G}	57,94,{A}	
28985_1_000798	445	3,30,{K}	384,417,{GR}	
7394_0_000766	282	5,59,{G}	
7176_0_002744	182	109,137,{P}	
29088_0_001d60	373	195,360,{G}	361,366,{S}	
34882_0_0008b6	708	657,696,{G}	
63459_0_00a5b2	284	6,68,{S}	
133901_0_002261	335	190,331,{G}	
7395_0_001668	246	38,92,{G}	
42345_0_006037	492	281,309,{A}	32,40,{A}	
4555_0_00484d	527	8,21,{A}	90,110,{A}	
8036_0_006eb5	341	205,337,{G}	
7245_0_0025b1	430	117,142,{G}	278,299,{P}	
58291_1_000b51	375	5,25,{K}	328,370,{GR}	
45779_0_0018c9	316	293,314,{G}	
981085_0_00346a	479	6,43,{K}	
4555_0_001066	265	58,76,{E}	169,174,{G}	
3983_0_00699b	214	166,169,{S}	71,93,{S}	
4098_0_0039f0	632	229,241,{A}	556,613,{GR}	213,226,{SD}	
8036_0_001b7d	402	189,399,{G}	
15368_0_00242d	478	64,101,{E}	
51240_0_00278d	283	78,83,{E}	167,170,{P}	
51953_0_0057fb	439	44,59,{G}	374,385,{G}	293,305,{A}	92,107,{A}	
984485_1_000f41	289	244,275,{GR}	
644358_1_000bde	504	466,476,{G}	92,120,{K}	125,148,{SD}	200,218,{AK}	
81985_0_003443	491	235,246,{A}	
1299270_1_001264	484	3,29,{K}	31,37,{P}	435,464,{GR}	
29760_0_000480	711	272,287,{A}	79,89,{S}	630,691,{GR}	
498019_1_000d01	468	429,443,{G}	147,199,{SD}	
984487_1_0015f9	447	390,423,{G}	106,129,{SD}	
4097_0_00a00f	293	8,54,{S}	177,187,{P}	
123851_0_003477	402	206,399,{G}	311,339,{S}	
97097_0_0025ee	262	93,113,{E}	165,168,{Q}	
3641_0_000040	323	3,27,{K}	129,158,{K}	
37293_0_003a18	668	229,244,{A}	145,162,{G}	
225117_0_00593f	299	95,119,{E}	39,71,{S}	
1001833_1_000861	284	177,182,{S}	7,12,{A}	
4182_0_0009d6	599	524,577,{GR}	173,192,{SD}	206,231,{SD}	233,256,{AK}	131,149,{SD}	
54374_0_0021c6	343	192,339,{G}	
663331_1_0008a5	293	4,23,{A}	
8187_0_0032a6	298	60,94,{A}	
142615_0_001913	297	2,14,{A}	23,45,{S}	75,98,{E}	
5477_1_000eed	428	363,412,{GR}	
101020_0_003bd0	620	286,299,{E}	568,608,{GR}	86,104,{SD}	171,188,{SD}	192,208,{AK}	
29760_0_005080	327	84,126,{E}	
1220926_1_002204	314	244,313,{GR}	
7950_0_005b24	389	189,386,{G}	
100784_0_0019a7	262	93,113,{E}	165,168,{Q}	
3702_0_002771	289	168,171,{P}	
4829_1_002465	696	452,473,{S}	28,43,{S}	419,431,{Q}	
3702_0_002dbd	404	245,377,{G}	
75366_0_00446b	284	186,263,{G}	
206008_0_008949	620	546,598,{GR}	102,120,{SD}	228,242,{AK}	
3726_0_00bb5d	251	31,68,{K}	
3885_0_0061bc	291	12,21,{S}	52,59,{S}	
1480154_0_002202	570	349,357,{A}	492,550,{GR}	69,90,{AK}	209,223,{AK}	
254877_1_00243d	328	305,325,{E}	276,282,{K}	9,31,{S}	
88015_0_0011a6	1116	337,419,{G}	970,1005,{G}	63,89,{A}	526,548,{K}	
97097_0_001d6a	340	189,336,{G}	
54383_0_0008e8	339	188,335,{G}	
49451_0_000207	486	342,362,{Q}	
3711_0_004be7	440	286,298,{G}	382,424,{GR}	
90675_0_004e4b	291	172,175,{P}	
237895_1_000c9b	748	167,218,{S}	349,397,{S}	238,253,{S}	710,723,{G}	257,273,{AK}	22,34,{SD}	
2786_0_00239a	504	434,472,{A}	89,96,{P}	397,433,{GR}	2,88,{AK}	98,111,{SD}	
94835_0_003055	433	266,430,{G}	
3827_0_0015c6	337	281,287,{A}	
35019_0_0037ce	309	57,71,{A}	
37682_0_00538e	735	710,713,{K}	
113334_0_0020d0	219	189,210,{G}	
756982_1_001e84	546	434,439,{P}	
1128425_1_00229b	242	179,242,{GR}	
7244_0_000849	388	295,329,{P}	
5643_1_00270d	584	518,567,{GR}	196,236,{AK}	294,328,{AK}	102,119,{AK}	
10029_0_000c7d	379	211,375,{G}	
6185_0_00290c	304	207,296,{G}	
8022_0_00496d	365	29,68,{E}	265,268,{Q}	
569365_1_002dde	544	340,349,{A}	479,535,{GR}	
9986_0_001af5	463	313,459,{G}	
688394_1_000629	247	219,231,{K}	171,201,{K}	
3871_0_005657	329	163,168,{K}	
8019_0_001943	357	18,59,{E}	256,259,{Q}	
210143_0_003c71	422	246,361,{G}	362,391,{S}	405,420,{P}	
48883_0_000254	378	213,375,{G}	
50429_0_002f65	698	3,56,{K}	98,129,{S}	133,155,{K}	621,675,{GR}	517,539,{GR}	
13146_0_003429	349	198,345,{G}	
9555_0_002229	171	149,158,{S}	27,30,{G}	
57397_0_002395	262	93,113,{E}	165,168,{Q}	
1230840_0_003992	334	166,186,{E}	
60711_0_003e08	523	195,232,{G}	259,321,{P}	
89399_0_004a7a	461	218,226,{A}	
3711_0_00912b	291	13,69,{S}	
29729_0_0036ec	218	99,116,{GR}	
472368_0_000511	280	69,100,{E}	
9365_0_001048	372	195,359,{G}	360,365,{S}	
1144522_1_0039ae	371	310,325,{A}	
101020_0_001c33	434	256,403,{G}	153,158,{G}	
8078_0_003b3d	314	219,222,{Q}	
65357_1_001b5d	651	632,639,{K}	531,553,{S}	
121845_0_002883	294	241,278,{K}	
655863_1_000928	413	355,405,{GR}	
63057_0_002452	315	2,10,{A}	
1813822_1_000f72	483	419,473,{G}	
280463_1_00374c	429	158,218,{G}	293,319,{G}	111,133,{A}	
198806_0_000a12	352	198,348,{G}	
6183_0_0025d2	392	277,283,{A}	129,147,{K}	
30611_0_001f83	373	195,360,{G}	361,366,{S}	
42254_0_000d2d	366	215,362,{G}	
4039_0_00336f	278	2,48,{S}	170,173,{P}	
1519565_1_0016c2	321	122,142,{K}	
48699_0_0026a6	332	193,328,{G}	
438502_0_0058ce	384	248,382,{G}	323,333,{P}	268,272,{P}	178,198,{K}	
590646_1_000970	231	194,207,{G}	
433476_1_000134	472	414,449,{G}	3,26,{K}	
32264_0_000746	386	283,367,{G}	9,24,{Q}	49,59,{Q}	223,254,{K}	
1868482_0_001df2	342	187,338,{G}	
1003335_1_00069e	459	4,27,{K}	392,436,{GR}	
381198_0_000c54	262	93,113,{E}	165,168,{Q}	
1622149_1_0018f1	457	251,300,{A}	130,145,{A}	391,446,{GR}	
1441469_1_0024cc	416	211,219,{A}	350,406,{GR}	
4113_0_002587	329	75,108,{E}	2,28,{S}	308,329,{S}	
3988_0_00414c	305	180,190,{P}	81,94,{E}	
176057_0_001462	343	192,339,{G}	
1081102_1_000393	494	436,489,{G}	
429701_0_005134	435	200,213,{A}	326,369,{G}	174,188,{AK}	
7230_0_000378	367	300,312,{P}	
70779_0_005ba9	576	179,186,{S}	532,563,{GR}	418,444,{GR}	
291302_0_001924	303	61,71,{A}	
3555_0_004009	279	3,67,{S}	179,192,{G}	167,170,{P}	
4236_0_0016e6	434	26,86,{E}	2,24,{K}	
5949_1_0018b1	404	186,189,{A}	323,401,{GR}	
500485_1_0017ad	507	438,495,{G}	303,312,{A}	226,252,{AK}	
52612_0_0007bf	406	223,334,{G}	
441959_1_0001d6	479	3,56,{K}	280,295,{A}	423,456,{GR}	
78828_0_003d58	257	67,76,{E}	
29730_0_002c8b	294	2,8,{A}	
125878_0_00187a	381	207,377,{G}	
78828_0_001526	477	346,393,{A}	54,58,{E}	
89462_0_004ded	368	242,367,{G}	2,15,{S}	
5801_1_000340	726	38,52,{A}	136,151,{Q}	621,658,{G}	23,30,{P}	490,495,{S}	164,173,{S}	
3983_0_002f6e	475	29,71,{E}	316,323,{Q}	161,195,{K}	
741275_1_0028da	611	170,182,{S}	89,99,{S}	72,88,{A}	45,54,{P}	240,253,{A}	527,598,{GR}	186,220,{AK}	134,168,{AK}	118,132,{SD}	103,117,{AK}	301,336,{AK}	
1169474_1_00285f	1107	530,538,{Q}	442,447,{S}	848,873,{G}	794,798,{A}	892,896,{Q}	253,262,{P}	64,79,{S}	757,763,{S}	188,194,{Q}	437,440,{G}	
100787_1_000293	113	102,110,{S}	
1420909_1_000896	545	263,282,{GR}	
123851_0_003dfb	357	265,350,{G}	
1658174_1_000138	585	500,519,{E}	
1399860_2_00087a	570	505,557,{GR}	
3988_0_00284a	478	323,327,{Q}	
1041015_0_001795	404	200,400,{G}	
44056_1_00127a	89	52,65,{A}	
3847_0_002e54	290	75,108,{E}	
10090_0_004042	305	182,303,{G}	61,71,{A}	
3726_0_00785d	312	149,156,{A}	175,178,{P}	
383379_1_00130d	705	523,549,{G}	59,68,{S}	146,152,{S}	636,677,{GR}	332,357,{AK}	86,109,{AK}	30,57,{AK}	15,23,{SD}	
741276_1_000b80	348	226,236,{A}	257,345,{GR}	
33097_0_0012c2	556	250,260,{E}	373,378,{G}	467,549,{GR}	197,212,{AK}	157,176,{AK}	46,63,{AK}	
9733_0_003cb1	332	213,325,{G}	5,21,{E}	
93759_0_0027fa	280	158,163,{K}	165,174,{P}	72,78,{E}	
28737_0_0014fb	376	215,372,{G}	
691883_0_000189	306	14,70,{A}	137,150,{A}	
180498_0_001e7b	509	264,273,{P}	
946122_1_00184a	238	19,42,{S}	
60711_0_002c2e	320	195,257,{G}	274,293,{G}	307,313,{S}	
4072_0_003ce4	405	107,126,{K}	
741705_1_0016ba	589	516,577,{GR}	
7227_0_0029f6	471	412,446,{P}	179,207,{K}	
436017_0_001566	161	152,158,{A}	
1041015_0_001d5e	334	17,33,{G}	116,177,{P}	
291302_0_0035f4	381	230,377,{G}	
1317065_1_0025c7	344	316,344,{K}	
9749_0_00448d	335	166,186,{E}	
103944_0_002260	308	57,71,{A}	
73337_0_001f9d	373	195,360,{G}	361,366,{S}	
1214573_1_002532	525	459,515,{GR}	
379532_0_00049a	373	195,360,{G}	361,366,{S}	
58627_1_000e28	446	399,422,{G}	3,20,{K}	135,171,{SD}	
127582_0_00091a	332	164,184,{E}	
392613_1_0003e8	301	37,71,{A}	
8030_0_002784	309	184,308,{G}	59,100,{AK}	
36300_0_002c8d	262	93,113,{E}	165,168,{Q}	
32264_0_002775	350	212,249,{K}	38,47,{Q}	
9733_0_0022d1	235	76,185,{G}	186,191,{S}	
101020_0_003e7e	434	351,396,{G}	49,90,{SD}	
1081109_1_0018d0	509	313,355,{A}	453,493,{GR}	
55661_0_000316	142	113,140,{G}	5,30,{A}	
1442370_1_0031af	506	3,61,{K}	311,320,{A}	450,497,{GR}	229,250,{AK}	
1268274_1_0010d7	281	47,105,{S}	11,21,{S}	
4097_0_006e62	319	295,319,{S}	54,70,{S}	
1737458_0_00022f	209	190,205,{G}	
4577_0_000d4b	289	63,110,{E}	
200316_0_0030b4	483	341,358,{Q}	
407821_0_0038b8	291	160,194,{K}	
35570_0_0013fe	333	63,110,{G}	
8019_0_003f00	265	182,236,{G}	55,94,{A}	
101020_0_002619	602	24,71,{K}	197,211,{A}	543,585,{GR}	178,192,{SD}	
4072_0_000b6e	284	171,179,{P}	
3871_0_00523f	680	610,661,{GR}	184,212,{AK}	
4236_0_002b6a	297	88,95,{E}	40,50,{S}	
4232_0_000766	331	260,299,{P}	
67593_1_00260a	536	307,342,{E}	
99158_1_00187f	720	538,564,{G}	77,86,{S}	651,692,{GR}	348,372,{AK}	104,127,{AK}	164,173,{SD}	33,41,{SD}	
41447_0_003d5f	297	60,94,{A}	
9606_0_0008b9	378	211,374,{G}	
3827_0_0054e7	632	591,622,{G}	344,357,{S}	311,321,{A}	79,105,{SD}	
9157_0_001ca1	407	242,404,{G}	
8030_0_005d28	402	189,399,{G}	
74940_0_000c2e	339	194,335,{G}	
4533_0_000679	401	51,71,{A}	
326594_0_002014	369	248,325,{G}	345,359,{A}	48,51,{Q}	
8255_0_002121	336	196,332,{G}	
502779_1_0012f0	280	15,37,{A}	142,148,{A}	
29655_0_000147	303	12,36,{S}	80,85,{E}	
9531_0_001068	332	164,184,{E}	
4232_0_00c8a4	413	240,284,{G}	
9407_0_0041ee	343	276,338,{G}	
572307_1_0011a3	710	84,97,{A}	642,682,{GR}	527,553,{GR}	59,68,{SD}	147,156,{SD}	126,144,{AK}	15,23,{SD}	
105231_0_0033ec	329	291,324,{G}	185,207,{GR}	
1068625_1_002987	303	221,246,{S}	
22663_0_00843d	293	68,86,{E}	172,182,{P}	
121530_0_002150	356	191,353,{G}	
9238_0_0004ea	391	226,388,{G}	
1169540_1_001a0c	673	510,522,{G}	646,651,{A}	606,644,{GR}	8,70,{AK}	303,330,{AK}	136,166,{AK}	403,425,{AK}	
1296121_1_0001f0	455	381,443,{GR}	100,115,{SD}	
9915_0_000fc1	373	195,360,{G}	361,366,{S}	
572307_1_0010da	434	193,220,{GR}	
8030_0_006925	398	189,395,{G}	
8022_0_005972	309	184,308,{G}	59,100,{AK}	
57421_0_001bed	356	191,353,{G}	
56857_0_000844	193	183,190,{G}	
7260_0_0018d9	365	296,310,{P}	
31033_0_000366	336	193,332,{G}	
1280523_1_00108c	489	431,480,{GR}	
1676925_0_0044bc	297	182,295,{G}	57,94,{A}	
765867_1_00344a	446	37,85,{A}	394,410,{A}	
1608454_0_009ff1	242	184,221,{GR}	59,100,{AK}	
51953_0_004708	408	114,117,{Q}	
39416_1_001599	559	3,46,{K}	486,549,{GR}	153,207,{SD}	235,274,{SD}	211,228,{AK}	
39432_0_00299c	698	262,290,{K}	637,686,{GR}	
7955_0_005303	309	211,214,{Q}	
42254_0_0031e9	260	93,113,{E}	
3775_0_006389	449	50,95,{E}	210,220,{P}	
482537_0_001ea1	306	61,71,{A}	
861557_1_000f8a	570	384,397,{G}	
328815_0_001c61	346	192,342,{G}	
3068_0_001080	658	363,394,{A}	
51240_0_004450	434	47,50,{A}	
3673_0_0047a7	488	183,217,{K}	99,102,{S}	
48709_0_0008e0	326	267,273,{A}	
3726_0_005430	423	277,312,{G}	413,418,{A}	13,19,{A}	23,26,{P}	
3983_0_001c43	706	637,684,{GR}	178,189,{SD}	
679716_1_0012e6	666	492,541,{Q}	
462227_1_000b1f	306	2,6,{S}	254,269,{G}	
29729_0_00420b	438	246,377,{G}	421,436,{P}	375,411,{S}	
48883_0_00092c	262	93,113,{E}	165,168,{Q}	
37040_0_002cda	262	93,113,{E}	165,168,{Q}	
65357_1_001b5e	605	586,593,{K}	485,507,{S}	
3661_0_00260b	335	34,78,{S}	
242507_1_000be2	486	427,481,{G}	100,122,{SD}	
3641_0_001ed3	329	78,150,{E}	
1608454_0_009105	362	268,271,{Q}	
35525_0_0027fe	264	1,23,{A}	
13037_0_001a6e	473	2,21,{S}	207,240,{K}	247,253,{Q}	
913774_1_002ba3	515	315,330,{A}	453,503,{GR}	38,61,{AK}	
5454_1_0016fb	447	348,372,{A}	243,249,{A}	378,437,{GR}	
7029_0_003fdb	303	194,293,{G}	
3673_0_00031a	302	9,86,{S}	
29730_0_002022	482	327,336,{G}	226,236,{P}	
7868_0_002260	360	211,356,{G}	
8010_0_003ba8	368	189,365,{G}	299,337,{S}	
4072_0_00002e	479	20,75,{E}	226,232,{P}	
74649_0_003774	308	48,57,{S}	2,8,{A}	10,16,{S}	
216574_0_003549	406	235,403,{G}	
670580_1_001e8a	550	344,354,{A}	479,537,{GR}	
142615_0_002542	735	42,73,{K}	318,368,{K}	129,137,{K}	203,211,{K}	
595528_0_001eb1	321	242,312,{G}	21,25,{A}	
28377_0_004215	460	269,322,{S}	31,36,{S}	
8502_0_001257	275	182,273,{G}	57,82,{A}	
3988_0_004d1e	319	72,139,{E}	
157072_1_003253	558	360,379,{A}	
89399_0_00392f	332	164,184,{E}	
30419_0_002c73	340	189,336,{G}	
75366_0_0098af	220	109,186,{G}	
51953_0_003bd7	233	9,21,{K}	
114742_1_00317b	402	68,90,{A}	
50452_0_002640	653	121,141,{K}	104,120,{E}	
1720309_0_003824	166	84,153,{GR}	
946122_1_000db3	573	41,78,{K}	270,306,{A}	495,562,{GR}	
597362_1_00121a	568	190,205,{S}	3,15,{K}	475,557,{GR}	
745531_1_0008e5	567	496,554,{GR}	206,233,{AK}	274,307,{AK}	192,204,{SD}	
4236_0_006ac0	679	225,253,{S}	
708187_1_001790	309	227,240,{A}	
4182_0_004fd0	475	456,474,{S}	
7994_0_00334b	355	195,351,{G}	
13333_0_00403c	410	302,402,{G}	3,28,{K}	36,52,{S}	146,161,{K}	
4558_0_0053f6	647	565,630,{GR}	100,113,{SD}	151,171,{AK}	85,97,{AK}	
78410_1_00051a	481	409,469,{GR}	90,116,{AK}	
30521_0_00304e	373	195,360,{G}	361,366,{S}	
1230383_1_000ed1	575	39,52,{E}	
101091_1_001a1d	343	280,342,{GR}	
3076_0_0022ca	537	116,134,{G}	
3847_0_003e6d	277	9,14,{S}	45,51,{S}	58,84,{E}	
81972_0_004489	477	225,236,{A}	
80966_0_005d6d	347	205,343,{G}	
1983410_1_000aff	508	447,489,{GR}	
99158_1_0015df	430	55,75,{A}	
28532_0_001db3	611	65,76,{S}	3,62,{K}	536,590,{GR}	94,108,{SD}	
4113_0_000490	412	300,384,{G}	7,12,{S}	
29029_0_0038f7	392	200,388,{G}	
370355_1_000692	233	160,231,{K}	
418985_0_00150c	542	271,292,{S}	226,234,{A}	
9209_0_00001d	262	93,113,{E}	165,168,{Q}	
482145_1_000e24	524	90,102,{K}	464,505,{GR}	217,243,{SD}	
1714833_1_0008f8	282	101,107,{E}	
4795_1_000888	289	259,289,{K}	23,52,{SD}	
7668_0_002166	373	199,370,{G}	
7217_0_0032ce	474	213,391,{P}	
4236_0_002c8b	339	2,20,{S}	315,339,{S}	
6198_0_001577	663	478,488,{S}	
3847_0_005194	282	154,165,{P}	
4533_0_003790	344	66,91,{E}	200,204,{A}	54,57,{S}	45,48,{A}	
721885_1_001dcb	564	91,99,{S}	482,544,{GR}	69,88,{AK}	
516756_0_000e54	351	267,324,{G}	18,71,{Q}	
447093_1_001cce	584	499,518,{E}	
158383_0_001a38	635	565,614,{GR}	107,121,{SD}	217,229,{SD}	
90675_0_00ec5b	1160	198,229,{S}	276,308,{S}	487,495,{S}	
64571_1_000696	303	117,129,{A}	249,294,{GR}	7,35,{SD}	
91492_1_0011ac	547	3,57,{K}	339,348,{A}	483,527,{GR}	
89399_0_004d1a	407	13,25,{G}	
3673_0_004827	282	2,6,{A}	
665079_1_002041	349	293,345,{GR}	
6565_0_003eba	447	295,444,{G}	270,292,{K}	
9837_0_00096a	333	164,184,{E}	
1001833_1_002ba0	505	436,494,{G}	
1095630_1_004574	381	243,249,{A}	124,173,{GR}	
50452_0_001009	258	62,71,{E}	
29729_0_0056df	432	246,371,{G}	415,430,{P}	
472368_0_009b7f	572	87,131,{K}	
206008_0_006116	526	8,25,{A}	94,114,{A}	
3827_0_0028ad	271	10,47,{S}	
9365_0_003d37	739	670,710,{G}	
3821_0_005b45	386	259,283,{Q}	160,166,{G}	
113540_0_005659	366	212,362,{G}	
9238_0_001fff	346	192,342,{G}	
4097_0_0076d1	400	3,40,{K}	
1447883_1_0014d5	582	498,517,{E}	
767744_1_00046e	508	3,28,{K}	31,240,{SD}	
198730_1_000908	494	434,484,{GR}	
144197_0_0053e4	382	146,152,{A}	70,73,{E}	
114398_0_001da5	170	12,27,{Q}	
3871_0_0035c1	475	27,40,{E}	321,324,{A}	
1841481_0_0063eb	297	60,66,{A}	
230844_0_004955	319	192,304,{G}	305,312,{S}	
9244_0_00202d	215	188,214,{G}	
5544_2_000241	448	394,430,{GR}	
43179_0_003038	289	61,71,{A}	
72664_0_0027dc	322	79,96,{E}	
7282_0_0036db	413	201,409,{G}	
74940_0_002789	310	62,100,{AK}	
109280_0_00029e	330	220,231,{Q}	
1035309_1_001562	511	154,163,{K}	437,494,{GR}	78,96,{AK}	115,136,{AK}	
4155_0_0001a8	509	33,132,{E}	13,38,{P}	
72664_0_0010d3	306	9,63,{S}	
210143_0_005d47	750	579,608,{S}	686,717,{S}	
61621_0_003a19	372	195,359,{G}	360,365,{S}	
472368_0_007c66	419	3,27,{K}	295,360,{G}	367,415,{S}	
703135_1_00242f	355	31,37,{G}	
905079_1_000b25	100	33,36,{E}	
89462_0_002a59	303	61,71,{A}	
214687_0_006b0c	388	91,95,{G}	
72664_0_002553	339	41,57,{S}	3,30,{K}	35,38,{Q}	
3981_0_004926	277	16,24,{S}	170,179,{P}	
3726_0_002ed4	281	180,195,{G}	72,75,{P}	162,165,{P}	
7918_0_0011ee	359	194,356,{G}	310,315,{S}	
4686_0_004352	588	520,567,{GR}	
3750_0_00a7c2	497	35,76,{E}	221,245,{A}	
1460289_1_001a26	303	94,144,{A}	208,216,{A}	
93934_0_002783	307	182,305,{G}	57,71,{A}	
45354_1_00146a	428	376,410,{GR}	
45235_1_00005d	499	435,488,{GR}	89,108,{AK}	60,87,{SD}	208,243,{AK}	
307959_0_0044b7	393	232,390,{G}	8,29,{A}	4,7,{E}	
1071380_1_000a3d	403	345,372,{GR}	
9233_0_002f1d	293	260,291,{G}	181,206,{GR}	
3914_0_000fbf	403	107,123,{K}	79,87,{K}	339,371,{S}	
49451_0_001a7e	351	269,272,{G}	
3702_0_0032cc	329	86,105,{E}	309,322,{E}	
1353952_1_00257e	211	186,211,{G}	
871575_1_000569	500	149,238,{SD}	
1365484_1_00106c	364	16,39,{S}	
30732_0_000a00	345	253,256,{Q}	
57068_0_00303b	339	188,335,{G}	
60711_0_002048	372	195,359,{G}	360,365,{S}	
326968_0_005967	739	657,717,{GR}	264,279,{SD}	211,229,{SD}	178,193,{SD}	
74940_0_0067a1	334	194,330,{G}	
3702_0_002db9	636	3,61,{K}	210,219,{S}	237,243,{S}	180,190,{SD}	150,160,{SD}	120,130,{SD}	
3821_0_000bd6	488	54,130,{E}	22,39,{Q}	240,250,{P}	
71139_0_004f8b	506	140,148,{K}	174,179,{K}	
9785_0_000366	332	164,184,{E}	
286306_0_001f16	389	286,382,{G}	64,85,{Q}	13,35,{Q}	
9598_0_0018de	306	61,71,{A}	
3885_0_001a79	386	287,355,{G}	261,278,{Q}	363,384,{P}	161,167,{G}	
44056_1_000a6a	73	51,61,{A}	
403677_1_003c34	496	78,87,{S}	138,147,{S}	199,207,{S}	108,117,{S}	296,306,{A}	418,476,{GR}	168,181,{SD}	122,136,{AK}	
3641_0_004301	290	168,178,{P}	
7950_0_00499d	423	239,259,{E}	311,314,{Q}	
143302_0_003b02	373	195,360,{G}	361,366,{S}	
4100_0_0054c3	280	75,134,{E}	
29760_0_000920	288	170,182,{P}	7,41,{S}	
9371_0_000330	254	93,113,{E}	
42514_0_000e8f	357	194,354,{G}	
8996_0_002662	307	182,305,{G}	57,71,{A}	
1287680_1_001d7e	516	449,506,{GR}	
10141_0_003338	301	61,71,{A}	
118200_0_0000f0	262	93,113,{E}	165,168,{Q}	
686832_1_000eaa	550	3,62,{K}	470,533,{GR}	202,245,{SD}	185,200,{AK}	111,133,{AK}	
1081107_1_001022	451	394,438,{GR}	140,154,{AK}	
176946_0_00142d	246	57,71,{A}	
6565_0_001957	426	44,49,{G}	
61622_0_000cf7	332	164,184,{E}	
1408157_1_0003cc	238	41,49,{K}	1,7,{K}	
7282_0_0022bd	804	301,314,{P}	375,385,{Q}	408,418,{Q}	
210143_0_005a02	592	304,314,{S}	14,19,{A}	71,111,{SD}	
1480154_0_000bd2	620	576,601,{A}	
4577_0_007484	448	254,435,{G}	259,277,{Q}	47,68,{A}	413,446,{P}	
42345_0_00568d	449	242,318,{G}	144,158,{A}	283,307,{S}	247,256,{A}	
3988_0_00224f	304	12,17,{S}	93,115,{E}	
4790_1_000b26	335	307,335,{K}	
9938_0_0034d7	332	164,184,{E}	
4558_0_002ed2	445	278,431,{G}	47,68,{A}	259,284,{Q}	410,443,{P}	
279965_0_000351	262	93,113,{E}	165,168,{Q}	
1291522_0_000932	725	433,440,{K}	349,356,{K}	190,196,{K}	
930090_1_002a73	326	61,112,{A}	
3775_0_007534	274	7,13,{S}	
118797_0_00083a	333	3,8,{P}	
145388_0_000a68	181	94,180,{G}	
765867_1_0006b6	470	3,55,{K}	268,278,{A}	115,133,{A}	405,460,{GR}	
3476_0_004054	502	38,77,{E}	22,26,{Q}	229,238,{A}	
9749_0_0041b3	346	220,332,{G}	333,339,{S}	
4098_0_004ce7	343	220,313,{G}	
9785_0_000496	307	61,71,{A}	
1088818_0_002a60	423	126,142,{K}	388,393,{K}	78,100,{G}	
9646_0_0037f9	368	191,364,{G}	
1109443_1_00122f	657	110,126,{A}	575,644,{GR}	14,82,{AK}	149,187,{AK}	347,383,{AK}	
4100_0_00cd8e	320	57,218,{G}	
89462_0_000060	274	230,266,{G}	153,173,{E}	225,228,{Q}	
54374_0_001419	408	362,381,{Q}	
650164_1_000b3e	292	222,285,{GR}	
192010_1_000a3d	499	438,478,{GR}	129,150,{AK}	
2711_0_001674	306	21,40,{Q}	183,193,{P}	86,89,{A}	
192259_0_001763	397	3,35,{E}	
6973_0_0053fb	104	78,103,{GR}	
74940_0_0059c6	299	182,298,{G}	57,94,{A}	
75702_0_000f99	293	75,89,{E}	270,292,{E}	
695850_1_00013e	378	9,52,{A}	118,124,{A}	
418867_1_000df9	515	326,336,{A}	463,504,{GR}	
3641_0_0043e7	500	46,88,{E}	340,349,{G}	239,249,{P}	
29655_0_0021d8	485	379,414,{A}	79,86,{E}	475,481,{G}	
1168221_1_000522	515	3,65,{K}	305,315,{A}	446,506,{GR}	
4232_0_004099	159	80,87,{E}	
128390_0_001e6e	346	192,342,{G}	
48699_0_002c36	303	56,66,{A}	
106004_1_001a79	468	126,147,{P}	56,81,{A}	
1805483_1_00075d	324	268,304,{G}	
1314781_1_0059cb	502	452,493,{GR}	113,123,{SD}	
1069443_1_000edb	358	156,209,{A}	10,23,{K}	295,349,{GR}	
74557_1_002281	293	261,290,{K}	
8090_0_0023f1	302	56,66,{A}	
3726_0_007109	314	31,47,{S}	196,205,{Q}	3,25,{K}	
93759_0_008231	529	126,158,{S}	
90675_0_01159c	219	60,65,{K}	
187382_0_000e67	339	188,335,{G}	
93721_0_000d17	559	206,234,{S}	25,64,{K}	
546991_1_0006ea	611	420,433,{A}	559,602,{GR}	
29655_0_003219	310	43,95,{S}	
9595_0_00209f	377	334,349,{G}	360,373,{A}	
3871_0_001c84	512	37,63,{E}	21,32,{Q}	337,346,{Q}	
3871_0_0059ee	389	268,273,{Q}	151,159,{A}	
379532_0_0031bf	328	160,180,{E}	
34638_0_001c06	334	290,309,{G}	206,224,{P}	179,200,{K}	
1068625_2_000861	665	490,496,{P}	470,482,{S}	116,137,{A}	
8090_0_003a5c	559	60,67,{A}	219,255,{AK}	
81985_0_002f6f	410	290,296,{Q}	
80972_0_002ff5	367	225,363,{G}	11,25,{S}	
4097_0_00bdd8	489	345,365,{Q}	
1209931_1_0020a8	472	274,278,{A}	390,463,{GR}	83,101,{AK}	
59729_0_001c48	391	226,388,{G}	
3988_0_001230	462	321,326,{Q}	
7950_0_004472	971	421,455,{A}	734,768,{A}	56,97,{AK}	
29029_0_000de1	744	304,312,{P}	372,383,{Q}	416,422,{Q}	
246409_1_002c3c	423	376,413,{GR}	170,192,{AK}	
4533_0_003dab	597	97,107,{S}	249,252,{K}	529,576,{GR}	233,244,{SD}	
75702_0_0060db	442	253,315,{G}	
5454_1_00064f	566	379,392,{G}	
66656_0_000f26	695	294,304,{S}	305,308,{E}	616,673,{GR}	72,83,{SD}	151,166,{SD}	
9597_0_003184	372	195,359,{G}	360,365,{S}	
72664_0_00429b	298	165,170,{K}	
3914_0_0055bd	287	41,55,{S}	
7668_0_00015c	703	598,661,{G}	440,480,{G}	523,532,{A}	691,702,{G}	580,596,{A}	535,564,{S}	220,416,{GR}	
6279_0_00223b	331	227,233,{P}	311,314,{S}	
227321_1_000c8e	524	3,61,{K}	327,336,{A}	467,505,{GR}	216,248,{SD}	
57421_0_000eea	262	93,113,{E}	165,168,{Q}	
240206_0_001113	262	93,113,{E}	165,168,{Q}	
30608_0_004c4f	332	164,184,{E}	
118200_0_00250a	138	124,127,{G}	
1314962_1_0011b8	304	189,192,{E}	
3981_0_002652	742	180,188,{S}	146,157,{SD}	458,477,{AK}	
144197_0_00564c	334	193,330,{G}	
983966_1_000725	255	193,236,{G}	
1173701_1_002bb9	479	282,286,{A}	421,470,{GR}	114,123,{SD}	
245562_1_0021a7	568	510,559,{GR}	64,97,{SD}	
1388766_1_000ea4	243	191,232,{GR}	
58331_0_002dc8	504	234,245,{Q}	26,30,{P}	
9793_0_004e2d	262	93,113,{E}	
9365_0_002225	378	211,374,{G}	
4565_0_00ffaa	163	3,45,{K}	
108931_0_001d6c	90	76,82,{S}	
326968_0_004989	282	15,21,{S}	171,181,{P}	
483514_1_000812	481	436,463,{GR}	
944170_1_000fd9	432	219,229,{K}	
101020_0_0035f7	292	91,114,{E}	
3726_0_0091fa	343	256,261,{P}	
105696_1_0006d8	374	357,362,{S}	
4039_0_006122	1100	1027,1084,{GR}	350,372,{SD}	
43700_0_004334	331	238,241,{Q}	
90675_0_003221	323	73,90,{E}	179,191,{P}	
180498_0_002bf9	306	2,10,{A}	
3750_0_0038e7	380	356,378,{P}	
125878_0_0000bd	359	192,355,{G}	
1246674_1_000cad	557	472,492,{E}	
888268_0_0045eb	450	279,437,{G}	259,285,{Q}	47,68,{A}	15,26,{A}	416,448,{P}	
215358_0_005640	301	60,66,{A}	
4615_0_002b63	417	15,66,{A}	
1262450_1_00220d	416	350,411,{G}	210,216,{A}	123,148,{AK}	
483139_1_0025f4	719	11,22,{S}	667,691,{GR}	551,578,{GR}	287,298,{SD}	
9598_0_0034a7	372	195,359,{G}	360,365,{S}	
210143_0_0022cf	297	41,53,{S}	2,8,{A}	
3750_0_00135a	432	245,399,{G}	
4039_0_007807	293	4,48,{S}	
764103_1_00092d	545	339,349,{A}	460,533,{GR}	
3726_0_000390	289	71,94,{E}	
49012_1_000415	237	105,113,{A}	3,51,{AK}	
2951_1_00629b	986	437,443,{A}	680,694,{S}	915,926,{A}	383,391,{A}	401,416,{P}	254,257,{A}	67,70,{A}	
32507_0_0043d3	290	60,66,{A}	
7038_0_002017	357	184,354,{G}	
41875_0_00114e	273	172,178,{K}	
1169474_1_006114	1008	857,864,{E}	95,102,{Q}	187,194,{A}	753,761,{A}	620,626,{G}	506,530,{G}	762,772,{G}	557,571,{P}	811,831,{G}	244,254,{Q}	144,159,{P}	
1036612_1_000f9b	247	51,64,{A}	194,227,{GR}	
7217_0_002bb7	473	172,194,{G}	
29078_0_000f3e	373	195,360,{G}	361,366,{S}	
206008_0_001e04	343	72,95,{E}	2,11,{A}	293,299,{P}	60,66,{A}	
183478_1_001382	486	3,57,{K}	282,290,{A}	417,476,{GR}	131,152,{AK}	
576137_1_000ca4	418	183,186,{P}	361,417,{GR}	148,179,{GR}	
9568_0_004b3e	303	61,71,{A}	
44056_1_001285	322	300,322,{G}	
611791_1_0006e9	528	168,177,{S}	327,337,{A}	450,506,{GR}	
8090_0_0038b9	558	60,67,{A}	219,255,{AK}	
77044_1_000366	487	424,477,{G}	
37682_0_001a8c	413	116,145,{K}	
41447_0_003d9b	297	60,66,{A}	
66656_0_007de5	331	3,27,{K}	136,165,{K}	
4432_0_00146b	405	124,141,{K}	98,105,{K}	
88036_0_0076d4	602	4,11,{S}	275,289,{A}	119,122,{E}	530,579,{GR}	161,185,{AK}	41,54,{SD}	186,198,{SD}	202,226,{AK}	123,143,{AK}	86,106,{AK}	
3711_0_004b5c	283	187,197,{G}	4,54,{S}	80,83,{P}	169,172,{P}	
29730_0_0009b4	310	78,130,{E}	
57421_0_00010d	346	192,342,{G}	
3981_0_000c35	281	34,41,{S}	
13333_0_001a09	420	148,163,{K}	14,33,{A}	137,140,{E}	
31234_0_003674	334	184,187,{E}	
591936_0_002eba	376	215,372,{G}	
9685_0_00029b	332	164,184,{E}	
2951_1_004700	432	91,95,{K}	192,198,{G}	
7227_0_0024ae	251	212,219,{S}	95,98,{A}	
1198029_1_000055	606	103,114,{S}	540,596,{GR}	121,139,{AK}	277,287,{SD}	291,304,{AK}	331,355,{AK}	219,235,{AK}	
225117_0_007395	188	95,119,{E}	39,71,{S}	
1392248_1_00032d	530	466,511,{GR}	
1130832_1_001f43	537	131,174,{A}	453,523,{GR}	206,224,{SD}	228,261,{AK}	115,127,{SD}	176,186,{SD}	
28743_0_00291a	312	219,222,{Q}	
101127_1_00006d	362	3,33,{K}	320,360,{GR}	
75366_0_001e90	320	226,229,{Q}	
1041015_0_001d0a	432	268,277,{G}	77,81,{Q}	
1737458_0_004ced	372	211,368,{G}	
1983410_1_000088	363	24,36,{S}	55,94,{E}	231,251,{E}	
90675_0_00d963	303	4,88,{S}	
56857_0_000802	1010	265,299,{K}	224,229,{A}	503,508,{A}	551,555,{A}	733,744,{S}	600,612,{A}	974,1010,{GR}	376,391,{SD}	619,644,{SD}	423,439,{SD}	670,686,{SD}	473,490,{SD}	568,584,{SD}	521,534,{SD}	
378494_0_00583d	252	48,53,{E}	
28377_0_002310	352	201,348,{G}	
10141_0_002d67	320	2,16,{S}	
4072_0_005417	290	3,59,{S}	194,199,{G}	74,93,{E}	177,180,{P}	
112090_1_002b3d	486	4,7,{P}	260,263,{Q}	
3726_0_004260	307	12,26,{S}	274,303,{E}	
61853_0_000365	261	93,113,{E}	
66656_0_001a28	501	25,88,{E}	340,349,{G}	239,249,{P}	107,124,{E}	
1415176_0_001cbc	308	57,82,{A}	
1737458_0_002307	209	182,207,{S}	
4182_0_00287b	297	11,40,{S}	79,84,{E}	
3476_0_006468	451	151,167,{A}	
90675_0_0051ad	477	29,67,{E}	222,233,{A}	327,330,{Q}	
42345_0_0041e5	448	18,68,{E}	298,310,{A}	383,394,{G}	14,17,{S}	
56857_0_0000a3	299	30,78,{S}	
3726_0_004f46	465	340,361,{G}	
7213_0_001497	350	294,312,{G}	313,317,{P}	
1088818_0_0018b8	54	11,53,{G}	
2004952_1_000814	537	318,382,{G}	452,471,{E}	
103695_0_000bfa	305	181,303,{G}	61,71,{A}	
1519565_1_00152c	312	210,307,{G}	112,118,{G}	
7200_0_0010aa	170	24,32,{S}	
3750_0_00252d	488	25,68,{E}	214,237,{A}	
156304_0_0018ff	364	20,82,{Q}	278,337,{G}	
9685_0_000384	306	182,303,{G}	61,71,{A}	
1745343_1_00085a	461	49,63,{S}	268,283,{A}	71,77,{A}	405,452,{GR}	123,151,{AK}	101,121,{SD}	
9541_0_002d5d	372	195,359,{G}	360,365,{S}	
630390_1_002109	646	247,257,{S}	557,628,{GR}	311,332,{SD}	
59538_0_003884	251	61,71,{A}	182,204,{GR}	
3476_0_0030d4	333	32,60,{S}	114,143,{G}	
8954_0_001eb1	386	221,383,{G}	
80972_0_00383d	294	60,94,{A}	
692275_1_00049e	501	201,205,{E}	181,188,{A}	433,491,{GR}	
4072_0_002f4f	426	4,39,{K}	47,55,{SD}	
7237_0_00281e	363	295,308,{P}	19,45,{S}	
157072_1_00179e	440	222,228,{Q}	
90675_0_008a80	485	29,65,{E}	443,484,{G}	371,441,{A}	335,339,{Q}	231,241,{A}	
43179_0_00296c	736	517,548,{G}	458,511,{E}	
1036611_1_000f65	229	191,228,{G}	51,64,{A}	
4572_0_002a28	357	2,20,{A}	
3880_0_0050af	635	562,617,{GR}	155,175,{AK}	
9691_0_003981	307	182,304,{G}	61,71,{A}	
9823_0_001825	373	195,360,{G}	361,366,{S}	
71139_0_005563	287	71,83,{A}	2,6,{A}	
4100_0_00155f	295	8,76,{S}	
3827_0_0016c0	490	315,320,{Q}	
114742_1_000379	395	68,90,{A}	
690307_1_001742	531	3,57,{K}	323,336,{A}	463,513,{GR}	62,87,{SD}	
126957_0_00231f	588	495,533,{SD}	
13333_0_001998	326	54,65,{S}	
114742_1_002b36	715	697,707,{K}	
1081107_1_001fa7	405	165,168,{E}	
765440_1_000954	290	230,289,{G}	
41875_0_00061a	428	405,412,{G}	129,132,{G}	
1169474_1_005435	266	14,19,{P}	52,55,{Q}	
9545_0_005190	332	164,184,{E}	
133434_0_003c31	539	399,407,{Q}	514,531,{A}	422,453,{G}	
3673_0_001b8d	435	121,142,{K}	
8019_0_0045d7	404	189,401,{G}	
1026970_0_00036f	373	195,360,{G}	361,366,{S}	
1283841_1_002718	491	289,333,{A}	433,482,{GR}	208,235,{AK}	
1658172_1_0015d3	584	499,518,{E}	
4072_0_007280	421	27,70,{E}	196,217,{G}	
13333_0_0035a8	481	8,71,{E}	416,474,{G}	
9402_0_003b62	306	138,158,{E}	
6183_0_00079c	953	827,870,{S}	231,248,{S}	675,691,{G}	
219809_0_0026fc	407	302,399,{G}	75,115,{Q}	16,47,{Q}	
675120_1_000423	516	159,175,{A}	446,505,{GR}	94,110,{AK}	
10020_0_003f7f	372	195,359,{G}	360,365,{S}	
4236_0_007a6a	401	312,338,{G}	246,291,{G}	303,311,{S}	
4113_0_005c99	301	3,63,{S}	
9938_0_000946	303	61,71,{A}	
9531_0_00239a	300	275,294,{G}	
246437_0_001f5e	378	212,374,{G}	
186990_0_0023b5	331	164,184,{E}	
1410327_1_001f26	223	5,21,{Q}	129,136,{S}	
1169540_1_0059ae	526	342,352,{G}	510,513,{G}	515,518,{S}	
9365_0_00213b	331	163,183,{E}	
30023_0_00193e	448	138,154,{G}	384,404,{G}	
9606_0_00166a	332	164,184,{E}	
150288_0_001ed4	296	55,94,{A}	
3476_0_002348	280	178,190,{G}	
695850_1_001171	318	8,54,{A}	107,117,{A}	
28573_1_00132a	477	3,56,{K}	419,467,{GR}	180,198,{SD}	
55661_0_0002c9	346	192,342,{G}	
108931_0_0034c3	336	190,332,{G}	
379532_0_00189b	488	267,290,{K}	
3827_0_000d20	494	47,130,{E}	240,250,{P}	
8364_0_004140	383	207,380,{G}	
1141098_1_00235f	482	418,474,{GR}	119,144,{SD}	92,116,{AK}	145,162,{AK}	
1169474_1_003de3	1081	801,806,{A}	546,579,{P}	582,587,{A}	
4432_0_0024e1	445	25,35,{E}	
116153_0_001c7a	414	184,190,{P}	
321398_0_0034a7	352	198,348,{G}	
90675_0_00b02b	300	3,62,{S}	
329046_1_0038ad	344	114,124,{S}	
130453_0_00780c	266	152,158,{P}	
29088_0_0040f0	310	182,307,{G}	61,71,{A}	
116153_0_002fb4	342	270,274,{Q}	
4100_0_00d210	413	173,179,{P}	304,310,{P}	9,18,{S}	
3880_0_0067d0	324	26,64,{S}	177,186,{P}	73,89,{E}	
3055_0_00299b	356	3,52,{G}	
93934_0_0027b3	347	28,35,{Q}	4,22,{A}	178,198,{E}	250,253,{Q}	
181874_1_000d15	288	22,58,{S}	124,137,{A}	3,18,{A}	
121530_0_00068a	343	192,340,{G}	
63459_0_0082b6	274	166,169,{P}	
30025_0_001e6f	729	304,312,{P}	372,383,{Q}	416,421,{Q}	
888268_0_006510	149	36,71,{A}	
4072_0_001966	304	30,53,{S}	
72032_1_000b7f	474	269,281,{A}	405,456,{GR}	
29088_0_002c08	378	260,365,{G}	366,376,{S}	7,21,{S}	
74649_0_002a2e	278	177,189,{G}	166,169,{P}	
4081_0_004e9c	291	3,63,{S}	181,199,{G}	
3880_0_007a80	497	19,77,{E}	244,254,{P}	79,82,{Q}	
326968_0_002f54	316	17,72,{S}	100,108,{E}	
3702_0_0024b5	382	285,288,{Q}	
200316_0_003b3b	294	178,188,{P}	
8036_0_004e63	360	247,251,{Q}	
1088818_0_004720	439	305,310,{S}	
58331_0_00a024	325	98,146,{E}	
419612_0_001a3a	196	165,169,{G}	44,54,{A}	
74873_0_002105	294	75,81,{S}	
429701_0_0000b4	316	80,133,{E}	
4072_0_000aa0	441	202,215,{E}	417,441,{SD}	
1365824_1_000d3b	456	238,246,{A}	100,115,{A}	372,443,{GR}	116,141,{SD}	144,184,{AK}	
56857_0_001654	502	23,77,{E}	176,219,{K}	
74533_0_001ba2	261	93,113,{E}	
7168_0_0016ce	280	61,67,{S}	
10089_0_002fab	332	34,43,{A}	
81985_0_0018d9	262	67,75,{E}	45,52,{S}	
4232_0_00a3df	281	3,38,{S}	180,190,{G}	169,172,{P}	
144197_0_003387	295	60,94,{A}	
9940_0_0017d9	303	182,300,{G}	61,71,{A}	
7217_0_00109c	359	69,88,{G}	310,324,{P}	
1314672_1_0038bb	457	302,325,{S}	
3760_0_0031fb	381	16,28,{S}	362,379,{P}	
13735_0_000fcc	260	93,113,{E}	165,168,{Q}	
225117_0_004845	277	178,188,{G}	42,69,{S}	166,169,{P}	
9733_0_00172d	473	82,88,{P}	
81972_0_003be7	330	86,102,{E}	
326968_0_000b3b	507	270,280,{P}	
520822_0_00279e	306	18,92,{Q}	
5075_1_000d16	464	393,445,{G}	258,267,{A}	
1026970_0_00439f	378	211,374,{G}	
33119_0_005e46	307	2,19,{S}	
8090_0_0024a9	297	60,66,{A}	183,186,{G}	
8496_0_0042e2	343	174,194,{E}	246,249,{Q}	
75058_1_00183d	780	73,84,{Q}	722,740,{Q}	435,443,{Q}	617,635,{S}	488,493,{Q}	711,715,{S}	519,525,{Q}	748,751,{G}	
1306850_1_0020c0	592	3,55,{K}	536,581,{GR}	312,350,{AK}	294,309,{SD}	
13164_0_00066a	303	194,293,{G}	
6087_0_002b72	1194	39,57,{K}	945,985,{S}	924,943,{K}	573,579,{S}	3,24,{K}	1148,1174,{GR}	1030,1059,{GR}	
280463_1_005cc2	407	161,204,{A}	
101020_0_0002e0	481	41,71,{E}	219,241,{A}	24,40,{P}	
42673_1_000576	511	90,103,{K}	449,490,{GR}	131,152,{AK}	
43346_0_004122	379	211,375,{G}	
8090_0_003957	402	60,67,{A}	193,209,{G}	
4555_0_003f06	567	486,550,{GR}	223,241,{AK}	138,153,{SD}	
3711_0_003aa1	288	171,174,{P}	81,84,{P}	
1442369_1_0022f2	547	354,362,{A}	493,538,{GR}	
13146_0_002fcf	378	213,375,{G}	
4100_0_00a065	375	335,369,{P}	
412030_1_0002c4	174	83,151,{E}	
216574_0_001fef	352	198,348,{G}	
9733_0_0004d7	523	143,151,{G}	
215358_0_00426a	352	209,348,{G}	
61621_0_003363	332	164,184,{E}	
5477_2_0009fd	435	371,419,{GR}	
13735_0_00185b	406	226,403,{G}	
8022_0_001396	339	194,335,{G}	
106582_0_005da0	301	60,94,{A}	
8128_0_002d2e	315	5,36,{E}	222,225,{Q}	
4432_0_0009b8	319	80,108,{E}	
8081_0_0035c2	311	219,222,{Q}	
118200_0_0033d9	345	194,342,{G}	
1519565_1_003103	319	122,141,{K}	
216574_0_0001c5	462	297,459,{G}	
1658174_1_0002fe	511	309,357,{A}	445,501,{GR}	190,233,{SD}	89,108,{AK}	
244447_0_003a82	338	193,334,{G}	
28532_0_0023d5	285	167,177,{P}	6,28,{S}	
4098_0_0054b7	297	2,10,{A}	
9172_0_00238d	349	180,200,{E}	252,255,{Q}	
42254_0_0004b4	373	195,360,{G}	361,366,{S}	
75702_0_005e33	388	356,362,{Q}	
3775_0_0011bc	654	230,241,{S}	596,636,{GR}	
109478_0_0012e7	355	204,351,{G}	123,128,{P}	
3750_0_002034	298	15,32,{S}	73,86,{E}	
9606_0_00310f	372	195,359,{G}	360,365,{S}	
3673_0_001131	336	34,76,{S}	
294746_1_0009ba	259	3,22,{K}	
1420909_1_000a3f	436	3,39,{K}	233,279,{A}	370,425,{GR}	73,125,{AK}	
214687_0_00692a	292	178,184,{P}	2,8,{A}	24,50,{S}	79,94,{E}	
206008_0_008ece	450	279,437,{G}	47,68,{A}	259,285,{Q}	15,26,{A}	416,448,{P}	
310752_0_0037a1	312	145,308,{G}	
63459_0_007f0b	563	239,255,{K}	
8969_0_00052a	255	191,249,{G}	
4558_0_001228	664	290,298,{S}	12,18,{A}	600,642,{GR}	
54374_0_000125	386	221,383,{G}	
145388_0_0003f3	400	223,239,{G}	
3880_0_00904e	492	315,323,{Q}	
3880_0_0000a6	668	627,658,{G}	
7224_0_000687	530	184,198,{A}	
214687_0_0074d1	275	73,87,{E}	
637379_1_0026a5	486	407,465,{GR}	192,213,{SD}	
9531_0_003ffc	378	211,374,{G}	
4615_0_0010f3	463	77,84,{A}	
299123_0_002c78	369	192,366,{G}	
2711_0_002e4c	339	84,158,{E}	2,69,{S}	
9258_0_003d73	326	256,309,{G}	73,96,{A}	125,134,{P}	
85056_1_001096	393	279,307,{P}	246,268,{S}	370,391,{P}	191,205,{P}	
9823_0_00436b	379	211,375,{G}	
8030_0_001cee	359	247,250,{Q}	
103372_0_00048d	370	18,91,{Q}	287,337,{G}	
4565_0_0238cc	109	26,36,{K}	
81985_0_003e68	327	170,173,{P}	
423536_1_00373c	408	2,15,{S}	183,190,{S}	162,182,{G}	290,296,{A}	36,40,{E}	
482537_0_003f47	282	157,279,{G}	270,278,{S}	
3656_0_0022db	285	172,182,{P}	63,66,{G}	
259920_0_000a23	399	211,396,{G}	
52644_0_002ed7	262	93,113,{E}	165,168,{Q}	
653667_1_0005d8	494	450,472,{G}	
158383_0_004e43	317	74,105,{E}	
130453_0_00418c	291	152,163,{P}	7,50,{S}	256,280,{E}	
5061_1_0027f2	539	480,520,{GR}	
9483_0_0018ff	410	243,406,{G}	
3726_0_001170	250	56,74,{E}	
81985_0_004659	259	237,240,{K}	
4081_0_005d73	440	245,385,{G}	148,156,{G}	
1676925_0_0044bb	307	57,94,{A}	
37682_0_009ebc	348	70,93,{E}	2,20,{A}	
717982_1_00089f	531	454,514,{GR}	213,231,{SD}	157,167,{SD}	239,261,{AK}	
3641_0_002aa8	280	58,62,{S}	173,176,{P}	
3750_0_006696	313	10,68,{S}	2,8,{A}	
339724_1_001e4a	500	310,319,{A}	446,490,{GR}	
29655_0_0027d8	279	58,98,{E}	
431895_0_000aff	423	396,423,{GR}	
10160_0_000ade	353	202,293,{G}	319,349,{G}	
56723_0_001711	335	193,331,{G}	
3562_0_0025a7	363	4,30,{Q}	
215243_1_001667	494	295,322,{A}	433,485,{GR}	
150288_0_00372a	330	199,323,{G}	
7460_0_001381	399	272,329,{G}	58,76,{Q}	
8083_0_002978	311	219,222,{Q}	
93759_0_003cdc	347	223,286,{G}	287,316,{S}	330,345,{P}	
307959_0_009d45	323	226,229,{Q}	
33097_0_003ab9	350	211,217,{A}	
10160_0_001ce9	303	61,71,{A}	
9172_0_002395	309	182,307,{G}	57,82,{A}	
181119_0_0017b1	306	182,304,{G}	57,82,{A}	
7274_0_00044e	451	385,397,{G}	
8019_0_004f49	348	247,250,{Q}	
1089451_1_00040d	505	443,484,{GR}	127,148,{AK}	
2004952_1_000b1b	517	460,508,{GR}	
8208_0_0033ca	311	182,310,{G}	109,133,{E}	60,94,{A}	
4533_0_001fa0	258	17,28,{K}	
4555_0_002102	629	603,606,{K}	
186990_0_004a10	220	186,220,{G}	
33119_0_00530f	402	3,13,{K}	
3673_0_00242b	436	419,434,{P}	
29088_0_000c04	312	307,312,{S}	
91928_1_000536	485	286,313,{A}	424,476,{GR}	
9713_0_0010ad	388	376,385,{S}	7,21,{S}	
4039_0_000092	658	102,110,{S}	572,638,{GR}	131,146,{SD}	233,258,{AK}	149,168,{AK}	
3847_0_0014a1	340	274,311,{P}	
3702_0_004d5c	304	76,82,{S}	282,288,{E}	170,175,{K}	
1391915_1_001ef4	468	3,57,{K}	272,278,{A}	413,460,{GR}	
39947_0_00494c	348	67,94,{E}	95,100,{A}	
4097_0_0016c9	352	270,273,{G}	
42026_0_002e64	426	356,374,{G}	
3711_0_008840	449	205,214,{A}	
4577_0_003268	447	278,434,{G}	47,68,{A}	412,445,{P}	259,296,{Q}	
74649_0_00699c	298	265,297,{E}	
3885_0_001e91	812	765,808,{G}	25,77,{E}	130,138,{E}	547,566,{E}	660,674,{S}	97,117,{SD}	
10089_0_005116	89	10,89,{G}	
4432_0_003ed1	284	11,58,{S}	
56723_0_004e24	352	255,258,{Q}	
1460663_1_0036e3	326	191,196,{A}	
100816_1_0028c8	351	52,81,{A}	
48698_0_004879	311	219,222,{Q}	
299123_0_003649	310	57,82,{A}	
1284197_1_0013db	297	23,50,{A}	
51338_0_000d96	379	211,375,{G}	
93934_0_0008e8	349	198,345,{G}	
13333_0_00351f	705	94,101,{S}	282,289,{S}	76,92,{K}	398,440,{K}	521,545,{G}	628,683,{GR}	
158607_1_001e70	537	473,527,{GR}	132,159,{AK}	208,222,{AK}	115,128,{SD}	
3871_0_007fa9	310	162,167,{K}	
1314800_1_001f15	405	314,392,{GR}	
9103_0_00464e	344	216,308,{G}	
50402_0_00074c	386	221,383,{G}	
66656_0_0005d8	365	78,185,{E}	
103695_0_000bdd	359	42,51,{E}	17,21,{A}	270,273,{Q}	160,189,{K}	
85057_1_000a75	389	276,330,{P}	243,265,{S}	366,387,{P}	191,205,{P}	
91626_1_001c04	357	29,50,{S}	72,86,{S}	88,109,{E}	5,26,{K}	291,356,{GR}	
7741_0_0033e5	413	196,409,{G}	
176946_0_0015ef	308	17,22,{A}	270,273,{Q}	160,189,{K}	275,289,{GR}	
296543_1_000c99	81	55,60,{A}	
10093_0_003a24	305	182,303,{G}	61,71,{A}	
4100_0_00c5cb	318	236,239,{G}	
4615_0_004170	745	23,72,{K}	107,115,{S}	674,724,{GR}	293,311,{SD}	270,290,{AK}	451,477,{AK}	
156563_0_001a5f	401	226,398,{G}	
66656_0_0017cb	427	410,425,{P}	
3821_0_003559	316	3,27,{S}	
59538_0_003558	261	93,113,{E}	
556484_1_0021df	330	231,241,{G}	
75366_0_004b6c	329	195,325,{G}	
37360_1_00127f	256	151,194,{P}	122,130,{A}	
118200_0_0000e4	304	181,302,{G}	56,81,{A}	
3775_0_007b16	295	84,116,{E}	
29730_0_00134b	293	76,87,{E}	
28532_0_003d79	253	62,75,{E}	
3827_0_002786	284	21,65,{S}	163,167,{P}	
37682_0_00675c	622	44,49,{E}	383,405,{A}	424,434,{E}	
180498_0_0025a3	421	296,312,{Q}	371,416,{G}	3,34,{K}	315,320,{A}	344,349,{A}	
4533_0_003ea1	309	12,25,{A}	
4182_0_00419a	283	71,83,{A}	86,94,{E}	9,28,{S}	
3871_0_007e86	314	2,20,{S}	
9172_0_0005be	352	198,348,{G}	
441960_1_000094	472	273,284,{A}	412,462,{GR}	
9555_0_000bca	321	307,314,{S}	
72664_0_0027b9	324	177,180,{P}	
78828_0_002044	474	403,456,{G}	
1408163_1_001ab7	368	357,368,{Q}	69,96,{E}	
71139_0_00644c	340	3,32,{K}	
330879_1_000eb8	546	3,57,{K}	353,362,{A}	495,527,{GR}	
105023_0_00397b	345	203,341,{G}	
9172_0_003aba	382	219,379,{G}	2,25,{GR}	
57577_0_00794b	280	2,64,{S}	161,164,{P}	170,199,{GR}	
56484_1_0004bb	215	87,96,{G}	
49451_0_004b93	404	82,122,{K}	70,75,{E}	
3847_0_00b021	479	32,68,{E}	70,81,{Q}	
56723_0_00186a	348	189,336,{G}	
89462_0_003748	360	209,356,{G}	
136037_0_000dc7	328	192,324,{G}	
75366_0_006776	304	184,303,{G}	59,100,{AK}	
418459_1_001ee1	250	207,223,{A}	
1676925_0_004b0d	379	194,241,{G}	
210143_0_00375f	284	11,68,{S}	170,179,{P}	247,283,{E}	
9838_0_00028a	277	61,71,{A}	
81972_0_001d9f	259	65,72,{E}	
57577_0_00c679	150	2,68,{S}	82,118,{E}	
1420915_1_001b19	452	248,294,{A}	121,136,{A}	385,441,{GR}	
3988_0_0015ac	285	2,8,{A}	10,16,{S}	
146911_0_0021c5	304	182,302,{G}	57,82,{A}	
30538_0_0018fe	306	61,71,{A}	
345164_0_000fda	316	223,230,{P}	
7282_0_0028c5	486	61,76,{Q}	99,102,{Q}	
4097_0_00c510	293	177,187,{P}	
61621_0_002862	380	212,376,{G}	
3871_0_005401	313	2,19,{S}	
149040_1_00344d	361	184,187,{A}	305,360,{GR}	
3983_0_00318c	345	2,35,{S}	
130453_0_00828a	303	7,13,{S}	
225117_0_0062cd	658	110,120,{K}	139,155,{K}	83,101,{G}	104,109,{E}	382,397,{S}	
4100_0_00942c	289	2,10,{A}	
10090_0_000611	379	211,375,{G}	
9135_0_00124c	391	226,388,{G}	
695850_1_00254c	421	201,229,{A}	141,172,{A}	339,394,{GR}	
36300_0_002072	356	191,353,{G}	
4100_0_008e5a	692	548,568,{Q}	
8954_0_001049	390	232,387,{G}	
429701_0_002998	474	243,469,{G}	140,155,{G}	415,442,{S}	
1081105_1_0012a8	512	449,495,{GR}	
3827_0_0024a4	460	121,152,{K}	90,102,{K}	
3847_0_00b05b	317	84,98,{E}	
7868_0_002aa3	361	181,188,{G}	61,67,{A}	
15368_0_000c9d	275	175,183,{G}	60,82,{E}	
13249_0_003265	249	136,230,{G}	
535359_0_001a87	280	204,253,{G}	
32536_0_00472f	373	195,360,{G}	361,366,{S}	
326968_0_0001cb	736	654,714,{GR}	264,279,{SD}	211,229,{SD}	178,193,{SD}	
9646_0_0027f6	266	182,263,{G}	61,71,{A}	
9541_0_002f5d	396	229,392,{G}	
30521_0_001001	207	182,197,{G}	61,71,{A}	
206008_0_007e91	245	16,27,{K}	
88036_0_0023f3	197	99,108,{G}	
3847_0_00309f	315	11,46,{S}	
8478_0_000913	323	9,46,{A}	155,175,{E}	227,230,{Q}	
74557_1_001abb	458	381,438,{GR}	118,134,{AK}	
48498_0_004910	849	673,688,{G}	73,76,{E}	777,826,{GR}	
578455_1_000e6c	325	7,34,{A}	
30538_0_00092d	262	93,113,{E}	
3476_0_0009cd	648	582,631,{GR}	197,213,{SD}	
9691_0_002d0e	356	189,352,{G}	
93934_0_003db0	405	195,357,{G}	
2015173_0_0009b9	333	66,101,{Q}	33,45,{Q}	
4956_1_00101e	468	418,454,{G}	
63057_0_007f4a	333	32,60,{S}	
3218_0_001e48	418	278,284,{A}	26,58,{S}	
1365484_1_001873	504	434,492,{G}	297,306,{A}	406,412,{A}	
4555_0_004a52	277	121,127,{A}	152,158,{P}	
665024_1_000d3f	501	3,57,{K}	297,305,{A}	431,491,{GR}	96,112,{AK}	137,157,{AK}	
630390_1_001992	621	528,603,{GR}	277,303,{SD}	
66656_0_000b00	284	11,52,{S}	169,179,{P}	
218851_0_002790	437	186,191,{Q}	
423536_1_003364	756	136,147,{S}	50,59,{S}	12,19,{S}	176,183,{S}	94,102,{S}	108,134,{AK}	60,90,{AK}	
2951_1_00714c	656	105,115,{A}	130,171,{AK}	
75702_0_004064	279	2,9,{A}	11,17,{S}	
9402_0_003b1c	307	61,71,{A}	
9940_0_004ba6	349	181,345,{G}	
80966_0_004238	315	222,225,{Q}	
599839_1_0022b9	582	236,249,{A}	165,173,{S}	363,371,{A}	252,262,{S}	497,577,{GR}	179,217,{AK}	
9913_0_0016e9	332	164,184,{E}	
109280_0_001d26	326	230,233,{Q}	
192259_0_0023cf	516	53,152,{E}	375,384,{Q}	270,275,{A}	
9793_0_004c8c	379	211,375,{G}	
3871_0_0031d2	474	243,435,{G}	451,472,{P}	
9713_0_001848	259	93,113,{E}	
150374_1_0012e3	513	320,359,{A}	425,453,{A}	461,496,{GR}	
8081_0_000564	333	193,329,{G}	
89462_0_003322	372	210,305,{G}	328,357,{G}	
9749_0_001ee6	338	5,21,{E}	
9541_0_001a7f	332	164,184,{E}	
37293_0_003b9b	372	195,359,{G}	360,365,{S}	
69004_0_00324f	375	343,359,{A}	
81972_0_004755	300	280,284,{E}	168,173,{K}	
3827_0_004c44	435	244,399,{G}	412,433,{P}	371,404,{S}	
236234_1_0010c2	516	447,506,{GR}	152,177,{AK}	
861557_1_001b7a	403	3,57,{K}	268,274,{A}	105,124,{SD}	90,104,{AK}	
29730_0_00567a	432	246,371,{G}	415,430,{P}	
423536_1_000913	474	114,124,{A}	361,381,{G}	327,332,{A}	
199890_0_002cea	282	63,69,{S}	
4232_0_004a21	264	68,85,{E}	
1524831_1_002176	545	263,282,{GR}	
8036_0_00058f	339	194,335,{G}	
8030_0_000e43	298	124,131,{P}	186,194,{G}	39,68,{A}	
3885_0_00287a	447	32,62,{E}	21,28,{Q}	66,81,{S}	
52586_1_00002b	670	478,482,{A}	611,661,{GR}	258,277,{SD}	
206008_0_0042d6	450	279,437,{G}	47,68,{A}	259,285,{Q}	15,26,{A}	416,448,{P}	
4686_0_001a74	285	69,75,{G}	
101020_0_003cec	277	175,188,{G}	164,167,{P}	
3914_0_0058a8	302	17,48,{S}	
89399_0_0051be	294	173,176,{P}	
352472_1_001254	299	238,290,{GR}	
88036_0_005c06	573	4,11,{S}	245,271,{A}	122,125,{E}	501,550,{GR}	164,186,{AK}	203,226,{AK}	41,54,{SD}	187,202,{SD}	89,109,{AK}	
59463_0_003a5b	366	218,362,{G}	91,97,{A}	
344612_1_000c37	514	452,495,{GR}	311,322,{AK}	
43700_0_0027b7	300	60,94,{A}	
1420915_1_002cfd	545	431,456,{Q}	263,282,{GR}	
9749_0_001d46	338	8,23,{S}	
1447883_1_000894	511	445,501,{GR}	156,167,{AK}	
100784_0_002f26	356	191,353,{G}	
3649_0_0029bf	392	182,189,{E}	
42026_0_00156b	437	267,284,{Q}	144,188,{A}	256,266,{A}	
84963_1_000e52	706	391,403,{A}	88,93,{S}	376,385,{S}	410,413,{E}	536,539,{Q}	642,680,{GR}	227,243,{AK}	281,289,{SD}	152,161,{SD}	
35525_0_003963	332	34,43,{A}	
51953_0_005164	289	9,38,{P}	
1169474_1_0013fa	694	509,538,{G}	363,387,{K}	613,669,{GR}	99,113,{AK}	
9837_0_004563	274	61,71,{A}	
22663_0_00109a	426	41,94,{E}	286,295,{Q}	
145388_0_00033d	434	267,335,{A}	
5478_1_000457	425	3,19,{K}	
763406_1_000b14	415	361,398,{GR}	
4113_0_00098f	284	11,54,{S}	2,10,{A}	
307959_0_004aee	301	186,299,{G}	
1314672_1_00264f	431	421,430,{S}	
4572_0_00361a	494	73,77,{E}	312,317,{E}	78,112,{G}	
345164_0_003367	346	192,342,{G}	
383379_1_001a56	458	402,452,{A}	
3750_0_002938	496	35,76,{E}	220,244,{A}	
294128_0_00423f	339	204,242,{G}	
578462_1_0043f8	124	90,121,{A}	
1441469_1_002275	403	339,360,{A}	
680683_0_002740	311	287,309,{G}	
1380566_1_0002e5	515	92,106,{K}	454,497,{GR}	
45351_0_002682	218	92,197,{G}	
59538_0_005ccf	340	215,339,{G}	75,81,{A}	
1073090_1_000e30	367	173,182,{A}	311,355,{GR}	
166423_0_000cfa	336	219,278,{G}	4,24,{Q}	
8208_0_00359f	347	241,244,{Q}	
426418_1_0010e5	475	3,57,{K}	270,278,{A}	406,465,{GR}	
9531_0_002c3e	384	189,347,{G}	
8364_0_000b01	362	191,359,{G}	349,354,{S}	320,323,{S}	
46433_1_001174	375	215,245,{S}	346,357,{Q}	
48701_0_002ed5	311	219,222,{Q}	
1088818_0_003b0a	742	435,469,{K}	277,293,{A}	672,721,{GR}	299,311,{SD}	
61622_0_002490	372	195,359,{G}	360,365,{S}	
452589_1_002867	249	191,229,{GR}	
51953_0_002d8f	442	44,59,{G}	184,234,{A}	92,107,{A}	
30419_0_000e07	262	93,113,{E}	165,168,{Q}	
3076_0_001afd	770	70,76,{A}	201,206,{G}	693,754,{GR}	269,296,{AK}	487,522,{AK}	414,425,{AK}	
3847_0_00608e	337	91,166,{G}	285,333,{G}	
4533_0_002332	292	52,68,{A}	70,79,{E}	163,169,{P}	135,138,{A}	
1157962_0_000a0b	512	88,105,{A}	401,415,{AK}	
206008_0_005a3d	272	34,62,{A}	
4081_0_00049d	488	17,120,{E}	
694068_1_001c85	589	370,380,{A}	499,578,{GR}	235,246,{AK}	
3726_0_00a535	363	262,273,{G}	
1169474_1_006c01	1590	108,209,{G}	922,991,{G}	512,573,{G}	999,1008,{P}	489,510,{P}	51,78,{G}	1290,1300,{A}	9,33,{GR}	
50452_0_001c4a	536	386,389,{G}	481,523,{GR}	89,101,{SD}	118,130,{SD}	
8078_0_001b23	341	88,98,{A}	
59463_0_000dc6	302	61,71,{A}	
1088818_0_002816	453	402,431,{GR}	
7227_0_0023cd	428	364,390,{G}	116,142,{G}	
8030_0_0038b6	279	55,94,{A}	
4432_0_00002d	757	156,178,{K}	686,736,{GR}	141,154,{SD}	213,228,{SD}	179,195,{SD}	255,269,{SD}	230,252,{AK}	196,212,{AK}	
4829_1_000879	239	88,104,{S}	
3750_0_0050cc	664	380,402,{K}	230,255,{AK}	188,213,{AK}	
225359_1_0006f5	740	548,552,{A}	681,735,{GR}	274,317,{SD}	207,223,{SD}	
192259_0_002525	494	439,482,{GR}	111,127,{AK}	174,190,{AK}	73,93,{AK}	
57577_0_00be01	98	2,5,{S}	
7994_0_0040e7	329	181,327,{G}	56,93,{A}	
671987_1_001c32	571	384,397,{G}	
97097_0_002d81	356	191,353,{G}	
4615_0_001792	272	13,60,{S}	
9157_0_0025c6	311	182,309,{G}	57,82,{A}	
321614_1_00336e	544	357,370,{G}	
56857_0_00023e	322	112,138,{E}	2,7,{A}	79,82,{P}	
1137138_1_00148a	290	200,278,{GR}	
9798_0_000334	376	198,363,{G}	364,369,{S}	
8022_0_006345	400	189,397,{G}	
9365_0_000e3c	313	182,310,{G}	61,71,{A}	
63459_0_007212	597	426,429,{G}	520,581,{GR}	104,119,{SD}	152,175,{AK}	
57577_0_0064d1	225	7,43,{E}	
126957_0_002e0f	347	99,102,{Q}	
61853_0_00224c	364	263,280,{G}	
3885_0_00571f	301	93,119,{E}	
326968_0_00339a	305	2,10,{A}	11,17,{S}	
132908_0_0032d3	373	195,360,{G}	361,366,{S}	
218851_0_000463	611	98,109,{S}	24,54,{K}	58,65,{S}	178,183,{S}	153,156,{E}	531,593,{GR}	140,152,{SD}	195,212,{AK}	114,138,{AK}	
3880_0_000ed3	490	151,176,{K}	29,35,{S}	
1608454_0_009e24	300	184,299,{G}	59,100,{AK}	
412133_1_01149e	189	58,66,{A}	
650164_1_000961	578	217,221,{E}	160,168,{S}	111,126,{A}	492,573,{GR}	202,216,{SD}	225,245,{AK}	172,200,{AK}	268,309,{AK}	144,157,{AK}	
188379_0_001aed	340	189,336,{G}	
37293_0_004ce8	383	211,364,{G}	
9361_0_00438e	378	211,374,{G}	
139723_0_000834	281	65,71,{S}	
225117_0_000ec3	474	137,140,{A}	110,125,{SD}	
7245_0_002a77	476	183,211,{K}	
1737458_0_001870	250	195,248,{G}	
3871_0_002daa	672	163,166,{A}	597,653,{GR}	140,155,{SD}	
8030_0_0022fa	344	247,250,{Q}	
3750_0_0000c4	194	25,67,{E}	
3711_0_0020bd	291	172,175,{P}	70,73,{E}	
328815_0_002b7e	348	179,199,{E}	251,254,{Q}	
436010_1_007553	199	9,52,{G}	
98403_1_001c06	478	419,469,{GR}	133,151,{AK}	
3775_0_007c10	297	183,207,{G}	
4577_0_002a1d	455	391,454,{G}	317,338,{G}	
591936_0_000fbe	204	103,162,{G}	
611791_1_005ae2	418	318,324,{A}	
8010_0_00394e	344	195,340,{G}	
29760_0_00197b	516	274,284,{P}	17,53,{S}	
9785_0_00056c	371	195,358,{G}	359,364,{S}	
7217_0_0023b2	497	349,489,{A}	327,345,{Q}	7,14,{Q}	316,326,{A}	
10093_0_001307	379	211,375,{G}	
7260_0_001d11	537	7,27,{Q}	216,263,{A}	320,325,{A}	
3847_0_00b42e	737	674,719,{G}	147,189,{E}	
3562_0_00043d	304	9,71,{S}	
303518_0_0010c0	301	60,94,{A}	
89399_0_00089b	373	195,360,{G}	361,366,{S}	
9940_0_001c33	332	164,184,{E}	
3821_0_0033a5	283	87,104,{E}	
931890_1_000da5	448	169,177,{E}	396,434,{G}	180,204,{K}	
158383_0_001c01	306	17,48,{S}	
200316_0_00192e	450	245,402,{G}	148,156,{G}	
3760_0_004e4f	369	78,108,{E}	275,282,{A}	227,266,{G}	
185453_0_0027f7	382	211,378,{G}	
246409_1_003edb	366	312,356,{GR}	
1068625_1_00056e	163	3,22,{Q}	
3641_0_001f32	281	17,57,{S}	169,179,{P}	
3649_0_00169b	329	84,110,{E}	52,73,{S}	
142615_0_0026d7	296	2,24,{K}	
936435_1_000e12	176	97,165,{GR}	
10029_0_0047f4	373	195,360,{G}	361,366,{S}	
5801_1_000c49	368	61,82,{Q}	14,26,{Q}	
1447875_1_001f2c	292	24,64,{A}	
564608_0_00156e	490	330,350,{P}	451,476,{GR}	
1156394_1_001a8c	302	268,299,{K}	2,13,{SD}	
1159556_1_0012bb	521	326,373,{A}	465,505,{GR}	
7897_0_001e0f	471	442,470,{G}	4,72,{E}	
51953_0_0053a9	511	25,50,{E}	220,227,{P}	
3827_0_003fc6	166	88,162,{G}	
3702_0_002936	451	43,92,{E}	
8090_0_002378	296	214,284,{G}	67,73,{A}	
4100_0_007ff8	310	93,129,{E}	
8030_0_0097d1	339	194,335,{G}	
3900_0_0060a6	441	418,439,{P}	
74649_0_002965	395	99,136,{E}	7,52,{S}	300,309,{A}	254,293,{G}	
218851_0_00224a	303	31,78,{S}	84,124,{E}	
149040_1_003572	503	64,82,{S}	157,188,{A}	306,312,{A}	302,305,{S}	441,494,{GR}	
8932_0_003436	378	224,374,{G}	
43700_0_001400	354	210,350,{G}	
29655_0_0029ee	223	32,36,{G}	
1314777_1_003239	283	246,249,{P}	
29159_0_0022bf	370	214,367,{G}	3,31,{G}	189,211,{K}	
50402_0_0004bc	262	93,113,{E}	165,168,{Q}	
1654605_1_000bc3	511	3,21,{K}	451,488,{GR}	
675120_1_000534	386	375,385,{S}	5,20,{A}	
7955_0_003133	445	247,442,{G}	
29730_0_006110	503	26,88,{E}	239,249,{P}	340,345,{G}	
9361_0_001289	411	328,343,{Q}	
10160_0_002736	381	213,377,{G}	
8153_0_00130f	334	193,330,{G}	
3775_0_006842	307	83,92,{E}	174,177,{K}	
200324_1_005c63	638	204,237,{A}	514,524,{A}	549,620,{GR}	239,252,{SD}	
9838_0_0035c1	335	166,186,{E}	
30608_0_001d4c	363	211,362,{G}	
1071382_1_000dca	412	351,389,{GR}	
1314771_1_001703	284	28,39,{A}	92,102,{A}	221,275,{GR}	
353153_2_00442b	365	246,306,{P}	219,241,{S}	167,181,{P}	342,363,{P}	
3726_0_005d82	475	310,322,{G}	65,72,{S}	112,130,{A}	406,457,{GR}	150,165,{AK}	
4686_0_0018e1	277	180,186,{G}	
180498_0_003828	285	182,198,{S}	
4555_0_00679c	261	16,27,{K}	
6279_0_00123a	314	220,313,{G}	
1573173_1_00223d	342	251,255,{A}	310,332,{E}	
176946_0_0002b4	352	201,348,{G}	
42254_0_00165e	278	141,273,{G}	
51314_1_001270	779	607,612,{Q}	713,753,{GR}	192,205,{SD}	270,278,{SD}	170,189,{AK}	429,444,{SD}	
3900_0_000527	533	140,192,{K}	16,32,{S}	5,11,{K}	
58331_0_002bcf	509	22,39,{Q}	234,247,{A}	75,78,{Q}	
106582_0_005d93	290	60,66,{A}	
3914_0_001ca4	464	32,68,{E}	195,221,{S}	311,328,{Q}	
429701_0_000f0d	284	73,82,{E}	
66420_0_000cb5	449	4,28,{K}	
326968_0_0015ca	434	147,163,{K}	99,112,{K}	119,145,{E}	
7224_0_000c60	367	300,312,{P}	
759273_1_002e92	337	307,319,{E}	
58331_0_009a13	338	81,117,{E}	329,338,{S}	
3562_0_004332	394	249,317,{G}	
1001937_1_000580	503	33,60,{K}	163,181,{A}	330,343,{A}	446,492,{GR}	185,209,{SD}	114,141,{AK}	
244447_0_003713	306	179,305,{G}	
4572_0_002d75	503	95,125,{E}	16,60,{GR}	
202946_0_003dcd	397	231,394,{G}	
188344_0_0012b7	262	93,113,{E}	165,168,{Q}	
38654_0_0021f8	131	43,68,{A}	
105231_0_000f00	592	166,180,{A}	184,196,{E}	44,49,{P}	317,320,{E}	514,569,{GR}	95,113,{AK}	2,43,{AK}	197,212,{AK}	230,244,{AK}	375,383,{AK}	
48698_0_000c61	332	193,328,{G}	
9798_0_00329b	363	196,359,{G}	
8022_0_003eab	362	247,250,{Q}	
101091_1_0006d5	349	292,348,{GR}	
38626_0_00170e	303	61,71,{A}	
100816_1_000d2f	367	307,362,{G}	3,51,{AK}	
112090_1_001598	341	203,207,{A}	
37003_0_004ce6	314	219,223,{Q}	
1622147_1_001967	454	247,296,{A}	387,443,{GR}	
1480154_0_001136	399	96,127,{S}	45,80,{G}	
441921_0_002bb8	333	119,129,{A}	
10160_0_0029e2	357	189,353,{G}	
4072_0_005bee	287	78,83,{E}	
3885_0_00491b	494	53,135,{E}	21,36,{Q}	196,230,{K}	245,255,{P}	
6198_0_0019a3	340	198,321,{G}	
3476_0_007ad4	316	2,13,{A}	
3988_0_002fea	280	29,89,{S}	184,190,{G}	
33119_0_000212	309	244,306,{G}	87,160,{G}	
49451_0_001f10	363	20,27,{S}	
30019_0_003273	482	426,451,{G}	123,138,{Q}	
29760_0_001b47	457	367,419,{G}	196,214,{A}	359,362,{A}	
9555_0_004f24	475	412,452,{G}	63,79,{GR}	
187382_0_001000	356	191,353,{G}	
28532_0_0048e1	484	76,105,{G}	
225117_0_002be5	424	157,186,{E}	6,28,{S}	
78828_0_00022c	269	2,12,{A}	86,90,{E}	67,78,{A}	
108931_0_0034c4	314	190,311,{G}	
670483_1_000821	550	475,539,{GR}	
91411_0_000841	339	7,24,{Q}	
58331_0_004c08	281	167,170,{P}	
9371_0_0045a5	367	195,354,{G}	355,363,{S}	
30023_0_00135a	374	311,319,{P}	
9874_0_001164	305	61,71,{A}	
3847_0_008098	494	21,36,{Q}	249,259,{P}	
214687_0_006544	728	11,15,{A}	239,254,{A}	659,707,{GR}	221,238,{SD}	279,305,{AK}	264,277,{SD}	
4533_0_00252e	712	397,412,{S}	644,691,{GR}	
4098_0_00199f	363	323,357,{P}	
85057_1_000234	389	276,330,{P}	243,265,{S}	366,387,{P}	191,205,{P}	
4039_0_000edb	393	313,362,{G}	3,48,{K}	372,375,{S}	
240206_0_002a67	386	221,383,{G}	
39758_0_004916	349	93,124,{S}	
3702_0_005b5a	251	227,248,{K}	
51953_0_0029bc	278	75,81,{E}	172,175,{P}	
3847_0_00abec	336	242,310,{P}	
8090_0_003bfb	559	60,67,{A}	219,255,{AK}	
211228_0_001d67	374	275,347,{G}	23,79,{Q}	
7574_0_00676a	499	197,495,{G}	
57577_0_006e3b	447	240,411,{G}	423,445,{P}	
42254_0_000406	357	189,353,{G}	
200316_0_002bb8	369	287,290,{G}	
4182_0_000d18	783	14,22,{A}	399,402,{K}	720,763,{GR}	118,137,{SD}	139,160,{AK}	350,374,{AK}	332,349,{SD}	375,387,{SD}	
9938_0_002f64	373	195,360,{G}	361,366,{S}	
5866_1_000408	305	2,6,{S}	274,300,{S}	
3702_0_001aef	258	65,68,{E}	
59729_0_002584	345	92,117,{A}	
500485_1_0025b8	356	321,353,{E}	302,308,{K}	
126957_0_002d62	362	339,358,{G}	
9483_0_000924	302	61,71,{A}	
39947_0_002ff0	707	636,685,{GR}	136,153,{SD}	108,120,{SD}	
3900_0_006abd	619	555,601,{GR}	278,290,{SD}	
41875_0_0004e2	260	253,259,{G}	
105696_1_0018be	557	370,383,{G}	
42345_0_004615	232	9,18,{K}	
29073_0_000dba	404	237,400,{G}	2,10,{A}	
4232_0_00501a	279	174,188,{G}	2,26,{S}	
9555_0_002be7	372	195,359,{G}	360,365,{S}	
225117_0_001221	379	148,189,{S}	
418459_1_002288	637	545,619,{GR}	
158383_0_004e8f	474	466,469,{G}	
381198_0_00064a	348	194,344,{G}	
90675_0_004e62	335	2,73,{S}	178,181,{P}	
913774_1_002c10	334	88,119,{S}	
39947_0_000e79	447	48,69,{A}	260,267,{Q}	15,27,{A}	
4909_1_000c73	395	3,28,{K}	346,373,{GR}	
8030_0_002461	299	182,298,{G}	57,94,{A}	
74649_0_002993	309	243,303,{P}	
43179_0_003784	331	164,184,{E}	
202946_0_000d7c	346	192,342,{G}	
1169474_1_0018b5	331	142,149,{A}	94,99,{K}	155,177,{E}	277,329,{GR}	
29760_0_00213d	396	3,31,{K}	299,318,{A}	38,49,{SD}	
4097_0_005ca9	632	229,241,{A}	556,613,{GR}	213,226,{SD}	
142615_0_003f10	442	380,402,{G}	74,78,{E}	
74940_0_00081a	370	189,367,{G}	288,338,{S}	
1507135_0_001077	165	8,61,{Q}	
218851_0_00114c	251	71,83,{Q}	89,92,{K}	
29078_0_000923	593	7,28,{E}	208,231,{K}	487,498,{E}	441,462,{E}	506,510,{A}	310,336,{K}	
63459_0_008f93	595	517,579,{GR}	102,116,{SD}	151,173,{AK}	
7260_0_0033b9	448	56,92,{Q}	292,296,{G}	
1365886_1_0013f9	507	455,484,{GR}	
4615_0_001a2e	514	374,421,{A}	
5544_1_000682	450	396,432,{GR}	99,113,{SD}	
478820_1_000ddf	305	14,23,{E}	
52644_0_002bb7	352	198,348,{G}	
101020_0_00316b	303	72,88,{E}	168,173,{K}	
1202772_1_000dce	495	15,23,{S}	44,52,{S}	423,475,{GR}	192,202,{AK}	
30732_0_002962	300	56,66,{A}	
569365_1_002a9f	378	27,60,{S}	
7227_0_002cff	443	398,413,{G}	80,86,{Q}	48,56,{G}	
869754_1_000d5b	242	189,220,{GR}	
113540_0_00508b	340	194,337,{G}	298,301,{S}	
5454_1_0025c5	405	167,205,{A}	
35883_0_00459a	280	3,51,{S}	169,172,{P}	
180498_0_003210	333	82,153,{E}	
1043002_1_0026d2	477	404,467,{GR}	
225117_0_005ccb	432	245,396,{G}	
342668_1_001194	544	263,282,{GR}	
7230_0_000204	477	126,138,{A}	109,117,{Q}	
9755_0_003936	482	431,470,{G}	56,79,{K}	152,170,{K}	
39432_0_003783	257	133,243,{G}	244,250,{S}	
9938_0_0028d2	380	211,376,{G}	
37621_0_001f6e	402	200,398,{G}	
1088818_0_004e4d	303	287,303,{S}	
3914_0_0023c5	307	11,40,{S}	
66656_0_002b0a	751	146,161,{S}	403,419,{K}	676,729,{GR}	72,83,{SD}	179,203,{SD}	87,107,{AK}	
763665_1_001287	413	3,63,{K}	384,408,{GR}	
81985_0_004251	297	160,165,{K}	
10036_0_000c51	373	195,360,{G}	361,366,{S}	
29655_0_0022f5	245	12,40,{S}	133,136,{K}	
1071383_1_0007ac	399	132,139,{E}	334,376,{GR}	
225117_0_0071f8	424	157,186,{E}	6,28,{S}	
10160_0_001d91	380	211,376,{G}	
1291522_0_000f36	311	306,311,{G}	2,31,{AK}	108,120,{AK}	68,85,{AK}	
486041_1_003a70	218	181,217,{GR}	
1305764_1_000a90	419	117,136,{A}	109,116,{E}	257,265,{A}	70,108,{SD}	137,162,{SD}	
127582_0_003463	302	61,71,{A}	
3983_0_005763	283	2,8,{A}	
7220_0_00184e	496	7,13,{Q}	
51315_1_001a9c	207	185,204,{S}	
37621_0_002b59	365	198,360,{G}	
4686_0_0040cd	484	470,473,{K}	416,419,{K}	
695850_1_0019c8	365	303,363,{P}	147,150,{S}	
8036_0_001d2b	300	182,299,{G}	57,94,{A}	
8355_0_0046c4	363	197,359,{G}	114,135,{E}	
9541_0_001af5	303	61,71,{A}	
192259_0_000148	414	159,173,{G}	
5353_1_001bff	538	476,527,{GR}	
81972_0_0068df	240	224,237,{K}	
30019_0_002846	474	231,390,{P}	416,454,{P}	
74940_0_0026d6	300	182,299,{G}	57,94,{A}	
9739_0_004177	378	211,374,{G}	
105487_1_0007cb	512	448,504,{GR}	
49451_0_005623	287	173,183,{P}	
180498_0_00120b	300	182,189,{P}	174,179,{K}	
293939_1_0005ce	534	3,57,{K}	333,342,{A}	477,515,{GR}	
38626_0_0016d2	380	211,376,{G}	
3750_0_004c00	365	98,127,{E}	
1088818_0_001c3b	272	2,7,{A}	
7998_0_0031b5	377	195,374,{G}	
1126212_1_0029e6	519	454,509,{GR}	112,132,{SD}	92,111,{AK}	
71139_0_00171d	307	93,100,{E}	
1041015_0_0022ca	301	13,55,{S}	
888268_0_0056dc	278	16,27,{K}	
1116229_1_0004e9	525	3,62,{K}	319,327,{A}	453,515,{GR}	236,257,{AK}	
49451_0_0055ea	324	2,37,{S}	300,324,{S}	59,75,{S}	
1156394_1_000de5	377	9,51,{A}	117,123,{A}	
1344416_1_0007ab	238	121,136,{GR}	
54383_0_001a6b	386	221,383,{G}	
59894_0_0024cb	310	182,308,{G}	57,82,{A}	
7237_0_0007b0	391	346,371,{A}	
1306850_1_000c89	346	194,200,{A}	
3871_0_00644a	303	176,179,{P}	
7230_0_002293	462	11,34,{E}	
106004_1_000bcf	306	232,281,{GR}	
43346_0_0048f5	357	195,290,{G}	
43346_0_0046bc	379	211,375,{G}	
30732_0_002ae9	295	60,94,{A}	
1263082_1_001ffa	245	219,231,{K}	171,201,{K}	
81985_0_001f9c	686	3,63,{K}	
180498_0_000c7a	743	143,148,{S}	72,80,{S}	665,723,{GR}	118,141,{AK}	
3218_0_00106e	578	283,299,{E}	398,424,{G}	73,88,{AK}	
6832_0_002a92	408	300,343,{G}	192,213,{G}	378,396,{G}	
88036_0_0000eb	251	143,157,{S}	160,165,{P}	
83485_0_0005c4	400	291,392,{G}	17,95,{Q}	
1524831_1_001058	328	20,29,{A}	296,325,{GR}	
174628_0_002b9d	922	98,115,{G}	510,541,{Q}	299,309,{G}	67,77,{G}	482,506,{A}	877,914,{A}	669,684,{E}	
3821_0_001bab	274	146,155,{P}	
130453_0_001e32	464	441,462,{P}	153,168,{A}	
4097_0_0070c0	315	96,134,{E}	
1245748_1_001407	310	31,90,{S}	
4232_0_00496d	270	2,10,{A}	70,93,{E}	
37653_0_001ef0	333	190,330,{G}	
71784_1_00141f	388	295,307,{A}	320,388,{GR}	110,133,{AK}	
1420907_1_0004ef	535	275,280,{G}	
63057_0_004884	498	38,75,{E}	22,26,{Q}	99,102,{E}	
143302_0_000f3c	332	164,184,{E}	
44056_1_002543	89	51,56,{A}	
166361_0_000682	278	233,252,{G}	
321614_1_00000f	321	47,96,{A}	
4577_0_00447a	700	577,638,{GR}	444,457,{AK}	119,139,{AK}	162,182,{AK}	
763407_1_002a6b	216	179,216,{GR}	50,58,{AK}	
3880_0_0014e3	280	161,165,{P}	171,201,{GR}	
67767_0_002ec4	128	100,103,{S}	
456999_1_002919	576	45,55,{S}	248,267,{A}	116,127,{S}	59,83,{A}	207,231,{A}	101,115,{A}	503,565,{GR}	190,203,{SD}	232,247,{SD}	151,165,{SD}	287,321,{AK}	268,283,{SD}	84,95,{SD}	
1676925_0_0044a2	282	57,94,{A}	
40296_1_001328	496	425,477,{G}	290,299,{A}	397,403,{A}	
7222_0_0006bf	342	277,289,{P}	11,37,{S}	
42345_0_0041e9	507	379,389,{A}	12,61,{E}	458,506,{G}	223,230,{P}	344,375,{G}	
88501_0_0016a6	316	220,289,{G}	4,24,{Q}	
35883_0_0046d3	501	358,378,{Q}	254,264,{P}	
2769_0_0009f7	553	430,543,{G}	72,79,{P}	
88015_0_000483	840	800,822,{P}	756,768,{K}	
563466_1_000930	549	482,532,{GR}	154,177,{SD}	118,134,{SD}	
578462_1_002066	330	15,18,{Q}	
61395_1_000f1b	365	355,364,{G}	
3871_0_002f9e	553	476,535,{G}	
1305733_1_000092	305	222,275,{GR}	
89462_0_001a2a	372	211,368,{G}	
9483_0_002158	396	202,392,{G}	
1447872_1_0014ab	497	305,346,{A}	441,487,{GR}	
930990_1_001e22	558	46,51,{P}	353,364,{A}	485,546,{GR}	241,257,{SD}	268,297,{AK}	66,89,{AK}	226,240,{AK}	
3871_0_0001f3	305	82,121,{E}	45,57,{S}	
67593_1_003686	293	264,293,{K}	
39947_0_002234	252	18,27,{K}	
400682_0_00385c	635	192,201,{G}	78,90,{SD}	
175836_0_001f97	393	242,389,{G}	
7220_0_00013c	444	86,94,{Q}	
3656_0_00299b	434	406,432,{P}	
3555_0_000e6e	440	111,162,{K}	
75366_0_0074a8	341	247,250,{Q}	
3847_0_001ab0	314	81,95,{E}	
51240_0_008b2f	494	257,267,{P}	
1295528_1_001d9f	397	159,211,{E}	
210143_0_004b6f	494	336,345,{G}	235,245,{P}	
75702_0_0016c3	391	3,36,{K}	266,288,{Q}	370,386,{G}	300,345,{G}	166,172,{A}	
7274_0_001e0f	726	369,380,{Q}	299,309,{P}	409,417,{Q}	
9874_0_00148b	373	195,360,{G}	361,366,{S}	
60711_0_004505	303	61,71,{A}	
30455_0_001bf4	356	191,353,{G}	
101020_0_002a9e	297	49,58,{S}	2,8,{A}	10,16,{S}	
90675_0_008516	441	308,312,{Q}	
747525_1_000b70	257	183,245,{GR}	
1286976_1_001db5	497	434,492,{G}	3,53,{K}	83,104,{AK}	
412133_1_015164	156	6,19,{A}	106,155,{GR}	
876142_1_000181	295	185,190,{K}	
90675_0_012a94	512	146,184,{S}	6,13,{S}	30,40,{SD}	
57412_0_0037b9	346	192,342,{G}	
59463_0_002498	373	195,360,{G}	361,366,{S}	
885580_0_003dd1	419	252,415,{G}	
75702_0_006567	594	73,81,{S}	82,85,{E}	531,572,{GR}	229,244,{SD}	246,277,{AK}	124,148,{AK}	207,228,{AK}	
3711_0_0038d0	366	238,248,{A}	
7370_0_0034b7	331	215,318,{P}	
4039_0_0028bf	300	3,61,{S}	
4555_0_005731	490	314,422,{A}	289,298,{A}	324,339,{P}	232,238,{G}	
4039_0_0022ee	1002	928,989,{S}	476,502,{S}	228,256,{K}	
1172189_1_00477e	471	367,470,{GR}	
8019_0_0066ad	361	247,250,{Q}	
4558_0_001e37	268	169,177,{G}	58,76,{E}	
47790_0_000b0e	621	82,119,{A}	459,540,{A}	142,167,{A}	202,243,{A}	250,261,{G}	295,375,{AK}	
1237896_1_00169b	484	428,475,{G}	287,291,{A}	87,103,{AK}	126,145,{AK}	
9915_0_00163b	332	164,184,{E}	
57068_0_001e1d	262	93,113,{E}	165,168,{Q}	
1156394_1_003af9	318	105,115,{A}	
296587_0_001c07	424	255,265,{A}	
307959_0_001b1b	305	184,304,{G}	59,100,{AK}	
703756_1_001a22	479	3,53,{K}	281,289,{A}	420,470,{GR}	106,119,{SD}	89,104,{AK}	
88036_0_005cf7	251	143,157,{S}	160,165,{P}	
3702_0_002d92	363	2,71,{S}	197,200,{P}	
3218_0_0002b9	394	9,35,{A}	117,124,{E}	319,381,{GR}	
125945_0_000dbb	465	416,436,{G}	93,104,{Q}	
7237_0_002775	449	65,71,{Q}	22,56,{S}	
4097_0_00305a	341	218,297,{G}	
8187_0_003e50	329	238,241,{Q}	
985895_1_001772	379	73,93,{P}	
39947_0_00526c	573	498,552,{GR}	108,127,{SD}	141,155,{SD}	
202946_0_00194d	262	93,113,{E}	165,168,{Q}	
3649_0_000bab	760	173,178,{S}	14,21,{A}	682,740,{GR}	225,248,{AK}	
55661_0_0002fc	262	93,113,{E}	165,168,{Q}	
4555_0_0068b1	674	603,652,{GR}	102,148,{SD}	278,295,{SD}	
75702_0_0027b3	279	2,8,{A}	11,17,{S}	
9974_0_0025bf	378	211,374,{G}	
637379_1_006cb3	397	182,191,{K}	278,281,{A}	
54380_0_001a61	314	149,311,{G}	
8022_0_0086cf	300	182,299,{G}	57,94,{A}	
717982_1_0007e3	285	21,40,{P}	86,106,{P}	
126957_0_0018bf	312	227,298,{S}	
945553_1_001de0	255	227,241,{G}	
4113_0_004bb9	446	245,391,{G}	148,156,{G}	
1230840_0_000030	376	211,372,{G}	
218851_0_002a0b	468	275,333,{Q}	338,343,{A}	395,425,{G}	
7222_0_0010ae	480	234,393,{P}	226,233,{Q}	386,389,{Q}	
5599_1_001f0d	473	269,277,{A}	404,463,{GR}	105,123,{SD}	90,104,{AK}	
1306850_1_001abe	248	25,59,{S}	
1041607_1_0005b4	467	61,98,{SD}	
246437_0_000bac	697	636,685,{G}	266,284,{K}	14,22,{P}	
10036_0_002d33	308	61,71,{A}	
597456_0_0015d7	349	256,342,{G}	50,70,{Q}	
34882_0_003876	373	195,360,{G}	361,366,{S}	
3476_0_0014b4	497	51,95,{E}	
9713_0_000579	237	59,224,{G}	225,230,{S}	
6198_0_00162d	602	589,597,{Q}	406,412,{A}	487,503,{A}	364,367,{Q}	
9749_0_004070	377	214,373,{G}	
81972_0_0062fb	305	89,126,{E}	
1314781_1_0059a6	202	4,14,{Q}	
31234_0_000e32	183	135,179,{G}	
81972_0_003c60	339	2,55,{S}	176,179,{P}	
3656_0_002ef0	347	6,26,{K}	281,286,{A}	
591936_0_00158b	221	54,217,{G}	
74649_0_0049b7	434	250,403,{G}	
74940_0_0059d8	364	265,268,{Q}	
143995_0_001962	366	273,359,{G}	60,87,{Q}	
28737_0_00006d	379	211,375,{G}	
231916_1_003a3c	607	543,590,{GR}	
1169474_1_00454d	379	7,78,{G}	183,194,{Q}	15,21,{Q}	162,167,{G}	
188379_0_002170	386	221,383,{G}	
62625_0_00123e	336	199,204,{A}	116,148,{AK}	
8469_0_0003fd	365	213,361,{G}	
4039_0_00393c	298	76,87,{E}	5,18,{S}	
72664_0_00062e	307	3,61,{S}	
1088818_0_000497	338	5,75,{P}	65,68,{K}	
106582_0_004201	316	10,36,{E}	222,225,{Q}	
3914_0_003485	494	245,255,{P}	
357750_1_002261	508	439,498,{GR}	157,179,{AK}	91,108,{AK}	
7897_0_0017f5	297	58,68,{A}	
383855_1_0000cb	500	215,237,{K}	325,341,{Q}	433,491,{GR}	
30023_0_001c9c	298	130,133,{A}	3,19,{S}	
15368_0_004fc5	430	109,181,{A}	
37344_0_000184	343	253,336,{G}	
63459_0_0006fe	552	186,244,{K}	
3726_0_0073c7	314	31,47,{S}	196,205,{Q}	3,25,{K}	
1231657_1_00244e	515	313,324,{A}	452,506,{GR}	
29655_0_001056	292	245,288,{P}	
142615_0_0048c7	276	92,118,{S}	71,86,{E}	10,13,{A}	
78828_0_000880	315	11,19,{A}	
6850_0_00257c	325	161,183,{K}	
74940_0_008775	273	113,125,{P}	128,154,{G}	
206008_0_00010d	415	179,182,{S}	
7962_0_0032c9	264	247,250,{Q}	252,264,{GR}	
72520_1_0016af	212	98,126,{GR}	
4098_0_00457a	291	96,110,{E}	
158383_0_001c7c	512	11,105,{E}	
1202772_1_000bd2	379	331,366,{GR}	
429701_0_001040	316	80,133,{E}	
1314782_1_00285c	310	230,298,{GR}	2,37,{AK}	
9568_0_000990	378	210,374,{G}	
57577_0_001cbd	241	4,9,{S}	
10093_0_00128e	357	189,353,{G}	
2711_0_003975	686	360,373,{K}	616,665,{GR}	147,161,{SD}	187,207,{SD}	126,145,{AK}	256,281,{AK}	
4232_0_000d5c	278	176,187,{G}	3,21,{S}	165,168,{P}	
1480154_0_00209c	330	106,132,{P}	
188344_0_0000e8	271	12,63,{P}	176,181,{P}	
554065_0_001aa6	382	335,380,{GR}	
8478_0_0009b4	307	57,82,{A}	
9209_0_000e98	373	222,369,{G}	
210143_0_0011c1	287	160,165,{K}	167,176,{P}	74,80,{E}	
472368_0_0015e0	405	313,354,{G}	260,295,{G}	
3900_0_0019ab	308	276,307,{S}	
29729_0_003e48	290	76,83,{E}	164,169,{K}	21,42,{S}	
1330018_1_001f2e	216	183,216,{G}	
84753_1_0003f1	456	374,443,{G}	241,249,{A}	60,99,{SD}	124,152,{SD}	
3900_0_007d04	591	520,551,{G}	23,88,{E}	416,421,{S}	
332648_1_002957	492	294,300,{A}	429,482,{GR}	
1277687_1_001a8b	454	71,79,{A}	368,428,{GR}	44,65,{SD}	119,163,{SD}	3,35,{AK}	152,177,{AK}	
36646_1_001980	496	426,484,{G}	291,300,{A}	398,404,{A}	170,207,{SD}	214,230,{AK}	154,168,{AK}	
1073089_1_001e24	249	189,230,{GR}	
50452_0_002da8	209	18,76,{K}	
4615_0_000bb3	265	57,67,{E}	69,80,{G}	
6958_0_0032e2	216	2,20,{S}	
121759_1_0002ce	300	35,57,{A}	
225359_1_000c9c	278	158,164,{A}	
3981_0_0040f2	407	282,300,{Q}	363,404,{G}	303,308,{A}	24,34,{K}	333,336,{A}	48,65,{SD}	
578455_1_000e86	533	476,525,{GR}	
312017_1_0022f6	313	276,313,{K}	
1157962_0_002aa3	363	234,356,{G}	133,148,{G}	
94208_1_00137d	545	487,534,{GR}	117,143,{SD}	146,163,{AK}	
669874_1_00049b	479	431,465,{GR}	
105231_0_003685	928	136,171,{A}	
28743_0_001698	333	193,329,{G}	
28532_0_001c11	348	330,334,{Q}	
4098_0_0011bf	370	288,291,{G}	
595528_0_001606	305	196,226,{A}	103,116,{A}	266,288,{A}	
9544_0_002457	318	189,241,{G}	
3871_0_004992	311	2,63,{S}	
9668_0_003d4c	373	195,360,{G}	361,366,{S}	
4081_0_0048e8	281	11,54,{S}	2,10,{A}	
9361_0_00246a	332	164,184,{E}	
1314790_1_001426	335	223,266,{S}	
6973_0_004dba	345	210,341,{G}	136,141,{E}	
1442371_1_0015a2	371	14,38,{S}	
28377_0_000ec1	367	48,63,{E}	206,226,{E}	168,197,{K}	
29730_0_004052	286	11,68,{S}	
81972_0_006cee	313	23,43,{K}	133,142,{S}	
981085_0_0006b7	295	17,57,{S}	175,185,{P}	267,294,{E}	
44056_1_001519	293	156,164,{A}	8,23,{K}	
4155_0_002749	532	462,531,{G}	397,433,{G}	444,463,{A}	267,286,{A}	385,395,{Q}	
1415176_0_0007a3	364	213,360,{G}	
307959_0_009f2b	341	247,250,{Q}	
1287681_1_002a59	504	438,496,{GR}	98,130,{AK}	
4072_0_005177	455	261,399,{G}	154,165,{G}	395,434,{P}	
125945_0_00164f	276	58,62,{G}	115,121,{A}	
3827_0_001352	318	3,28,{S}	
51337_0_0034d7	227	62,82,{E}	
118797_0_003130	335	166,186,{E}	
41047_1_0003c4	530	3,57,{K}	330,336,{A}	476,511,{GR}	222,247,{SD}	
73337_0_0018e0	379	211,375,{G}	
215358_0_002359	335	240,243,{Q}	
32507_0_001020	332	190,330,{G}	
771870_1_0014b5	456	354,376,{G}	
78828_0_00486d	501	363,416,{G}	260,279,{P}	
8969_0_0010c0	262	93,113,{E}	165,168,{Q}	
4558_0_002298	464	60,86,{E}	326,347,{G}	3,52,{AK}	
90675_0_010d88	554	384,396,{G}	475,538,{GR}	
42345_0_001638	281	165,172,{P}	
8128_0_0004ec	317	87,93,{A}	
78828_0_00332a	298	33,41,{S}	237,243,{A}	
57577_0_005d2e	280	2,64,{S}	161,164,{P}	170,199,{GR}	
59894_0_002564	262	93,113,{E}	165,168,{Q}	
326968_0_002711	333	13,78,{S}	
94827_0_0019c4	455	290,452,{G}	
75366_0_005cfc	387	212,384,{G}	
22663_0_00b0e6	703	138,148,{S}	365,381,{K}	159,173,{A}	493,499,{A}	522,543,{S}	622,683,{GR}	174,191,{SD}	290,308,{AK}	
888268_0_0043dd	587	180,190,{A}	502,570,{GR}	106,126,{AK}	
1088818_0_001a70	483	349,395,{A}	55,59,{E}	
7224_0_000818	424	22,30,{G}	
43700_0_000643	343	189,341,{G}	
50452_0_00252b	320	75,87,{E}	
9978_0_001d23	293	61,71,{A}	
578459_1_0003c3	325	35,111,{A}	
8030_0_0036bb	310	62,100,{AK}	
1353009_1_001ba2	575	509,558,{GR}	287,319,{AK}	168,181,{AK}	
93721_0_005ddc	342	194,294,{G}	
90675_0_008bbd	333	2,68,{S}	173,176,{P}	
438503_0_0018be	218	50,82,{S}	
29760_0_001661	283	2,8,{A}	
3641_0_00282b	293	2,8,{A}	39,49,{S}	
3673_0_002887	277	169,172,{P}	
436017_0_0008d8	284	143,152,{A}	178,183,{A}	184,187,{G}	50,53,{G}	
43179_0_00385a	358	191,354,{G}	
914234_1_002948	292	230,273,{GR}	2,44,{AK}	
1151754_1_00171c	400	385,400,{G}	252,260,{A}	60,109,{SD}	134,162,{SD}	165,195,{AK}	
756982_1_000969	512	438,494,{GR}	66,85,{SD}	
930089_1_002580	569	382,395,{G}	
9615_0_003f59	373	195,360,{G}	361,366,{S}	
4155_0_005241	451	410,432,{S}	
2711_0_000098	420	292,318,{Q}	3,33,{K}	283,289,{S}	40,44,{A}	321,326,{A}	
29078_0_0001e0	303	61,71,{A}	
413071_1_000a5f	245	191,227,{GR}	
1165861_1_003956	616	517,598,{GR}	240,270,{AK}	
307959_0_005833	382	212,379,{G}	
684364_1_00117b	431	358,419,{GR}	
3981_0_007a81	337	277,335,{P}	
591936_0_000743	379	211,375,{G}	
34839_0_0001e3	379	211,375,{G}	
75702_0_004af2	326	78,117,{E}	
114742_1_001a2c	379	109,138,{AK}	
9103_0_002c53	179	57,71,{A}	
54383_0_001401	262	93,113,{E}	165,168,{Q}	
472368_0_004141	480	156,166,{G}	
4686_0_0041d6	313	73,115,{E}	59,69,{S}	
43346_0_002b39	268	224,265,{A}	
56313_0_000071	301	150,297,{G}	
5804_1_001779	199	4,21,{A}	22,28,{Q}	
4100_0_00ae59	454	245,406,{G}	
88015_0_001196	540	193,234,{G}	386,429,{G}	
9986_0_0028db	377	212,373,{G}	
63459_0_00267f	274	166,169,{P}	
574774_1_001cf8	522	74,94,{S}	315,326,{A}	138,153,{A}	426,448,{A}	455,513,{GR}	117,133,{SD}	
130453_0_003a14	148	38,46,{A}	
69771_1_00059e	531	471,513,{G}	333,346,{A}	
1276529_1_000843	506	432,495,{GR}	
28737_0_000a6f	399	231,395,{G}	
348901_1_00022d	508	213,238,{K}	437,498,{GR}	108,124,{SD}	158,179,{AK}	
146911_0_004afa	175	57,82,{A}	
130453_0_00738a	420	96,139,{K}	32,40,{S}	
9597_0_0015e4	261	93,113,{E}	
41688_1_001a2a	529	464,510,{GR}	112,135,{SD}	174,192,{AK}	
71139_0_0001b1	331	322,331,{S}	
4100_0_00da79	272	175,181,{G}	
3871_0_00105a	280	73,101,{E}	4,13,{S}	
418459_1_0001b6	129	82,103,{G}	
1220926_1_00219a	364	28,51,{S}	73,90,{S}	92,116,{E}	5,25,{K}	298,363,{GR}	
3900_0_006fdb	279	10,54,{S}	
1408657_1_000c0e	782	251,330,{K}	
4558_0_00441d	278	48,64,{A}	65,69,{E}	128,132,{A}	
3656_0_004aa0	301	3,98,{S}	
35883_0_003262	281	176,181,{P}	269,280,{E}	
307959_0_0073c7	325	195,321,{G}	
637379_1_006442	842	119,167,{E}	775,825,{GR}	
269621_1_000f57	589	278,309,{A}	226,232,{A}	507,577,{GR}	120,137,{SD}	96,119,{AK}	
3726_0_0055c4	310	3,88,{K}	255,286,{G}	
944288_1_001963	296	250,293,{G}	
1149755_1_001d61	518	312,327,{A}	38,61,{K}	168,186,{A}	449,509,{GR}	66,82,{SD}	
50429_0_004831	357	198,201,{Q}	
4577_0_000f08	257	11,27,{K}	
108931_0_0013c9	297	187,292,{G}	
9135_0_001c6c	310	182,308,{G}	57,82,{A}	
9749_0_001bd0	354	305,310,{S}	
40932_0_000807	369	194,278,{G}	
1868482_0_000390	379	211,375,{G}	
30608_0_001c2e	373	195,360,{G}	361,366,{S}	
74533_0_001713	373	195,360,{G}	361,366,{S}	
9798_0_0037a5	262	93,113,{E}	
3988_0_0026f9	398	300,371,{G}	151,169,{S}	
180498_0_003707	287	172,182,{P}	16,27,{S}	265,287,{E}	
88015_0_002cb7	302	201,295,{G}	
398673_1_00093e	438	239,281,{A}	379,418,{GR}	
60175_1_000d37	351	326,348,{E}	297,303,{K}	26,48,{S}	
2070412_1_002427	288	230,283,{G}	
63057_0_00855d	324	2,10,{A}	
1105325_1_00176e	365	357,365,{G}	28,47,{P}	279,282,{E}	75,78,{G}	
7004_0_000e7c	421	280,418,{G}	
110365_1_00177b	495	365,427,{S}	
4232_0_00043d	680	219,234,{A}	604,660,{GR}	202,218,{SD}	239,254,{SD}	153,169,{AK}	183,199,{AK}	142,150,{SD}	
94643_1_00082c	431	193,220,{GR}	
37682_0_003933	278	179,186,{G}	
156563_0_000937	471	317,467,{G}	20,51,{GR}	
8030_0_00565e	356	18,59,{E}	256,259,{Q}	
3821_0_002e93	442	240,412,{G}	144,159,{A}	419,440,{P}	56,62,{A}	
9544_0_003163	396	229,392,{G}	
3711_0_008d12	285	265,284,{E}	
90675_0_001864	337	300,332,{G}	3,56,{K}	
645133_1_000f2e	219	187,209,{E}	
1841481_0_0063e1	319	60,94,{A}	
3068_0_0001f0	220	144,165,{G}	
41427_0_00239a	346	127,133,{S}	
136037_0_0011f8	296	238,264,{G}	
3711_0_003c5b	440	183,190,{A}	20,25,{Q}	
29730_0_000460	321	81,141,{E}	
90675_0_00c8de	309	25,78,{S}	285,290,{E}	173,178,{K}	
4232_0_004708	689	300,318,{K}	610,669,{GR}	207,220,{SD}	188,204,{AK}	
1202772_1_002903	301	268,298,{K}	2,12,{S}	
9978_0_002087	261	93,113,{E}	
8355_0_001ce0	399	191,396,{G}	386,391,{S}	357,360,{S}	
6500_0_004659	355	232,352,{G}	5,41,{G}	205,227,{K}	
1136231_1_00069b	498	441,471,{G}	100,118,{S}	3,36,{K}	138,216,{SD}	
1658172_1_0000ad	492	297,306,{A}	434,482,{GR}	
132908_0_00018f	380	211,376,{G}	
4039_0_00380d	645	553,563,{A}	
136370_1_000b82	273	76,90,{P}	
383379_1_001ff3	147	91,141,{A}	
9755_0_000191	302	61,71,{A}	
7217_0_003288	466	99,105,{P}	
1296119_1_001c14	452	385,440,{GR}	
30521_0_000ce1	859	204,336,{G}	734,858,{G}	
3821_0_001c62	292	76,109,{E}	
3750_0_00ab72	357	169,321,{G}	
336983_0_001bf7	378	211,374,{G}	
63057_0_002921	325	91,145,{E}	48,67,{S}	
6850_0_001286	303	194,301,{G}	162,184,{K}	
9244_0_0008ef	262	93,113,{E}	165,168,{Q}	
858893_1_001a57	503	126,138,{A}	308,317,{A}	447,494,{GR}	
116153_0_001d6b	348	196,291,{G}	323,333,{G}	
3702_0_002c42	308	70,87,{E}	
307959_0_001b0d	297	60,94,{A}	
81985_0_00653f	291	3,46,{S}	
1367422_1_002825	532	328,337,{A}	467,527,{GR}	
48701_0_003532	308	60,94,{A}	
9749_0_003803	365	203,315,{G}	316,321,{S}	
244447_0_00451d	320	217,220,{Q}	
4097_0_00a395	319	79,138,{E}	
37682_0_0001d8	440	277,429,{G}	259,276,{Q}	407,438,{P}	
7998_0_001ba4	296	59,93,{A}	
48699_0_002c38	301	60,94,{A}	
9598_0_0016b1	332	164,184,{E}	
31234_0_0012fd	185	135,180,{G}	
90675_0_003853	338	2,73,{S}	178,181,{P}	
157072_1_0034da	394	201,207,{A}	
101020_0_003d11	294	68,114,{E}	33,58,{S}	
8128_0_000632	300	60,94,{A}	
885580_0_002d5e	260	93,113,{E}	
30025_0_001ac0	427	123,148,{G}	245,255,{S}	
765257_1_001a74	129	63,97,{A}	
100784_0_002db4	343	192,339,{G}	
3981_0_001119	472	161,195,{K}	316,319,{Q}	
1043003_1_000d87	320	253,310,{GR}	8,23,{SD}	
37621_0_002cef	466	418,454,{G}	301,333,{G}	214,228,{AK}	
9031_0_000ade	352	198,348,{G}	
103695_0_0000d0	360	205,356,{G}	
296587_0_000a59	667	388,406,{Q}	222,266,{G}	410,453,{G}	367,382,{G}	332,366,{S}	4,31,{S}	
461836_1_0012cc	504	42,84,{K}	127,149,{K}	432,441,{A}	452,477,{GR}	
42890_1_0003b5	943	873,916,{G}	743,787,{G}	162,181,{A}	345,364,{A}	389,410,{Q}	6,14,{A}	209,230,{A}	43,47,{A}	31,35,{Q}	487,490,{A}	96,137,{AK}	
3983_0_0036ab	471	30,59,{E}	
130453_0_005db8	518	79,105,{Q}	62,78,{E}	
63057_0_0041a9	294	15,26,{S}	173,183,{P}	
574566_0_001496	423	315,418,{G}	13,74,{G}	247,278,{G}	394,398,{A}	
7719_0_001c88	376	295,371,{G}	86,106,{G}	
932674_0_003013	391	226,388,{G}	
655827_1_001bba	516	459,499,{GR}	
336983_0_002908	377	209,374,{G}	
57577_0_00306e	504	254,264,{P}	
3726_0_00432c	369	309,313,{A}	
423536_1_0059eb	717	607,614,{P}	81,85,{S}	
4039_0_0052a1	478	239,418,{G}	377,412,{A}	
665912_1_001c6f	326	62,113,{A}	
2880_1_001a52	470	251,275,{G}	332,340,{A}	
43179_0_0018a3	378	211,374,{G}	
480043_1_001957	203	181,200,{S}	
9978_0_004835	251	217,251,{G}	
4533_0_003c3a	223	18,37,{E}	
635003_1_000b2c	312	102,107,{S}	211,223,{G}	
230844_0_0006f1	534	366,530,{G}	129,160,{A}	66,75,{G}	
3821_0_004d7c	289	73,79,{Q}	
55661_0_0029bd	330	165,327,{G}	
9691_0_000985	264	7,10,{P}	
29655_0_0027d5	293	201,245,{S}	176,185,{P}	
48701_0_003534	304	56,66,{A}	
7998_0_001652	347	195,343,{G}	
90675_0_012d8b	122	4,46,{S}	
8022_0_00883a	310	62,100,{AK}	
981085_0_0027a6	540	109,127,{K}	
9915_0_0017c0	305	61,71,{A}	
5801_1_001878	789	98,104,{S}	13,21,{S}	618,621,{Q}	723,763,{GR}	28,91,{AK}	55,66,{SD}	439,447,{SD}	
28532_0_00103d	307	10,88,{S}	183,193,{P}	
1314790_1_002bc6	214	165,214,{GR}	
9739_0_00115b	413	266,288,{G}	
32507_0_000dc9	315	10,36,{E}	222,225,{Q}	
8090_0_00395d	559	62,67,{A}	219,255,{AK}	
37040_0_003112	367	216,363,{G}	
9233_0_001baa	386	221,383,{G}	
1399860_1_000883	554	454,473,{E}	
4790_1_001e65	520	471,514,{K}	305,332,{E}	
999809_1_0018fd	459	389,446,{G}	109,127,{A}	256,264,{A}	128,159,{SD}	
671987_1_000da9	418	280,288,{A}	141,197,{SD}	
4081_0_00522e	409	17,62,{E}	7,12,{S}	
37682_0_00360c	252	16,27,{K}	
880535_1_000036	380	67,90,{E}	
89462_0_004dea	352	204,351,{G}	
51953_0_0017d3	205	2,25,{G}	
22663_0_00acc1	198	174,195,{S}	
7998_0_001c72	309	184,306,{G}	62,100,{AK}	
4558_0_005dcc	666	626,641,{K}	
29729_0_002b46	292	95,115,{E}	2,8,{A}	30,33,{A}	
1169474_1_004b4e	178	3,27,{E}	
43700_0_00177f	308	219,222,{Q}	
9103_0_001e8d	391	226,388,{G}	
189622_1_0005c1	305	2,18,{S}	
4577_0_006ba4	341	77,93,{E}	2,24,{A}	291,297,{P}	
946125_1_000b17	515	67,79,{S}	321,333,{A}	37,62,{K}	235,238,{E}	458,506,{GR}	243,262,{AK}	
985895_1_0025db	590	387,400,{G}	
944289_1_00484a	535	463,524,{GR}	239,277,{AK}	
74649_0_003c31	615	545,597,{GR}	151,166,{SD}	
158383_0_005c9e	283	2,11,{A}	12,39,{S}	
4615_0_001192	425	377,380,{K}	
30521_0_000e84	318	195,311,{G}	
342668_1_00238b	449	242,291,{A}	382,438,{GR}	
9823_0_000d57	345	176,196,{E}	
9994_0_002b22	331	164,184,{E}	
200324_1_0021ba	640	257,283,{A}	516,526,{A}	551,622,{GR}	241,254,{SD}	
1169540_1_0028db	1235	511,517,{Q}	1092,1137,{S}	466,508,{A}	941,978,{G}	44,47,{S}	522,550,{A}	
30608_0_004ead	184	138,157,{G}	168,180,{S}	
2711_0_003033	323	84,103,{E}	
1868482_0_002aa8	147	61,71,{A}	
63057_0_007d71	392	31,80,{E}	
9978_0_0033c3	371	358,364,{S}	
9837_0_002bea	379	211,375,{G}	
58331_0_007650	438	322,373,{G}	246,298,{G}	401,404,{S}	
4577_0_002577	272	147,153,{P}	119,123,{A}	
8083_0_005502	321	24,69,{G}	
379508_1_000fd8	510	449,484,{G}	123,128,{E}	91,96,{K}	
9601_0_0016d5	332	164,184,{E}	
370355_1_0023d7	295	70,123,{K}	
1737458_0_0034b9	372	195,359,{G}	360,365,{S}	
57577_0_006f32	280	2,64,{S}	161,164,{P}	170,199,{GR}	
905079_1_000974	515	488,513,{K}	
8932_0_0036ac	419	254,416,{G}	
42254_0_003dde	482	189,239,{G}	250,292,{A}	
2711_0_003bf6	425	248,388,{G}	408,423,{P}	
79782_0_000af3	309	189,302,{G}	
158383_0_00590b	480	253,436,{G}	412,463,{S}	
9361_0_000928	308	61,71,{A}	
515849_1_000774	309	143,152,{A}	66,82,{E}	
1447875_1_000fa1	590	505,525,{E}	
39947_0_002e9b	515	326,453,{A}	414,441,{G}	
75702_0_0049df	373	338,344,{Q}	
8255_0_00009f	326	237,240,{Q}	
4182_0_000db5	442	301,311,{S}	
7375_0_0035ab	324	55,72,{G}	
5551_1_0002ac	478	425,468,{GR}	
3760_0_003a04	295	9,54,{S}	77,91,{E}	180,187,{P}	284,294,{E}	
101020_0_003862	299	266,298,{E}	
13290_1_0007bb	488	396,470,{GR}	74,106,{AK}	
1172189_1_0044d9	491	315,341,{G}	215,218,{E}	423,482,{GR}	135,153,{AK}	121,130,{SD}	
9545_0_003e15	372	195,359,{G}	360,365,{S}	
4039_0_000e28	282	7,61,{S}	169,179,{P}	
4155_0_002dd7	312	10,37,{S}	70,78,{E}	173,179,{S}	
1069443_1_000063	433	6,12,{K}	373,424,{GR}	123,163,{SD}	81,103,{SD}	166,191,{AK}	
66656_0_003249	281	2,73,{S}	174,177,{P}	
472368_0_002a1b	651	212,229,{A}	66,76,{S}	571,629,{GR}	158,173,{SD}	78,115,{AK}	235,250,{SD}	
1245528_1_00141f	421	3,22,{K}	
3760_0_003d8b	276	27,72,{S}	181,187,{G}	170,173,{P}	
