# Supplementary material for: Evolution of sequence traits of prion-like proteins linked to amyotrophic lateral sclerosis (ALS)
Source: PeerJ. 2022 Nov 17;10:e14417. doi: 10.7717/peerj.14417 (PMC9676014; doi:10.7717/peerj.14417)
Supplement: Supplemental Information 2 [file peerj-10-14417-s002.gz › tree-files/EWS-etc.domains.txt]

10020_0_000efb	517	278,356,RRM	406,436,ZnF
10020_0_00133a	538	234,304,RRM	317,346,ZnF
10020_0_0015f0	600	307,385,RRM	455,485,ZnF
10029_0_00267e	656	363,441,RRM	511,541,ZnF
10029_0_003c6a	517	279,357,RRM	407,437,ZnF
10029_0_003d90	584	234,311,RRM	348,377,ZnF
10036_0_0001f1	517	279,357,RRM	407,437,ZnF
10036_0_001148	656	363,441,RRM	511,541,ZnF
10036_0_0028d1	216	153,182,ZnF	39,116,RRM
10036_0_004cca	580	2,45,RRM	233,310,RRM	347,376,ZnF
10047_0_000b7d	662	369,447,RRM	517,547,ZnF
10047_0_002855	562	233,310,RRM	347,376,ZnF
10047_0_004212	517	279,357,RRM	407,437,ZnF
100784_0_0005c5	473	271,349,RRM	378,412,ZnF
100784_0_0009a9	121	12,90,RRM
10089_0_001f96	518	280,358,RRM	408,438,ZnF
10089_0_002ec8	631	365,443,RRM	513,543,ZnF
10089_0_003038	656	363,441,RRM	511,541,ZnF
10089_0_0031f8	584	234,311,RRM	348,377,ZnF
10090_0_0022b4	518	280,358,RRM	408,438,ZnF
10090_0_00363e	557	234,311,RRM	348,377,ZnF
10090_0_003ab1	668	369,447,RRM	517,547,ZnF
10093_0_000203	518	280,358,RRM	408,438,ZnF
10093_0_0030e3	659	366,444,RRM	514,544,ZnF
10093_0_00356f	585	251,328,RRM	365,394,ZnF
101091_1_001c59	226	178,201,ZnF	54,131,RRM
10116_0_000589	518	280,358,RRM	408,438,ZnF
10116_0_001c60	662	369,447,RRM	517,547,ZnF
10116_0_003577	394	176,253,RRM	290,319,ZnF
10116_0_00452e	662	369,447,RRM	517,547,ZnF
10116_0_0059f6	560	234,311,RRM	348,377,ZnF
10141_0_002553	409	332,401,RRM
10141_0_003a94	500	232,309,RRM	346,375,ZnF
10141_0_004492	656	363,441,RRM	511,541,ZnF
10141_0_0045d0	491	276,330,RRM	380,410,ZnF
10160_0_0000e3	516	277,355,RRM	405,435,ZnF
10160_0_000ff0	656	363,441,RRM	511,541,ZnF
10160_0_0029ea	617	324,402,RRM	472,502,ZnF
10160_0_003dc2	570	234,311,RRM	348,377,ZnF
10181_0_0011f3	662	369,447,RRM	517,547,ZnF
10181_0_002967	516	277,355,RRM	405,435,ZnF
10181_0_004557	564	235,312,RRM	349,378,ZnF
10224_0_0036a9	526	291,365,RRM	432,462,ZnF
1026970_0_00269f	662	369,447,RRM	517,547,ZnF
1026970_0_00277c	561	234,311,RRM	348,377,ZnF
1026970_0_003500	587	234,311,RRM	348,377,ZnF
1026970_0_004ae7	515	277,355,RRM	405,435,ZnF
103372_0_00080b	416	170,248,RRM	302,331,ZnF
103695_0_002918	687	367,445,RRM	520,550,ZnF
103695_0_003020	488	279,357,RRM	397,426,ZnF
103695_0_0033fe	506	265,343,RRM	400,429,ZnF
103944_0_0021a9	656	362,440,RRM	511,541,ZnF
103944_0_0025d2	485	282,360,RRM	400,429,ZnF
103944_0_00345b	528	282,360,RRM	422,451,ZnF
103944_0_003aed	312	210,239,ZnF	70,148,RRM
1041015_0_001cb0	403	120,198,RRM	270,298,ZnF
1041015_0_002550	439	217,294,RRM	336,356,ZnF	389,415,ZnF
104421_0_0023ce	426	177,255,RRM	310,339,ZnF
104688_0_0019bc	427	110,188,RRM	276,304,ZnF
1049336_0_004050	292	180,210,ZnF	40,118,RRM
105023_0_001cc3	473	257,335,RRM	371,398,ZnF
105023_0_004682	613	335,413,RRM	468,487,ZnF	477,504,ZnF
105023_0_004d74	528	300,378,RRM	426,456,ZnF
106582_0_000901	548	307,385,RRM	440,469,ZnF
106582_0_004577	607	326,404,RRM	458,494,ZnF
106582_0_005e89	436	225,303,RRM	342,369,ZnF
1069443_1_001954	490	243,287,RRM	351,374,ZnF
108931_0_000146	500	240,318,RRM	392,415,ZnF
109280_0_000845	598	326,404,RRM	452,471,ZnF	461,488,ZnF
109280_0_0030c4	439	228,306,RRM	339,366,ZnF
109478_0_000bb5	611	235,312,RRM	349,378,ZnF
109478_0_0023bf	476	183,261,RRM	331,361,ZnF
109478_0_00425b	516	277,355,RRM	405,435,ZnF
110193_0_0015c1	419	179,257,RRM	315,340,ZnF
113334_0_001a51	326	228,306,RRM
113540_0_000d8e	425	229,307,RRM	337,367,ZnF
113540_0_002078	401	189,267,RRM	301,328,ZnF
113540_0_002e65	681	404,482,RRM	540,568,ZnF
113540_0_004ba2	330	102,180,RRM	225,255,ZnF
114398_0_0025c8	529	284,361,RRM	419,449,ZnF
1155016_0_001f78	344	201,226,ZnF	49,130,RRM
1156394_1_003e5d	444	297,367,RRM
116153_0_002485	430	173,251,RRM	313,340,ZnF
1169474_1_004f8c	1116	359,385,ZnF
118200_0_000314	489	287,365,RRM	394,428,ZnF
118200_0_003701	689	366,444,RRM	510,539,ZnF
118797_0_00040c	529	235,312,RRM	349,378,ZnF
118797_0_001458	513	274,352,RRM	402,432,ZnF
118797_0_002bb0	661	368,446,RRM	516,546,ZnF
121225_0_000a0d	424	184,260,RRM	320,349,ZnF
121530_0_000df3	507	360,438,RRM
121530_0_00374a	499	297,375,RRM	404,438,ZnF
1218281_0_001956	565	252,278,RRM	306,384,RRM	446,475,ZnF
121845_0_000b0e	282	174,208,RRM
121845_0_003208	195	32,111,RRM
1220926_1_0018a6	311	211,234,ZnF	78,155,RRM
1230840_0_002c1c	597	234,311,RRM	348,377,ZnF
1230840_0_002c4c	661	368,446,RRM	516,546,ZnF
1230840_0_003223	511	251,329,RRM	378,408,ZnF
123851_0_0005ac	288	176,206,ZnF	39,116,RRM
1257118_1_003322	321	209,238,ZnF	31,56,RRM	87,132,RRM
125878_0_002149	464	247,324,RRM	382,405,ZnF
125878_0_003875	670	388,465,RRM	527,564,ZnF
125878_0_004028	543	296,373,RRM	432,461,ZnF
125945_0_0013b4	452	229,305,RRM	347,367,ZnF	390,418,ZnF
125945_0_00155c	397	118,196,RRM	268,296,ZnF
126957_0_000abd	293	190,213,ZnF	65,143,RRM
127582_0_00367a	599	235,312,RRM	349,378,ZnF
127582_0_003ae8	522	283,361,RRM	411,441,ZnF
127582_0_003e21	656	363,441,RRM	511,541,ZnF
128390_0_0012b1	1177	421,499,RRM	575,593,ZnF
128390_0_0025f3	477	275,353,RRM	382,416,ZnF
1291522_0_000ecf	129	13,93,RRM
13037_0_002a61	288	36,113,RRM
13146_0_000483	593	370,448,RRM	525,544,ZnF	534,561,ZnF
13146_0_003541	474	272,350,RRM	379,413,ZnF
1314771_1_0019f5	515	234,315,RRM	366,389,ZnF
1317065_1_001be8	1438	1298,1341,RRM
132113_0_002e69	418	179,257,RRM	312,341,ZnF
13249_0_0010c9	286	174,203,ZnF	23,101,RRM
132908_0_002d87	656	363,441,RRM	511,541,ZnF
132908_0_0038a5	518	279,357,RRM	407,437,ZnF
132908_0_003a05	598	234,311,RRM	348,377,ZnF
133434_0_00248c	583	319,396,RRM	459,488,ZnF
133901_0_003627	300	184,214,ZnF	33,111,RRM
1340429_1_000a06	292	113,190,RRM	226,249,ZnF
136037_0_000e23	485	244,321,RRM	383,413,ZnF
13616_0_0012b5	505	235,266,RRM	351,380,ZnF
13616_0_0021f3	659	366,444,RRM	514,544,ZnF
13616_0_003c09	528	289,367,RRM	417,447,ZnF
13686_0_001860	427	178,256,RRM	313,336,ZnF
13735_0_0000c5	655	363,441,RRM	510,546,ZnF
13735_0_0001a7	540	296,374,RRM	429,458,ZnF
13735_0_000884	504	296,374,RRM	408,443,ZnF
1415176_0_001713	518	276,354,RRM	410,439,ZnF
1415176_0_001fba	656	364,442,RRM	511,547,ZnF
1415176_0_002931	444	236,314,RRM	348,382,ZnF
143302_0_00233d	600	235,312,RRM
143302_0_0035a8	660	367,445,RRM	515,545,ZnF
143302_0_0037b3	512	273,351,RRM	401,431,ZnF
143995_0_0024d1	417	178,256,RRM	309,338,ZnF
144034_0_001817	421	174,252,RRM	309,332,ZnF
144197_0_000be9	603	325,403,RRM	458,477,ZnF	467,494,ZnF
144197_0_001a8f	452	237,315,RRM	347,374,ZnF
144197_0_002eec	551	313,391,RRM	446,476,ZnF
1460289_1_003f5d	171	66,142,RRM
146911_0_000be7	689	370,448,RRM	522,552,ZnF
146911_0_001175	560	356,434,RRM	475,504,ZnF
146911_0_003a2c	533	286,364,RRM	425,454,ZnF
150288_0_004ae0	589	316,393,RRM	448,467,ZnF	457,484,ZnF
150288_0_0050f7	472	269,347,RRM	376,406,ZnF
156304_0_00013b	416	177,254,RRM	309,338,ZnF
156563_0_002642	721	392,470,RRM	546,565,ZnF	555,582,ZnF
156563_0_0029d9	474	272,350,RRM	379,413,ZnF
158441_0_002087	328	173,203,ZnF	36,113,RRM
1608454_0_0002eb	626	349,427,RRM	490,519,ZnF
1608454_0_001960	626	346,424,RRM	487,516,ZnF
1608454_0_00229e	553	327,405,RRM	457,486,ZnF
1608454_0_00495d	429	216,294,RRM	337,370,ZnF
1608454_0_004c31	419	202,280,RRM	322,355,ZnF
1608454_0_005eff	533	296,374,RRM	427,457,ZnF
1608454_0_008859	581	320,398,RRM	450,479,ZnF
1608454_0_008a52	584	319,397,RRM	453,482,ZnF
1629725_0_0001a5	278	150,177,ZnF	8,85,RRM
166361_0_002f13	420	171,248,RRM	308,333,ZnF
1676925_0_0016a5	392	190,268,RRM	297,327,ZnF
1676925_0_002119	656	379,457,RRM	513,549,ZnF
1676925_0_004a78	519	292,370,RRM	416,445,ZnF
1676925_0_00538c	681	408,486,RRM	543,579,ZnF
1676925_0_0057b1	449	254,332,RRM	362,390,ZnF
168631_0_00149f	125	8,86,RRM
1720309_0_0038f8	442	229,306,RRM	346,374,ZnF
1737458_0_001908	573	233,305,RRM	331,360,ZnF
1737458_0_003165	663	370,448,RRM	518,548,ZnF
1737458_0_0047e8	529	290,368,RRM	418,448,ZnF
174628_0_00109a	416	109,187,RRM	269,297,ZnF
175836_0_00136d	477	275,353,RRM	382,416,ZnF
176057_0_0006f4	556	364,442,RRM	509,528,ZnF	518,545,ZnF
176057_0_003586	467	265,343,RRM	372,406,ZnF
176946_0_002fb9	524	282,360,RRM	418,447,ZnF
176946_0_003795	491	289,367,RRM	406,435,ZnF
176946_0_003b29	766	448,526,RRM	600,630,ZnF
178035_0_000a7f	437	180,258,RRM	322,351,ZnF
181119_0_001b09	687	382,460,RRM	536,555,ZnF	545,572,ZnF
181119_0_001efd	471	269,347,RRM	376,410,ZnF
181119_0_003b76	521	298,323,RRM	351,372,RRM	417,447,ZnF
1841481_0_0002e0	145	45,123,RRM
1841481_0_001295	542	311,389,RRM	437,467,ZnF
1841481_0_001f39	445	232,310,RRM	341,371,ZnF
1841481_0_002e88	484	324,402,RRM	457,476,ZnF
185453_0_0005bd	597	252,329,RRM	366,395,ZnF
185453_0_003024	655	362,440,RRM	510,540,ZnF
185453_0_003886	515	276,354,RRM	404,434,ZnF
1868482_0_001308	388	225,303,RRM	373,388,ZnF
1868482_0_002d5e	516	277,355,RRM	405,435,ZnF
1868482_0_0030f0	574	235,312,RRM	349,378,ZnF
1868482_0_004492	679	369,447,RRM	517,547,ZnF
186990_0_001256	662	369,447,RRM	517,547,ZnF
186990_0_003c0c	595	233,310,RRM	347,376,ZnF
186990_0_003eac	517	278,356,RRM	406,436,ZnF
187382_0_00071f	467	265,343,RRM	372,406,ZnF
188344_0_000cc3	212	14,92,RRM	165,184,ZnF	174,201,ZnF
188344_0_002e06	467	265,342,RRM	372,406,ZnF
188379_0_00283a	685	412,490,RRM
188379_0_002ee2	471	269,347,RRM	376,410,ZnF
197043_0_0059b3	382	219,249,RRM	57,122,RRM
198806_0_000030	840	628,706,RRM
198806_0_002697	471	269,347,RRM	376,410,ZnF
198806_0_00380f	461	261,339,RRM	389,418,ZnF
198806_0_003811	96	24,53,ZnF
2015173_0_0000be	440	180,258,RRM	316,339,ZnF
202946_0_003847	441	239,317,RRM	346,380,ZnF
202946_0_0038c1	668	365,443,RRM	519,538,ZnF	528,555,ZnF
211228_0_0024d3	451	196,274,RRM	337,366,ZnF
215358_0_000714	603	323,401,RRM	458,477,ZnF	467,494,ZnF
215358_0_002f33	435	214,292,RRM	330,357,ZnF
215358_0_0049af	552	315,393,RRM	443,473,ZnF
215358_0_0049b4	552	315,393,RRM	443,473,ZnF
216574_0_00198a	471	269,347,RRM	376,410,ZnF
216574_0_0032ed	488	184,262,RRM	338,353,ZnF	343,360,ZnF
217634_0_000ebf	410	153,231,RRM	293,320,ZnF
218467_0_004d7a	653	332,397,RRM	410,487,RRM	544,574,ZnF
219809_0_00289c	418	172,250,RRM	304,333,ZnF
222816_0_0020d3	445	195,273,RRM	333,356,ZnF
224129_0_002acd	401	145,223,RRM	279,309,ZnF
225164_0_001f88	86	1,79,RRM
225400_0_000b08	576	234,311,RRM	348,377,ZnF
225400_0_001a6a	751	396,469,RRM	606,636,ZnF
225400_0_003366	519	363,440,RRM
225400_0_003b94	564	325,403,RRM	453,483,ZnF
230844_0_000834	662	369,447,RRM	517,547,ZnF
230844_0_001367	518	280,358,RRM	408,438,ZnF
230844_0_00475a	592	234,311,RRM	348,377,ZnF
240206_0_0013d6	467	265,343,RRM	372,406,ZnF
240206_0_002a90	474	363,433,RRM
244447_0_000e1d	511	303,380,RRM	410,437,ZnF
244447_0_004a04	588	314,391,RRM	446,475,ZnF
244447_0_004f26	594	320,397,RRM	452,471,ZnF	461,488,ZnF
246409_1_002010	235	183,206,ZnF	80,142,RRM
246437_0_001498	662	369,447,RRM	517,547,ZnF
246437_0_001521	516	277,355,RRM	405,435,ZnF
246437_0_0024b8	615	266,343,RRM	380,409,ZnF
259920_0_001c42	422	229,307,RRM	338,369,ZnF
259920_0_00320d	406	373,398,RRM
259920_0_003e12	648	360,438,RRM	515,551,ZnF
266149_1_000174	951	566,590,ZnF
279965_0_0020bd	176	10,53,RRM	129,148,ZnF	138,164,ZnF
279965_0_003a7e	363	265,343,RRM
280463_1_002983	371	46,71,ZnF
280463_1_005480	318	214,246,RRM	272,293,RRM
28377_0_0027c6	524	279,357,RRM	416,445,ZnF
28377_0_00349f	698	372,450,RRM	524,554,ZnF
28588_0_000e1d	413	108,186,RRM	264,292,ZnF
28612_0_00263f	451	192,266,RRM	337,360,ZnF
28612_0_003a2b	316	170,198,ZnF	8,86,RRM
28612_0_005435	342	196,224,ZnF	34,112,RRM
286306_0_000898	124	8,86,RRM
286306_0_001c8a	422	175,253,RRM	306,335,ZnF
286706_0_0015e6	462	198,276,RRM	350,379,ZnF
28737_0_00253a	661	368,446,RRM	516,546,ZnF
28737_0_0026ee	589	242,319,RRM	356,385,ZnF
28737_0_0038b2	520	282,360,RRM	410,440,ZnF
28743_0_004eb0	603	325,403,RRM	458,477,ZnF	467,494,ZnF
28743_0_00512b	468	258,336,RRM	370,397,ZnF
2880_1_003006	206	45,73,ZnF
29029_0_000b5d	394	118,196,RRM	268,296,ZnF
29029_0_0037c0	432	214,290,RRM	332,352,ZnF	380,408,ZnF
29030_0_00008d	438	210,286,RRM	328,348,ZnF	376,404,ZnF
29030_0_001756	404	120,198,RRM	270,298,ZnF
29031_0_0007aa	391	128,159,RRM	176,219,RRM	291,317,ZnF
29053_0_0012eb	454	182,260,RRM	328,358,ZnF
29058_0_000980	441	186,264,RRM	324,348,ZnF
29073_0_0009bc	493	254,332,RRM	382,412,ZnF
29073_0_000cde	656	363,441,RRM	511,541,ZnF
29073_0_0021b3	642	313,390,RRM	427,456,ZnF
29078_0_001425	663	370,448,RRM	518,548,ZnF
29078_0_002e9d	514	275,353,RRM	403,433,ZnF
29078_0_003120	579	235,312,RRM	349,378,ZnF
29088_0_003de2	517	278,356,RRM	406,436,ZnF
29088_0_0044e1	656	363,441,RRM	511,541,ZnF
29088_0_00459a	580	235,312,RRM	349,378,ZnF
291302_0_000e1e	656	363,441,RRM	511,541,ZnF
291302_0_001577	594	234,311,RRM	348,377,ZnF
291302_0_003767	516	277,355,RRM	405,435,ZnF
29159_0_00042f	499	249,327,RRM	383,406,ZnF
294128_0_003a93	548	292,370,RRM	433,463,ZnF
299123_0_001b6a	670	364,442,RRM	519,538,ZnF	528,555,ZnF
299123_0_003316	169	10,53,RRM
299123_0_0033fe	471	269,347,RRM	376,410,ZnF
30019_0_00239b	358	147,224,RRM	266,286,ZnF	308,334,ZnF
30019_0_002fb8	406	120,198,RRM	283,311,ZnF
30023_0_001d83	426	214,284,RRM	325,350,ZnF	374,401,ZnF
30023_0_00207b	393	114,192,RRM	265,293,ZnF
30025_0_000893	437	220,297,RRM	339,359,ZnF	387,413,ZnF
30025_0_0008d6	394	113,191,RRM	264,292,ZnF
303518_0_000684	607	326,404,RRM	459,478,ZnF	468,495,ZnF
303518_0_003060	546	305,383,RRM	438,467,ZnF
303518_0_0040ca	438	225,303,RRM	344,371,ZnF
30419_0_0016ca	472	265,343,RRM	372,406,ZnF
30419_0_001d6b	390	359,386,RRM
30455_0_00006f	557	359,437,RRM	510,529,ZnF	519,546,ZnF
30455_0_002435	467	265,343,RRM	372,406,ZnF
30521_0_000136	513	274,352,RRM	402,432,ZnF
30521_0_0002e7	660	367,445,RRM	515,545,ZnF
30521_0_00287f	589	235,312,RRM	349,378,ZnF
30538_0_000f35	514	275,353,RRM	403,433,ZnF
30538_0_0034dd	663	369,447,RRM	518,548,ZnF
30538_0_004688	609	234,311,RRM	348,377,ZnF
30608_0_0006fe	656	363,440,RRM	511,541,ZnF
30608_0_00330b	583	235,312,RRM	349,378,ZnF
30608_0_003869	568	329,407,RRM	457,487,ZnF
30608_0_00413f	662	369,447,RRM	517,547,ZnF
30611_0_001dbb	656	363,441,RRM	511,541,ZnF
30611_0_003062	584	235,312,RRM	349,378,ZnF
30611_0_00312b	419	275,353,RRM	405,419,ZnF
30732_0_001b10	606	327,405,RRM	461,480,ZnF	470,497,ZnF
30732_0_001dc1	457	240,318,RRM	347,377,ZnF
3075_0_001ae6	95	14,39,RRM	54,95,RRM
307658_0_002d79	425	175,253,RRM	310,333,ZnF
307959_0_001438	505	282,360,RRM	410,438,ZnF
307959_0_002684	628	348,426,RRM	489,518,ZnF
307959_0_0027ac	586	321,399,RRM	455,484,ZnF
307959_0_00695f	628	351,429,RRM	492,521,ZnF
307959_0_00951c	414	201,279,RRM	321,354,ZnF
307959_0_0098ad	628	392,470,RRM	522,552,ZnF
307959_0_009c3f	582	321,399,RRM	451,480,ZnF
307959_0_00ac14	195	144,174,ZnF	25,103,RRM
31033_0_001eec	462	246,324,RRM	368,401,ZnF
31033_0_003a6a	600	323,400,RRM	455,474,ZnF	464,491,ZnF
31033_0_004100	411	302,380,RRM
310752_0_000dfb	662	369,447,RRM	517,547,ZnF
310752_0_003045	514	275,353,RRM	403,433,ZnF
310752_0_00375d	575	235,312,RRM	349,378,ZnF
310752_0_004390	364	266,289,RRM	308,338,ZnF
319348_0_002807	308	210,238,ZnF	75,153,RRM
321398_0_00285d	497	295,373,RRM	402,436,ZnF
321398_0_003553	687	382,460,RRM	536,555,ZnF	545,572,ZnF
3218_0_002dd0	544	151,175,RRM	318,345,ZnF
32264_0_000404	430	165,243,RRM	289,319,ZnF
32507_0_000cc8	607	326,404,RRM	459,478,ZnF	468,495,ZnF
32507_0_003635	440	225,303,RRM	339,366,ZnF
32507_0_003c68	547	306,384,RRM	439,468,ZnF
32536_0_002be9	519	275,353,RRM	403,433,ZnF
32536_0_002f6d	630	328,405,RRM	442,471,ZnF
32536_0_003ccd	656	363,441,RRM	511,541,ZnF
326594_0_00203b	471	183,261,RRM	341,371,ZnF
328815_0_001f60	472	269,347,RRM	377,411,ZnF
328815_0_0036d8	611	369,447,RRM	523,542,ZnF	532,559,ZnF
329046_1_0001b9	344	177,253,RRM
336983_0_0008c1	530	291,369,RRM	419,449,ZnF
336983_0_000b42	659	366,444,RRM	514,544,ZnF
336983_0_002a0d	397	203,280,RRM	317,346,ZnF
345164_0_001dcc	475	273,351,RRM	380,414,ZnF
345164_0_00310b	731	427,505,RRM	582,600,ZnF	590,617,ZnF
34638_0_0025de	187	121,149,ZnF	5,83,RRM
34720_0_000df2	418	169,247,RRM	304,333,ZnF
34740_0_0033ab	476	217,295,RRM	352,376,ZnF
34839_0_002b42	656	363,441,RRM	511,541,ZnF
34839_0_00379d	578	234,311,RRM	348,377,ZnF
34839_0_003bc5	517	278,356,RRM	406,436,ZnF
34882_0_0026d4	579	235,312,RRM	349,378,ZnF
34882_0_003eeb	662	369,447,RRM	517,547,ZnF
34882_0_0045a2	517	278,356,RRM	406,436,ZnF
35019_0_000b8d	972	790,860,RRM	884,908,ZnF
35019_0_001ba3	492	289,367,RRM	407,436,ZnF
35019_0_0040f2	127	40,115,RRM
35525_0_00113f	457	133,207,RRM	287,317,ZnF
35525_0_00164f	161	19,97,RRM
35525_0_0070ce	529	213,287,RRM	366,396,ZnF
35570_0_00090c	417	114,192,RRM	290,315,ZnF
35722_1_003372	307	134,163,RRM	215,238,ZnF	79,105,RRM
36300_0_000845	467	265,343,RRM	372,406,ZnF
36300_0_002c98	647	365,443,RRM	513,532,ZnF	522,549,ZnF
37001_0_001b81	350	233,262,ZnF	93,133,RRM
37003_0_001881	605	327,405,RRM	460,489,ZnF
37003_0_002c77	486	272,350,RRM	384,411,ZnF
37040_0_001f88	467	265,343,RRM	372,406,ZnF
37293_0_0024c6	592	236,313,RRM	350,379,ZnF
37293_0_002e0a	526	287,365,RRM	415,445,ZnF
37293_0_0038cf	594	311,385,RRM	449,479,ZnF
37293_0_003aeb	925	639,717,RRM	782,811,ZnF
37293_0_003c94	661	368,446,RRM	516,546,ZnF
37344_0_0005a2	440	200,278,RRM	335,364,ZnF
37621_0_00352e	568	329,403,RRM	467,497,ZnF
37653_0_001a7c	571	299,376,RRM	439,469,ZnF
378494_0_002d93	173	68,98,ZnF
378494_0_002d94	209	166,194,RRM
379532_0_00185e	656	363,441,RRM	511,541,ZnF
379532_0_002364	584	235,312,RRM	349,378,ZnF
379532_0_003f78	512	273,351,RRM	401,431,ZnF
381198_0_0021c5	520	318,396,RRM	425,459,ZnF
381198_0_002bc3	700	455,533,RRM	565,587,ZnF
381198_0_0038c9	256	123,197,RRM
38123_0_001e50	320	134,168,ZnF	79,144,RRM
38626_0_000397	551	234,311,RRM	349,378,ZnF
38626_0_001e87	659	366,444,RRM	514,544,ZnF
38626_0_003080	524	285,363,RRM	413,443,ZnF
38654_0_000631	662	363,441,RRM	510,546,ZnF
38654_0_004101	484	279,357,RRM	389,423,ZnF
38654_0_00456e	517	281,359,RRM	410,439,ZnF
39432_0_001682	544	236,313,RRM	350,379,ZnF
39432_0_001c66	471	147,224,RRM	261,290,ZnF
39432_0_001f4d	529	290,368,RRM	418,448,ZnF
39432_0_003185	254	121,151,ZnF	28,71,RRM
39432_0_00379c	656	363,441,RRM	511,541,ZnF
39758_0_002086	339	125,202,RRM	259,287,ZnF
3981_0_004bc2	399	149,175,ZnF	15,90,RRM	220,245,ZnF
400682_0_00164d	450	202,279,RRM	330,360,ZnF
403677_1_00160c	584	413,487,RRM
407821_0_0016b0	446	211,288,RRM	336,365,ZnF
411798_0_003764	428	175,253,RRM	307,336,ZnF
412030_1_005212	233	155,178,ZnF	190,225,ZnF
412030_1_005341	142	13,38,ZnF
412030_1_008464	500	11,38,ZnF
41447_0_00047a	602	324,402,RRM	457,476,ZnF	466,493,ZnF
41447_0_00228c	443	231,309,RRM	342,369,ZnF
41447_0_003645	540	309,387,RRM	435,465,ZnF
41875_0_000c12	333	222,250,ZnF	92,120,ZnF
418985_0_000fa3	237	134,212,RRM
419612_0_00084e	617	234,311,RRM	348,377,ZnF
419612_0_001e14	505	266,344,RRM	394,424,ZnF
419612_0_003fd4	476	182,260,RRM	331,361,ZnF
42026_0_000555	305	175,203,ZnF	41,119,RRM
42026_0_000d2b	522	271,348,RRM	390,410,ZnF	467,494,ZnF
42254_0_001c99	587	234,311,RRM	348,377,ZnF
42254_0_0032d0	687	394,472,RRM	542,572,ZnF
42254_0_00339c	518	279,357,RRM	407,437,ZnF
4232_0_0071fb	122	3,26,ZnF	94,117,ZnF
42514_0_000c82	418	202,280,RRM	315,345,ZnF
42514_0_00172a	533	300,378,RRM	425,455,ZnF
42514_0_00318a	643	361,439,RRM	502,531,ZnF
42514_0_0044d3	542	310,387,RRM	425,447,ZnF
43179_0_001097	584	235,312,RRM	349,378,ZnF
43179_0_001691	496	268,346,RRM	396,426,ZnF
43179_0_003851	663	370,448,RRM	518,548,ZnF
43179_0_0043dd	521	276,354,RRM	417,439,ZnF
43346_0_00146f	513	274,352,RRM	402,432,ZnF
43346_0_00444b	597	235,312,RRM	349,378,ZnF
43700_0_001eb9	605	327,405,RRM	460,479,ZnF	469,496,ZnF
43700_0_003b3c	437	217,295,RRM	335,362,ZnF
43700_0_004e57	587	309,387,RRM	438,468,ZnF
438502_0_000611	512	276,354,RRM	404,434,ZnF
438502_0_004e07	402	334,399,RRM
438503_0_000630	344	105,148,RRM	196,226,ZnF	26,52,RRM
441894_0_002aab	487	184,262,RRM	338,357,ZnF	347,374,ZnF
441894_0_003196	478	276,354,RRM	383,417,ZnF
441921_0_001174	443	200,278,RRM	338,367,ZnF
44394_0_002ca0	471	269,347,RRM	376,410,ZnF
44394_0_003562	125	24,102,RRM
45351_0_005ff8	441	222,299,RRM	345,373,ZnF
454923_0_0003b9	446	185,263,RRM	330,353,ZnF
4565_0_0183c8	134	100,126,ZnF
456900_0_001a4f	423	173,251,RRM	308,331,ZnF
45779_0_001dc8	306	194,272,RRM
46433_1_002e1a	327	103,127,ZnF	228,305,RRM
482537_0_000757	517	278,356,RRM	406,436,ZnF
482537_0_0011fd	661	368,446,RRM	516,546,ZnF
482537_0_004279	650	235,312,RRM	349,378,ZnF
4829_1_002407	315	102,179,RRM	238,262,ZnF
48498_0_005968	88	1,17,ZnF
48498_0_00598f	252	224,249,RRM
48498_0_0059a4	258	156,182,ZnF	20,97,RRM
48698_0_002820	603	325,403,RRM	458,487,ZnF
48698_0_003316	471	260,338,RRM	371,398,ZnF
48699_0_0007b4	603	325,403,RRM	458,477,ZnF	467,494,ZnF
48699_0_004e7d	472	261,339,RRM	372,399,ZnF
48701_0_000242	603	325,403,RRM	458,487,ZnF
48701_0_0005ea	471	260,338,RRM	371,398,ZnF
48709_0_001dfa	462	212,287,RRM
48883_0_002097	482	280,358,RRM	387,421,ZnF
48883_0_0035d2	593	355,433,RRM	509,528,ZnF	518,545,ZnF
50402_0_000d10	602	395,473,RRM	543,562,ZnF	552,579,ZnF
50402_0_001d25	473	271,349,RRM	378,412,ZnF
50429_0_000ffc	434	218,295,RRM	340,368,ZnF
51337_0_002d15	661	368,446,RRM	516,546,ZnF
51337_0_002e99	589	232,309,RRM	346,375,ZnF
51337_0_004304	516	277,355,RRM	405,435,ZnF
51338_0_00017a	515	276,354,RRM	404,434,ZnF
51338_0_000d4d	656	363,441,RRM	511,541,ZnF
51338_0_002d8a	585	235,312,RRM	349,378,ZnF
51338_0_004630	334	189,219,ZnF	41,119,RRM
516756_0_001e33	416	178,256,RRM	310,339,ZnF
520822_0_001273	418	170,248,RRM	302,331,ZnF
52283_0_000a74	276	158,186,ZnF	44,118,RRM
52612_0_001290	465	258,327,RRM	345,375,ZnF
52644_0_000d88	792	464,542,RRM
52644_0_0023df	477	238,316,RRM	345,379,ZnF
52644_0_00240f	410	267,345,RRM	396,410,ZnF
52670_0_00254d	606	327,405,RRM	460,489,ZnF
52670_0_002df2	786	563,641,RRM	675,705,ZnF
535359_0_0011d7	292	178,205,ZnF	44,122,RRM
54374_0_00180b	524	322,400,RRM	429,463,ZnF
54374_0_001c93	522	353,431,RRM
54380_0_0005e4	139	10,88,RRM
54380_0_001600	464	360,438,RRM
54380_0_002f55	467	265,343,RRM	372,406,ZnF
54383_0_00182a	443	241,319,RRM	348,382,ZnF	362,389,ZnF
54969_0_00033d	301	198,226,ZnF	60,138,RRM
55661_0_0011ea	705	406,484,RRM	545,570,ZnF
55661_0_001aa7	471	269,347,RRM	376,410,ZnF
56086_0_004361	304	201,230,ZnF	29,107,RRM
56313_0_0032b4	463	265,343,RRM	372,406,ZnF
56723_0_0027fd	442	218,296,RRM	331,361,ZnF
56723_0_00342e	554	305,383,RRM	445,475,ZnF
56723_0_00487b	603	326,404,RRM	458,477,ZnF	467,494,ZnF
568069_0_004deb	305	206,235,ZnF	68,146,RRM
57068_0_00034c	478	359,437,RRM
57068_0_000b8d	467	265,343,RRM	372,406,ZnF
57397_0_002638	494	291,369,RRM	398,432,ZnF
57412_0_000c52	507	305,383,RRM	412,446,ZnF
57421_0_001033	403	265,343,RRM
57421_0_002e05	396	303,381,RRM
58291_1_001932	286	112,189,RRM	225,248,ZnF
58291_1_00451f	345	113,190,RRM
591936_0_003f33	406	363,395,RRM
591936_0_003f66	422	180,209,ZnF	66,143,RRM
591936_0_003fd8	538	299,377,RRM	427,457,ZnF
59463_0_002ddc	644	351,429,RRM	499,529,ZnF
59463_0_003514	584	235,312,RRM	349,378,ZnF
59463_0_004118	513	274,352,RRM	402,432,ZnF
59538_0_00134c	471	232,310,RRM	360,390,ZnF
59538_0_0016d0	476	183,261,RRM	331,361,ZnF
59538_0_003bae	813	439,516,RRM	553,582,ZnF
59538_0_005d2b	273	236,262,RRM
59538_0_005d2d	242	180,206,RRM
59729_0_0027ce	576	325,403,RRM	434,459,ZnF
59729_0_002b8d	471	269,347,RRM	376,410,ZnF
597456_0_001088	414	175,253,RRM	304,334,ZnF
59894_0_00282b	744	469,547,RRM	623,642,ZnF	632,659,ZnF
59894_0_002bdf	491	289,367,RRM	396,430,ZnF
60711_0_000e9b	532	293,371,RRM	421,451,ZnF
60711_0_002f0f	591	235,312,RRM	349,378,ZnF
60711_0_003622	662	369,447,RRM	517,547,ZnF
6087_0_000203	383	187,264,RRM	319,345,ZnF
609295_0_0024f0	429	184,262,RRM	320,349,ZnF
610380_0_00287e	431	186,264,RRM	322,345,ZnF
61621_0_00002c	538	299,377,RRM	427,457,ZnF
61621_0_002bbb	592	236,313,RRM	350,379,ZnF
61621_0_00410a	624	368,394,RRM	479,509,ZnF
61622_0_000856	662	369,447,RRM	517,547,ZnF
61622_0_000dad	535	296,374,RRM	424,454,ZnF
61622_0_003b4a	592	236,313,RRM	350,379,ZnF
6183_0_0010c6	548	220,289,RRM	443,466,ZnF
61853_0_0004bc	533	294,372,RRM	422,452,ZnF
61853_0_001763	692	399,477,RRM	547,577,ZnF
61853_0_004082	590	145,223,RRM	235,312,RRM	349,378,ZnF
6185_0_001d79	488	225,264,RRM	383,406,ZnF
6198_0_0022e4	443	332,355,ZnF
6210_0_002868	502	203,278,RRM	375,402,ZnF
62625_0_001082	322	143,221,RRM	271,299,ZnF
62698_0_001042	509	270,348,RRM	398,428,ZnF
62698_0_001843	662	369,447,RRM	517,547,ZnF
62698_0_0042b0	579	234,311,RRM	348,377,ZnF
6412_0_00205d	215	130,160,ZnF	5,82,RRM
6412_0_005580	671	446,524,RRM	547,576,ZnF
64459_0_000da1	462	225,303,RRM	354,378,ZnF
645134_1_002293	430	138,216,RRM
64571_1_000725	330	145,169,ZnF	8,90,RRM
64793_0_00255b	425	176,254,RRM	308,337,ZnF
64838_0_000feb	434	183,261,RRM	322,345,ZnF
6500_0_004476	572	344,422,RRM	450,480,ZnF
6526_0_003be0	590	309,387,RRM	450,479,ZnF
65357_1_0011c5	338	284,305,ZnF
6573_0_0031a1	563	289,367,RRM	417,447,ZnF
6573_0_00348e	323	206,236,ZnF	82,159,RRM
66420_0_000848	376	202,280,RRM	331,355,ZnF
6669_0_001576	403	196,226,ZnF	38,112,RRM
667725_0_000a88	285	126,154,ZnF	162,192,ZnF	8,84,RRM
67767_0_001161	421	181,259,RRM	315,344,ZnF
680683_0_002bff	429	220,298,RRM	353,377,ZnF
6832_0_00281d	354	106,184,RRM	247,274,ZnF
6850_0_001b76	259	168,197,ZnF	49,126,RRM
6850_0_001e08	557	322,399,RRM	455,478,ZnF
69319_0_0019fc	446	194,272,RRM	329,359,ZnF
6945_0_004f26	347	129,206,RRM	254,282,ZnF
6958_0_0036e8	167	39,112,RRM
6973_0_005e2d	292	165,195,ZnF	21,47,RRM	74,115,RRM
69820_0_001616	449	190,268,RRM	327,351,ZnF
7004_0_00178c	474	214,292,RRM	349,379,ZnF
7038_0_002d9e	565	308,385,RRM	462,492,ZnF
7070_0_00287a	386	140,218,RRM	275,302,ZnF
70779_0_002894	287	218,287,RRM
7091_0_0031d4	425	189,267,RRM	315,339,ZnF
7130_0_000529	331	202,226,ZnF	72,150,RRM
7200_0_000ce3	817	503,581,RRM	660,686,ZnF	739,756,ZnF
72036_0_001ba1	222	16,93,RRM	167,202,ZnF
7213_0_0017a3	432	112,190,RRM	281,309,ZnF
7217_0_0011ed	374	107,185,RRM	248,276,ZnF
7217_0_003179	532	282,359,RRM	401,421,ZnF	480,506,ZnF
7220_0_00060d	404	117,195,RRM	271,299,ZnF
7220_0_000f17	444	219,296,RRM	338,358,ZnF	390,418,ZnF
7222_0_000b58	366	155,232,RRM	274,294,ZnF	315,342,ZnF
7222_0_00224b	415	125,203,RRM	286,314,ZnF
7224_0_000932	431	219,296,RRM	338,358,ZnF	380,407,ZnF
7224_0_001ffe	409	119,197,RRM	279,306,ZnF
7227_0_0022c9	446	223,300,RRM	342,362,ZnF	395,419,ZnF
7227_0_003298	399	122,200,RRM	268,296,ZnF
7230_0_00019a	414	125,203,RRM	280,307,ZnF
7230_0_001f76	430	218,295,RRM	336,361,ZnF	379,406,ZnF
7237_0_000b62	408	176,253,RRM	298,318,ZnF	339,364,ZnF
7237_0_002d07	386	103,181,RRM	248,275,ZnF
7244_0_00012b	394	121,199,RRM	263,290,ZnF
7244_0_000882	249	156,176,ZnF	198,225,ZnF	37,114,RRM
7245_0_002728	459	234,311,RRM	353,373,ZnF	407,433,ZnF
7260_0_000031	194	148,173,ZnF	21,96,RRM
7260_0_000058	327	175,249,RRM	302,326,ZnF
7260_0_00197d	247	156,232,RRM
7260_0_00286a	394	119,197,RRM	265,293,ZnF
7260_0_0028a7	189	74,150,RRM
7274_0_002359	401	118,196,RRM	264,292,ZnF
7274_0_002a99	452	222,298,RRM	341,361,ZnF	405,429,ZnF
7282_0_0015a4	387	102,180,RRM	246,273,ZnF
7282_0_001a39	373	138,215,RRM	255,280,ZnF	299,325,ZnF
73337_0_00218a	656	363,441,RRM	511,541,ZnF
73337_0_0030d4	599	235,312,RRM	349,378,ZnF
73337_0_003f32	518	279,357,RRM	407,437,ZnF
7370_0_0035b0	400	112,189,RRM	282,307,ZnF
7375_0_00279d	385	107,184,RRM	269,294,ZnF
7394_0_00057e	411	107,184,RRM	294,323,ZnF
7395_0_004771	142	107,132,RRM
7397_0_002376	413	107,184,RRM	296,325,ZnF
7425_0_001bef	481	194,272,RRM	360,390,ZnF
74533_0_001a48	656	363,441,RRM	511,541,ZnF
74533_0_00354a	517	278,356,RRM	406,436,ZnF
74533_0_004028	395	168,197,ZnF	54,131,RRM
7460_0_001adf	415	178,256,RRM	310,339,ZnF
7493_0_00122d	499	221,299,RRM	375,403,ZnF
74940_0_00054d	546	303,381,RRM	440,470,ZnF
74940_0_00110b	610	333,411,RRM	471,500,ZnF
74940_0_003ea5	435	208,286,RRM	334,364,ZnF
74940_0_004463	434	210,288,RRM	333,363,ZnF
74940_0_00769f	632	344,422,RRM	493,529,ZnF
75366_0_001636	530	298,376,RRM	424,454,ZnF
75366_0_00327b	581	320,398,RRM	450,479,ZnF
75366_0_004511	413	200,278,RRM	322,355,ZnF
75366_0_004939	547	320,398,RRM	454,483,ZnF
75366_0_005cb7	433	219,297,RRM	343,376,ZnF
75366_0_006559	546	322,400,RRM	449,479,ZnF
75366_0_007e4b	626	346,424,RRM	487,516,ZnF
75366_0_0091f8	628	351,429,RRM	492,521,ZnF
7536_0_0032a8	326	211,240,ZnF	52,117,RRM
7539_0_0026b8	399	152,230,RRM	287,314,ZnF
7574_0_004bfb	469	244,321,RRM	364,394,ZnF
76194_0_002c08	235	198,223,RRM
7668_0_003388	636	375,453,RRM	516,539,ZnF
77166_0_001ddd	400	138,216,RRM	279,306,ZnF
7719_0_001a0e	493	316,393,RRM
7739_0_004a21	517	405,487,RRM
7741_0_0020a0	551	326,364,RRM	365,408,RRM	452,482,ZnF
7868_0_001a9f	428	233,311,RRM	343,374,ZnF
7868_0_00261b	662	376,454,RRM	532,550,ZnF	540,566,ZnF
7897_0_000704	436	225,303,RRM	348,378,ZnF
7897_0_003571	494	267,344,RRM	390,419,ZnF
7897_0_003ea7	675	401,479,RRM	539,575,ZnF
7918_0_003b00	674	406,484,RRM	535,554,ZnF	544,571,ZnF
7918_0_003dd1	367	170,248,RRM	279,309,ZnF
7918_0_004703	571	372,415,RRM	465,495,ZnF
7950_0_00220b	641	344,422,RRM	492,521,ZnF
7950_0_002c5b	572	321,399,RRM	464,492,ZnF
7950_0_00418f	468	244,322,RRM	370,403,ZnF
7955_0_000c7b	541	301,379,RRM	437,465,ZnF
7955_0_0017b7	579	314,392,RRM	451,479,ZnF
7955_0_002d1a	626	348,426,RRM	489,518,ZnF
7955_0_00388d	715	177,205,ZnF	450,528,RRM	587,615,ZnF
7955_0_003ca2	434	210,288,RRM	335,367,ZnF
7955_0_0063be	312	184,212,ZnF	47,125,RRM
7962_0_00148d	387	238,316,RRM
7962_0_006aa8	400	234,312,RRM	349,379,ZnF
7962_0_007a59	485	342,420,RRM
7962_0_009d58	139	67,136,RRM
79684_0_001220	562	235,312,RRM	349,378,ZnF
79684_0_00185c	517	279,357,RRM	407,437,ZnF
79684_0_003d17	662	369,447,RRM	517,547,ZnF
79782_0_0012a1	448	185,263,RRM	328,358,ZnF
7994_0_0002d2	557	314,392,RRM	449,479,ZnF
7994_0_002ef5	447	237,315,RRM	355,385,ZnF
7994_0_003670	628	346,424,RRM	487,516,ZnF
7994_0_005428	594	329,407,RRM	467,494,ZnF
7998_0_0004ab	528	283,361,RRM	424,454,ZnF
7998_0_0034fc	601	323,401,RRM	462,491,ZnF
7998_0_004078	440	220,301,RRM	342,375,ZnF
7998_0_00469e	568	304,381,RRM	443,470,ZnF
8010_0_0000ff	439	214,292,RRM	330,360,ZnF
8010_0_002e8c	617	338,416,RRM	476,505,ZnF
8010_0_003056	635	344,422,RRM	487,523,ZnF
8019_0_001aa8	542	300,378,RRM	436,466,ZnF
8019_0_002309	610	333,411,RRM	471,500,ZnF
8019_0_003d20	427	198,276,RRM	326,356,ZnF
8019_0_0049f2	436	210,286,RRM	335,365,ZnF
8019_0_006a12	632	344,422,RRM	493,529,ZnF
8019_0_008c3f	92	2,45,RRM
8022_0_0042fe	610	333,411,RRM	471,500,ZnF
8022_0_004704	542	298,376,RRM	436,466,ZnF
8022_0_0084aa	433	210,288,RRM	332,362,ZnF
8022_0_008ff2	431	208,286,RRM	330,360,ZnF
8022_0_009680	637	349,427,RRM	498,534,ZnF
8030_0_001734	548	302,380,RRM	440,470,ZnF
8030_0_003846	436	210,288,RRM	335,365,ZnF
8030_0_004a37	639	344,422,RRM	493,529,ZnF
8030_0_00817a	434	208,286,RRM	333,363,ZnF
8030_0_008542	611	334,412,RRM	472,501,ZnF
8036_0_000ab8	444	210,288,RRM	345,372,ZnF
8036_0_0014af	634	344,422,RRM	493,529,ZnF
8036_0_0047cd	555	308,386,RRM	449,479,ZnF
8036_0_004b8a	447	207,285,RRM	337,364,ZnF
8036_0_0062bb	609	332,410,RRM	470,499,ZnF
8078_0_0023ed	479	253,331,RRM	376,403,ZnF
8078_0_002f4a	635	318,396,RRM	491,510,ZnF	500,527,ZnF
8081_0_002495	604	326,404,RRM	459,488,ZnF
8081_0_003084	473	261,339,RRM	372,399,ZnF
8083_0_002e39	602	324,402,RRM	457,476,ZnF	466,493,ZnF
8083_0_0043f4	473	262,340,RRM	373,400,ZnF
8090_0_002273	600	321,399,RRM	455,474,ZnF	464,491,ZnF
8090_0_003089	446	233,311,RRM	343,376,ZnF
80966_0_0002e9	603	325,403,RRM	458,477,ZnF	467,494,ZnF
80966_0_002113	545	308,386,RRM	440,470,ZnF
80966_0_003204	441	223,301,RRM	334,361,ZnF
80972_0_00058a	553	313,391,RRM	444,474,ZnF
80972_0_0029aa	603	325,403,RRM	458,477,ZnF	467,494,ZnF
80972_0_004600	447	234,312,RRM	345,372,ZnF
8128_0_001167	406	165,243,RRM	298,327,ZnF
8128_0_0036e4	606	325,403,RRM	458,477,ZnF	467,494,ZnF
8128_0_003f6c	469	259,337,RRM	370,403,ZnF
8153_0_0008ab	607	326,404,RRM	459,478,ZnF	468,495,ZnF
8153_0_001914	547	306,384,RRM	439,468,ZnF
8153_0_002c3e	441	225,303,RRM	340,367,ZnF
8187_0_00090b	547	315,393,RRM	442,472,ZnF
8187_0_003202	434	221,299,RRM	332,359,ZnF
8187_0_005b55	602	325,402,RRM	457,476,ZnF	466,493,ZnF
8208_0_0009fd	478	237,315,RRM	367,397,ZnF
8208_0_005821	610	325,403,RRM	458,477,ZnF
8255_0_002b33	436	221,299,RRM	334,364,ZnF
8255_0_00372e	603	325,403,RRM	458,487,ZnF
8255_0_00482d	549	307,385,RRM	443,473,ZnF
83485_0_0010b3	439	178,256,RRM	317,340,ZnF
8355_0_000326	672	394,472,RRM	534,548,ZnF	538,555,ZnF
8355_0_000bc2	671	392,470,RRM	532,550,ZnF	540,567,ZnF
8355_0_00111a	475	267,345,RRM	393,419,ZnF
8355_0_001820	483	276,354,RRM	398,427,ZnF
8355_0_007219	536	299,377,RRM	428,457,ZnF
8355_0_0077a0	541	305,383,RRM	434,463,ZnF
8364_0_0008dd	674	395,473,RRM	535,553,ZnF	543,570,ZnF
8364_0_000db8	501	293,371,RRM	417,445,ZnF
8364_0_003e06	554	311,389,RRM	441,470,ZnF
8469_0_0031df	451	249,327,RRM	355,389,ZnF
8469_0_003f18	654	362,440,RRM	509,545,ZnF
8469_0_004071	544	303,381,RRM	437,466,ZnF
8478_0_0007eb	444	236,314,RRM	348,382,ZnF
8478_0_0031b4	660	368,446,RRM	515,551,ZnF
8478_0_003bba	538	296,374,RRM	430,459,ZnF
8496_0_00281f	662	363,441,RRM	510,546,ZnF
8496_0_0031f8	523	287,365,RRM	416,445,ZnF
8496_0_00382d	482	279,357,RRM	387,421,ZnF
8502_0_0019e8	659	360,438,RRM	507,543,ZnF
8502_0_002677	502	300,378,RRM	407,442,ZnF
85066_0_00311b	482	280,358,RRM	387,421,ZnF
85066_0_003963	654	379,457,RRM
88015_0_0039a9	727	135,213,RRM	281,309,ZnF	415,493,RRM
88036_0_007f45	85	5,35,ZnF	52,74,ZnF
8839_0_0004a1	518	316,394,RRM	423,457,ZnF
8839_0_0035c6	137	59,137,RRM
8839_0_00379c	639	401,479,RRM
88501_0_002cf8	219	141,170,ZnF	8,86,RRM
88501_0_002cf9	385	134,212,RRM	265,296,ZnF
885580_0_00092f	516	277,355,RRM	405,435,ZnF
885580_0_00104c	570	234,311,RRM	348,377,ZnF
885580_0_0038c7	657	364,442,RRM	512,542,ZnF
8897_0_001a33	577	359,437,RRM	510,529,ZnF	519,546,ZnF
8897_0_002cc9	487	279,357,RRM	386,420,ZnF
8932_0_000d57	471	268,346,RRM	375,409,ZnF
8932_0_001004	721	415,493,RRM	569,588,ZnF	578,605,ZnF
89399_0_0013b5	577	232,309,RRM	346,375,ZnF
89399_0_0022a6	663	369,447,RRM	518,548,ZnF
89399_0_0042a7	518	279,357,RRM	407,437,ZnF
89462_0_002421	591	235,312,RRM	349,378,ZnF
89462_0_003ed2	657	364,442,RRM	512,542,ZnF
89462_0_003ffa	513	274,352,RRM	402,432,ZnF
8954_0_0010fe	731	427,505,RRM	582,600,ZnF	590,617,ZnF
8954_0_00125e	383	68,146,RRM
8954_0_002b3b	472	269,347,RRM	377,411,ZnF
8969_0_001a7b	490	288,366,RRM	395,429,ZnF
8969_0_002a59	146	12,90,RRM
8996_0_0028e4	325	178,197,ZnF	24,102,RRM
8996_0_002d34	472	269,347,RRM	376,410,ZnF
8996_0_003de0	506	256,334,RRM	383,412,ZnF
90262_1_00226c	339	110,187,RRM	245,269,ZnF
9031_0_002e76	673	370,448,RRM	524,543,ZnF	533,560,ZnF
9031_0_0033d0	472	269,347,RRM	376,410,ZnF
9031_0_004537	504	255,333,RRM	382,411,ZnF
905079_1_0000ab	201	8,71,RRM
9103_0_002fd5	671	368,446,RRM	522,541,ZnF	531,558,ZnF
9103_0_003455	265	169,203,ZnF	62,140,RRM
9135_0_001fb3	769	497,575,RRM	656,681,ZnF
9135_0_00263a	482	280,358,RRM	387,421,ZnF
91411_0_001d65	440	182,260,RRM	318,347,ZnF
9157_0_0028d0	638	333,411,RRM	487,506,ZnF	496,523,ZnF
9157_0_002c71	471	269,347,RRM	376,410,ZnF
91626_1_0025df	308	209,232,ZnF	74,151,RRM
9172_0_000611	774	469,547,RRM	623,642,ZnF	632,659,ZnF
9172_0_001635	471	269,347,RRM	376,410,ZnF
9172_0_003899	303	166,244,RRM
9209_0_000ae8	495	293,371,RRM	400,434,ZnF
9209_0_000c73	506	359,437,RRM
9233_0_000520	521	319,397,RRM	426,460,ZnF
9233_0_001563	524	414,492,RRM
9238_0_00192a	628	359,437,RRM
9238_0_0020cd	496	294,372,RRM	401,435,ZnF
9244_0_0022b7	1344	520,598,RRM	672,691,ZnF	681,708,ZnF
9258_0_002bb6	709	417,495,RRM	565,595,ZnF
9258_0_002e59	536	234,312,RRM	350,379,ZnF
9258_0_003e00	552	314,392,RRM	442,472,ZnF
9305_0_001967	523	284,362,RRM	412,442,ZnF
9305_0_001d6c	659	366,444,RRM	514,544,ZnF
9305_0_003a31	547	234,311,RRM	349,378,ZnF
932674_0_002833	490	288,366,RRM	395,429,ZnF
932674_0_00330a	915	433,511,RRM	587,606,ZnF	596,623,ZnF
9361_0_0006ce	605	235,312,RRM	349,378,ZnF
9361_0_00218f	630	337,415,RRM	485,515,ZnF
9361_0_004937	517	278,356,RRM	406,436,ZnF
9365_0_000cbd	555	233,310,RRM	347,376,ZnF
9365_0_002f8f	666	373,451,RRM	521,551,ZnF
9365_0_0030c8	514	275,353,RRM	403,433,ZnF
9371_0_002017	400	161,239,RRM	289,319,ZnF
9371_0_00255e	650	286,363,RRM	400,429,ZnF
9371_0_004045	494	201,279,RRM	349,379,ZnF
93934_0_0029cd	694	391,469,RRM	545,564,ZnF	554,581,ZnF
93934_0_002e4f	503	300,378,RRM	407,441,ZnF
9402_0_0003bc	656	363,441,RRM	511,541,ZnF
9402_0_00206c	518	279,357,RRM	407,437,ZnF
9402_0_00416f	604	234,311,RRM	348,377,ZnF
9407_0_000088	599	234,311,RRM	348,377,ZnF
9407_0_00335d	656	363,441,RRM	511,541,ZnF
9407_0_004adc	519	280,358,RRM	408,438,ZnF
94827_0_002fc0	626	337,415,RRM	477,496,ZnF	486,513,ZnF
94827_0_00334d	478	239,317,RRM	346,380,ZnF
94835_0_00124f	662	363,441,RRM	510,546,ZnF
94835_0_001a1c	488	286,364,RRM	393,427,ZnF
9483_0_00031a	661	368,446,RRM	516,546,ZnF
9483_0_000939	556	223,300,RRM	337,366,ZnF
9483_0_00130e	592	236,313,RRM	350,379,ZnF
9483_0_00340e	504	265,343,RRM	393,423,ZnF
9531_0_0003e5	538	299,377,RRM	427,457,ZnF
9531_0_000da6	592	236,313,RRM	350,379,ZnF
9531_0_0035b0	675	369,447,RRM	517,560,ZnF
9541_0_002994	675	369,447,RRM	517,560,ZnF
9541_0_003fc9	584	236,313,RRM	350,379,ZnF
9541_0_00496e	538	299,377,RRM	427,457,ZnF
9544_0_0013b3	592	236,313,RRM	350,379,ZnF
9544_0_00271c	662	369,447,RRM	517,547,ZnF
9544_0_003d8f	584	236,313,RRM	350,379,ZnF
9544_0_004af9	538	299,377,RRM	427,457,ZnF
9545_0_000af0	592	236,313,RRM	350,379,ZnF
9545_0_000e90	662	369,447,RRM	517,547,ZnF
9545_0_004f5d	540	301,379,RRM	429,459,ZnF
9555_0_0026fd	675	369,447,RRM	517,560,ZnF
9555_0_004059	592	236,313,RRM	350,379,ZnF
9555_0_004b8f	538	299,377,RRM	427,457,ZnF
9568_0_001da4	532	293,371,RRM	421,451,ZnF
9568_0_003546	661	368,446,RRM	516,546,ZnF
9568_0_003c1f	592	236,313,RRM	350,379,ZnF
9595_0_001727	593	236,313,RRM	350,379,ZnF
9595_0_003d86	524	285,363,RRM	413,443,ZnF
9595_0_004ced	675	369,447,RRM	517,560,ZnF
9597_0_003a03	521	282,360,RRM	410,440,ZnF
9597_0_003e09	592	236,313,RRM	350,379,ZnF
9597_0_004b17	676	370,448,RRM	518,561,ZnF
9598_0_003ee4	524	285,363,RRM	413,443,ZnF
9598_0_00418d	598	242,319,RRM	356,385,ZnF
9598_0_004ffe	676	370,448,RRM	518,561,ZnF
9601_0_003bcf	527	288,366,RRM	416,446,ZnF
9601_0_004035	598	242,319,RRM	356,385,ZnF
9601_0_004bfe	656	363,441,RRM	511,541,ZnF
9606_0_003ec1	526	287,365,RRM	415,445,ZnF
9606_0_0042dd	592	236,313,RRM	350,379,ZnF
9606_0_004fd5	670	364,442,RRM	512,555,ZnF
9615_0_0010fb	517	278,356,RRM	406,436,ZnF
9615_0_001b97	571	235,312,RRM	349,378,ZnF
9615_0_003c04	663	370,448,RRM	518,548,ZnF
9646_0_000cb1	656	363,441,RRM	511,541,ZnF
9646_0_002b90	571	234,311,RRM	348,377,ZnF
9646_0_003051	516	277,355,RRM	406,435,ZnF
9668_0_000fa1	578	234,311,RRM	348,377,ZnF
9668_0_002f93	662	369,447,RRM	517,547,ZnF
9668_0_003bdb	522	283,361,RRM	411,441,ZnF
9685_0_003624	662	369,447,RRM	517,547,ZnF
9685_0_003e4d	591	250,327,RRM	364,393,ZnF
9685_0_0044ec	516	277,355,RRM	405,435,ZnF
9691_0_0038ed	591	250,327,RRM	364,393,ZnF
9691_0_003c8a	662	369,447,RRM	517,547,ZnF
9691_0_00494c	516	277,355,RRM	405,435,ZnF
97097_0_000390	559	364,442,RRM	512,531,ZnF	521,548,ZnF
97097_0_0038b2	467	265,343,RRM	372,406,ZnF
9713_0_000884	517	278,356,RRM	406,436,ZnF
9713_0_00113a	312	2,44,RRM	81,110,ZnF
9713_0_004056	600	307,385,RRM	455,485,ZnF
9713_0_004efe	268	12,53,RRM	123,153,ZnF
9733_0_0012a9	514	275,353,RRM	403,433,ZnF
9733_0_001b7c	533	238,315,RRM	352,381,ZnF
9733_0_003e07	644	387,429,RRM	499,529,ZnF
9739_0_00028d	418	222,300,RRM	370,400,ZnF
9739_0_002c2c	597	302,379,RRM	416,445,ZnF
9739_0_003f55	298	187,217,ZnF	59,137,RRM
9749_0_002252	514	275,353,RRM	403,433,ZnF
9749_0_003210	718	425,503,RRM	573,603,ZnF
9749_0_00349d	536	235,312,RRM	349,378,ZnF
9755_0_000f95	656	363,441,RRM	511,541,ZnF
9755_0_00181a	514	275,353,RRM	403,433,ZnF
9755_0_002730	588	302,379,RRM	416,445,ZnF
9785_0_0029ef	580	235,312,RRM	349,378,ZnF
9785_0_003bf1	519	280,357,RRM	408,438,ZnF
9785_0_003d6e	657	364,442,RRM	512,542,ZnF
9793_0_000762	656	363,441,RRM	511,541,ZnF
9793_0_001264	518	279,357,RRM	407,437,ZnF
9793_0_0034c8	640	276,353,RRM	390,419,ZnF
9796_0_001e89	656	363,441,RRM	511,541,ZnF
9796_0_0027a3	640	276,353,RRM	390,419,ZnF
9796_0_002fa6	518	279,357,RRM	407,437,ZnF
9798_0_000a62	519	280,358,RRM	408,438,ZnF
9798_0_000cd4	669	376,454,RRM	524,554,ZnF
9798_0_000fec	410	277,355,RRM
9798_0_001e66	633	276,353,RRM	390,419,ZnF
9823_0_00102f	517	278,356,RRM	406,436,ZnF
9823_0_003300	602	235,312,RRM	349,378,ZnF
9823_0_003da6	737	369,447,RRM	517,547,ZnF
9837_0_001067	630	234,311,RRM	348,377,ZnF
9837_0_001599	663	369,447,RRM	518,548,ZnF
9837_0_004731	483	244,322,RRM	372,402,ZnF
9838_0_001851	396	192,235,RRM	285,315,ZnF
9838_0_00308b	658	234,311,RRM	348,377,ZnF
9838_0_003573	663	369,447,RRM	518,548,ZnF
9838_0_004afa	356	254,332,RRM
9874_0_00128f	514	275,353,RRM	403,433,ZnF
9874_0_001ffc	633	236,313,RRM	350,379,ZnF
9874_0_0027f4	757	464,542,RRM	612,642,ZnF
990650_1_005b83	660	123,188,RRM	525,554,RRM
9913_0_0031cb	657	364,442,RRM	512,542,ZnF
9913_0_0038d5	622	235,312,RRM	349,378,ZnF
9913_0_004684	513	274,352,RRM	402,432,ZnF
9915_0_003077	657	364,442,RRM	512,542,ZnF
9915_0_0039e7	622	235,312,RRM	349,378,ZnF
9915_0_0044e7	513	274,352,RRM	402,432,ZnF
9925_0_002fc7	662	369,447,RRM	517,547,ZnF
9925_0_0036c4	616	235,312,RRM	349,378,ZnF
9925_0_004462	514	275,353,RRM	403,433,ZnF
9938_0_000543	657	364,442,RRM	512,542,ZnF
9938_0_00074d	616	235,312,RRM	349,378,ZnF
9938_0_004460	515	276,354,RRM	404,434,ZnF
9940_0_00273e	570	235,312,RRM	349,378,ZnF
9940_0_003a3f	664	371,449,RRM	519,549,ZnF
9940_0_0046b7	514	275,353,RRM	403,433,ZnF
9940_0_004eb2	387	169,247,RRM	297,327,ZnF
9974_0_0025f4	516	277,355,RRM	405,435,ZnF
9974_0_002b0e	662	369,447,RRM	517,547,ZnF
9974_0_0038ef	605	243,320,RRM	357,386,ZnF
9978_0_001fd8	526	287,365,RRM	415,445,ZnF
9978_0_002e6f	661	368,446,RRM	516,546,ZnF
9978_0_00347b	593	235,312,RRM	349,378,ZnF
9986_0_003278	606	235,312,RRM	349,378,ZnF
9986_0_003b76	624	363,441,RRM	511,541,ZnF
9986_0_003e71	517	278,356,RRM	406,436,ZnF
9994_0_002710	520	280,358,RRM	408,438,ZnF
9994_0_00319d	577	235,312,RRM	349,378,ZnF
