# Supplementary material for: Evolution of sequence traits of prion-like proteins linked to amyotrophic lateral sclerosis (ALS)
Source: PeerJ. 2022 Nov 17;10:e14417. doi: 10.7717/peerj.14417 (PMC9676014; doi:10.7717/peerj.14417)
Supplement: Supplemental Information 6 [file peerj-10-14417-s006.txt]

# 
# Annotations for Figure 1 
# 
# The order of the annotation columns is: 
# Name Sequence_Length	Annotation_type	Start End ... ... 
# 
#  The last two columns are: 
#    For fLPS: bias_P_value, bias_signature 
#    For PLAAC: LLR, PRD_score
#    For protein_domains: name, Pfam_ID
# 

EWSR1	656	protein_domains	363	441	RRM	PF00076
EWSR1	656	protein_domains	518	548	ZnF	PF00641
EWSR1	656	PLAAC	1	306	34.37	77.58
EWSR1	656	fLPS-lowcomplexity	455	513	1.327e-29	{GPR}
EWSR1	656	fLPS-lowcomplexity	546	559	8.623e-08	{P}
EWSR1	656	fLPS-lowcomplexity	560	654	1.168e-38	{GR}
EWSR1	656	fLPS-default	71	645	1.208e-56	{GP}	
EWSR1	656	fLPS-default	2	284	3.261e-67	{SQTYAG}	

FUS	526	protein_domains	287	365	RRM	PF00076
FUS	526	protein_domains	422	453	ZnF	PF00641
FUS	526	PLAAC	1	256	40.46	113.68
FUS	526	fLPS-lowcomplexity	378	419	2.440e-28	{G}
FUS	526	fLPS-lowcomplexity	454	524	1.139e-27	{GR}
FUS	526	fLPS-lowcomplexity	8	175	4.131e-57	{SQG}
FUS	526	fLPS-default	8	515	6.043e-89	{GSQ}

TAF15	592	protein_domains	236	313	RRM	PF00076
TAF15	592	protein_domains	354	384	ZnF	PF00641
TAF15	592	PLAAC	1	156	33.01	61.48
TAF15	592	fLPS-lowcomplexity	171	219	6.093e-14	{G}
TAF15	592	fLPS-lowcomplexity	320	351	4.528e-18	{GR}
TAF15	592	fLPS-lowcomplexity	388	580	4.950e-87	{GR}
TAF15	592	fLPS-default	162	572	1.222e-91	{GRD}
TAF15	592	fLPS-default	4	157	3.574e-48	{QSGY}

hnRNPA2	353	protein_domains	23	87	RRM	PF00076
hnRNPA2	353	protein_domains	114	174	RRM	PF00076
hnRNPA2	353	PLAAC	201	353	30.36	54.82
hnRNPA2	353	fLPS-default	202	349	1.689e-51	{G}
hnRNPA2	353	fLPS-default	244	336	1.864e-07	{NY} 

TDP43	414	protein_domains	106	164	NTD	PF18694
TDP43	414	protein_domains	106	164	RRM	PF00076
TDP43	414	protein_domains	193	241	RRM	PF00076
TDP43	414	PLAAC	276	405	27.61	43.44 
TDP43	414	fLPS-lowcomplexity	274	314	1.510e-14	{G}
TDP43	414	fLPS-lowcomplexity	321	329	1.125e-06	{A}
TDP43	414	fLPS-lowcomplexity	342	413	1.620e-21	{SGNQ}
TDP43	414	fLPS-default	265	414	1.178e-35	{GSNAQM}	
